# Supplementary material for: Changes in the Metabolome and Nutritional Quality of Pulp from Three Types of Korla Fragrant Pears with Different Appearances as Revealed by Widely Targeted Metabolomics
Source: Plants (Basel). 2023 Nov 27;12(23):3981. doi: 10.3390/plants12233981 (PMC10707832; doi:10.3390/plants12233981)
Supplement: Supplementary file 1 [file plants-12-03981-s001.zip]

Archive with 16 entries (15 files):
- plants-2702487-supplementary/
- plants-2702487-supplementary/Figure S1.  Mass spectrometry total ion current overlap diagram of the quality control (QC) samples..pdf
- plants-2702487-supplementary/Figure S2.  3D PCA score plots from the mass spectrometry data of the samples in each group and the quality control samples..pdf
- plants-2702487-supplementary/Figure S3.  Clustering heatmap of 114 phenolic acids among RS, SD and CV.pdf
- plants-2702487-supplementary/Figure S4.  Clustering heatmap of 58 amino acids and derivatives among RS, SD and CV.pdf
- plants-2702487-supplementary/Figure S5.  Clustering heatmap of 23 sugars and 10 vitamins among RS, SD and CV.pdf
- plants-2702487-supplementary/Figure S6.  Clustering heatmap of 23 organic acids among RS, SD and CV.pdf
- plants-2702487-supplementary/Figure S7.  Clustering heatmap of 30 alkaloids among RS, SD and CV.pdf
- plants-2702487-supplementary/Figure S8.  Clustering heatmap of 46 terpenoids among RS, SD and CV.pdf
- plants-2702487-supplementary/Table S1 Nutritional indicators of the pulp of fruits with different appearances.xlsx
- plants-2702487-supplementary/Table S2 Composition analysis of 1976 identified metabolites.xlsx
- plants-2702487-supplementary/Table S3 DAMs in the 3 comparison groups.xlsx
- plants-2702487-supplementary/Table S4 A total of 595 DAMs were detected in the three groups.xlsx
- plants-2702487-supplementary/Table S5 A total of 35 common DAMs in the three groups.xlsx
- plants-2702487-supplementary/Table S6 K-Means analysis of the DAMs.xlsx
- plants-2702487-supplementary/Table S7 Comparison of antioxidant activity of different appearance fruits at different developmental stages..xlsx
