# Supplementary material for: Changes in the Metabolome and Nutritional Quality of Pulp from Three Types of Korla Fragrant Pears with Different Appearances as Revealed by Widely Targeted Metabolomics
Source: Plants (Basel). 2023 Nov 27;12(23):3981. doi: 10.3390/plants12233981 (PMC10707832; doi:10.3390/plants12233981)
Supplement: Supplementary file 1 [file plants-12-03981-s001.zip › plants-2702487-supplementary/Table S1 Nutritional indicators of the pulp of fruits with different appearances.xlsx]

## Sheet: Sheet1
	Fructose content (g/kg)	Glucose content (g/kg)	Sucrose content (g/kg)	Titrable acid content (g/kg)	Vitamin C content（mg/100g）	Total phenols content (mg/g)	Total flavonoids content （g/mg）
SD-1	132.89	15.721	47.713	6.908	3.828	2.51	2.893
SD-2	128.14	14.496	48.626	7.315	3.978	2.444	2.912
SD-3	115.74	11.18	52.592	8.149	4.065	2.572	2.474
CV-1	114.82	13.516	45.765	10.016	3.712	4.615	4.571
CV-2	120.11	11.052	48.923	9.14	3.472	4.431	4.825
CV-3	137.41	12.694	37.135	11.864	3.801	4.279	3.694
RS-1	115.74	14.835	27.628	14.385	1.907	5.614	9.193
RS-2	117.3	11.263	29.346	13.971	2.016	6.49	8.416
RS-3	109.67	10.875	22.439	11.216	1.862	5.833	8.225
