# Supplementary material for: Changes in the Metabolome and Nutritional Quality of Pulp from Three Types of Korla Fragrant Pears with Different Appearances as Revealed by Widely Targeted Metabolomics
Source: Plants (Basel). 2023 Nov 27;12(23):3981. doi: 10.3390/plants12233981 (PMC10707832; doi:10.3390/plants12233981)
Supplement: Supplementary file 1 [file plants-12-03981-s001.zip › plants-2702487-supplementary/Table S2 Composition analysis of 1976 identified metabolites.xlsx]

## Sheet: Sheet1
Compound Index	Compound name	Class	SD-1	SD-2	SD-3	CV-1	CV-2	CV-3	RS-1	RS-2	RS-3	cpd_ID	kegg_map
Lakn002368	3,4,5-Trihydroxy-6-(hydroxymethyl)oxan-2-yl2-hydroxy-5-methylbenzoate	Phenolic acids	1.06215e+06	1.2943e+06	1.1423e+06	1.25736e+06	786206	1.29172e+06	826221	653352	723949	-	-
Wdtp010604	3,4,5-trihydroxy-6-(4-octylphenoxy)oxane-2-carboxylic acid	Phenolic acids	802462	777964	777210	674355	736576	704566	748588	719768	702027	-	-
Lmdp003146	Rhododendrol*	Phenolic acids	589555	651897	597522	953411	680024	1.01353e+06	711565	493832	837625	-	-
MA10002917	2,4-Dinitrophenol	Phenolic acids	980291	992259	960749	913231	980849	1.00145e+06	868794	893261	949427	C02496	-
WaYn002313	Homosyringic Acid 4'-O-Glucoside	Phenolic acids	2.89145e+07	1.60859e+07	3.46041e+07	2.50076e+07	7.46781e+06	2.90517e+07	2.44811e+07	2.59905e+07	11770895	-	-
Zmhn003082	5-O-Galloyl-methyl quinine ester	Phenolic acids	235647	312018	303109	291380	268557	363399	232714	216565	197684	-	-
Hmln007772	Nordihydrocapsiate	Phenolic acids	1.57543e+07	1.49396e+07	1.12117e+07	1.27193e+07	2.03413e+07	1.97954e+07	1.02001e+07	1.68422e+07	1.18755e+07	-	-
pme2598	3,4-Dihydroxybenzeneacetic acid*	Phenolic acids	2.90519e+06	2.85366e+06	3.29437e+06	5.79067e+06	5.20476e+06	5.79706e+06	6.59132e+06	6.45413e+06	6.39867e+06	C01161	ko00350,ko01100
pme1292	Homogentisic acid*	Phenolic acids	2.18304e+06	3.12502e+06	3.24358e+06	5.9145e+06	5.06433e+06	5.96517e+06	6.57421e+06	5.72483e+06	6.3633e+06	C00544	ko00130,ko00350,ko01100,ko01240
MWStz043	3,4-Di-O-caffeoylquinic acid methyl ester	Phenolic acids	55160.5	57054	87250	54037.9	51782.4	79427.2	168884	168300	117990	-	-
MWSslk149	5-Methoxysalicylic acid	Phenolic acids	425875	403210	447499	1.14619e+06	989148	1.19095e+06	768996	858592	785177	-	-
Labn002716	galloyl acetyl glucoside	Phenolic acids	1.53323e+06	2.07223e+06	1.87083e+06	1.89945e+06	1.58053e+06	2.34e+06	1.5157e+06	1.68559e+06	1.71952e+06	-	-
Lazn001573	Erythro-Guaiacylglycerol	Phenolic acids	472130	492570	562380	456937	359331	498605	369739	381460	296974	-	-
Lmyp003371	3,5-Dihydroxytoluene	Phenolic acids	131475	229702	199617	169051	157119	201071	180947	216591	230518	C00727	-
Lmsn002887	1-O-Caffeoyl-β-D-xylose	Phenolic acids	994365	1.34155e+06	1.30529e+06	1.28957e+06	1.07509e+06	1.52377e+06	932630	925220	826733	-	-
pmb3062	1-O-Eudesmoylquinic acid	Phenolic acids	711661	930111	963235	443462	487294	565989	544332	509008	423719	-	-
MWSCX016	4-Hydroxybenzoic acid	Phenolic acids	299043	279695	634750	621355	297228	338871	338751	287151	446359	C00156	ko00130,ko00790,ko01100,ko01110,ko01240
Lacp003788	Amurenlaetone A*	Phenolic acids	68420	94619.3	102435	109895	74383.4	79658	82559.2	131589	104990	-	-
Wmyn000216	methyl 6-O-galloyl-β-D-gluco-pyranosid	Phenolic acids	158844	152823	174137	70639.1	77522.9	88276	82681.5	85934.2	97904.5	-	-
pmb3066	5-O-p-Coumaroylshikimic acid O-glucoside	Phenolic acids	991443	930819	845076	635084	542097	639761	419213	371972	420246	-	-
pmb3064	3-O-p-Coumaroylquinic acid-O-glucoside	Phenolic acids	26353.2	73355	35578	21585.9	23127.2	33873.8	26746.2	22672.5	19950.5	-	-
Lman002731	Grevilloside F	Phenolic acids	3.50696e+06	3.93634e+06	4.23212e+06	2.77474e+06	2.35576e+06	3.2549e+06	1.69505e+06	1.82449e+06	1.65126e+06	-	-
mws1686	Paeonol	Phenolic acids	79029.4	133077	84016.8	146340	125119	144710	150349	141797	108935	C10712	-
Lmbn013410	2,4-Di-Tert-Butylphenol*	Phenolic acids	3.12165e+06	4.06518e+06	3.84258e+06	3.76579e+06	3.85513e+06	4.07963e+06	4.01437e+06	3.68661e+06	3.95496e+06	-	-
Lmln010063	2,6-Di-tert-butylphenol*	Phenolic acids	3.12165e+06	4.06518e+06	3.84258e+06	3.76579e+06	3.85513e+06	4.07963e+06	4.01437e+06	3.68661e+06	3.95496e+06	-	-
Hmhn003518	4-O-β-D-glucopyranosylferulic acid	Phenolic acids	144069	184981	123424	219843	198962	200861	166934	152387	140090	-	-
Zbfn002396	Caffeoyl-O-mannitol	Phenolic acids	11534649	1.41537e+07	1.28175e+07	9.58832e+06	8.33951e+06	1.00114e+07	8.5551e+06	8.87728e+06	9.03708e+06	-	-
Lmtn003441	2-Acetyl-3-hydroxyphenyl-1-O-glucoside	Phenolic acids	3.50422e+06	3.08262e+06	3.03338e+06	1.42305e+06	1.97383e+06	2.64118e+06	1.90607e+06	1.53528e+06	1.20541e+06	-	-
Smcn000644	Leonuriside A*	Phenolic acids	1.60262e+07	1.8992e+07	1.94286e+07	1.38637e+07	1.18873e+07	1.4777e+07	1.21015e+07	1.33773e+07	1.16445e+07	-	-
Lcgn000234	davidioside C	Phenolic acids	629417	758413	764500	495789	495976	588446	751991	750959	746269	-	-
Wcdp009119	Elaidolinolenic acid	Phenolic acids	2.9569e+06	7.43571e+06	7.30129e+06	2.04845e+07	2.14881e+07	2.31511e+07	9.63265e+06	1.07963e+07	8.58455e+06	-	-
Hamp002961	Antiarol; 3,4,5-Trimethoxyphenol	Phenolic acids	9.57923e+06	9.36376e+06	8.98503e+06	1.09311e+07	9.61237e+06	1.16353e+07	1.45049e+07	1.49681e+07	1.48552e+07	C10765	-
Hmtn001120	5-(2-Hydroxyethyl)-2-O-glucosylphenol*	Phenolic acids	6.04845e+06	6.8214e+06	9.35838e+06	3.26499e+07	2.89714e+07	5.01789e+07	6.36848e+07	6.29861e+07	5.40191e+07	-	-
pme2828	4-Nitrophenol	Phenolic acids	1.11909e+07	1.22684e+07	1.08799e+07	1.59235e+07	1.60859e+07	1.52527e+07	1.77774e+07	1.66647e+07	1.74134e+07	C00870	-
Lmhn102068	2-O-Caffeoylmalic acid	Phenolic acids	97686.8	106443	87294.9	77451.3	98090.5	65702.8	132126	132900	145860	-	-
Lmap001606	Helicidol	Phenolic acids	196465	185535	268995	255311	193025	47281.7	319138	419541	330247	-	-
MWSmce254	Ethyl maltol	Phenolic acids	423611	372485	166724	456122	232444	588545	354849	522391	362865	C20362	-
MWSHC2022	Glucosyringic acid	Phenolic acids	2.87672e+07	3.39256e+07	3.13586e+07	3.30519e+07	2.93756e+07	3.46054e+07	3.618e+07	3.7383e+07	3.98276e+07	-	-
Li512115	Isochlorogenic acid B	Phenolic acids	1428805	1824955	1765885	1489420	743922	893945	1.13232e+06	2259455	2083470	C10468	-
Wmmn000117	mudanoside B*	Phenolic acids	641637	1.8664e+06	908040	7.49776e+06	2.62258e+06	4.59987e+06	5.22363e+06	6.65753e+06	1.17526e+07	-	-
Yajn002315	4-O-(3'-O-alpha-D-Glucopyranosyl)caffeoylquinic acid	Phenolic acids	3.92867e+06	4.32642e+06	4.14812e+06	2.60552e+06	1.94101e+06	2.76349e+06	2.51565e+06	2.87382e+06	2.58138e+06	-	-
Hmsn002272	Demethyl coniferin	Phenolic acids	6.78161e+06	7.74221e+06	7.7841e+06	4.88485e+06	5.32358e+06	5.3256e+06	6.3934e+06	6.05485e+06	5.54187e+06	-	-
Cmzp002057	6-O-Acetylarbutin	Phenolic acids	2.52005e+06	2.87757e+06	3.23892e+06	381202	564434	572088	429403	442239	363999	-	-
Lmyn000160	Mucic acid Dimethyl Ester	Phenolic acids	2.2206e+07	2.08534e+07	2.21682e+07	5.9272e+06	1.45439e+07	1.43668e+07	1.93474e+07	1.91096e+07	2.01307e+07	-	-
Qahn005151	Manglieside A	Phenolic acids	1.17727e+06	2668100	2764925	1.65948e+06	1062285	1548375	1094190	847520	2188360	-	-
MWSHC20125	5-O-Caffeoylshikimic acid	Phenolic acids	32666	43345	46680	188465	138405	337070	45010	60020	51680	-	-
Lmmp003530	3,4-Divanillyltetrahydrofuran*	Phenolic acids	445930	409395	563241	111715	372601	583953	474554	462247	388089	-	-
Zmhn001420	5,7-Dihydroxy-1(3H)-isobenzofuranone*	Phenolic acids	593782	468158	712924	540645	540578	240205	422648	430283	590319	-	-
Zbdn001947	Isotachioside*	Phenolic acids	1.54698e+07	1.9397e+07	1.78252e+07	2.33158e+07	1.50323e+07	1.61245e+07	1.86127e+07	3.04471e+07	1.82202e+07	-	-
Wasn002449	Protocatechuic acid 1-O-Rutinoside	Phenolic acids	1.82805e+06	2.39586e+06	2.23398e+06	7.0974e+06	5.84616e+06	1.00833e+07	9.41888e+06	9.6397e+06	9.19252e+06	-	-
pme0281	Terephthalic acid*	Phenolic acids	3.58095e+06	3.68426e+06	2.94174e+06	2.89272e+06	2.94317e+06	2.25821e+06	3.42168e+06	2.10104e+06	3.11027e+06	C06337	ko01100
MWSmce264	Hydroxytyrosol	Phenolic acids	374026	477182	421877	365123	384666	437312	410693	379799	389029	-	-
Lmqp002627	Vanillic acid methyl ester	Phenolic acids	2.3768e+06	2.36233e+06	2.32656e+06	2.34836e+06	2.04896e+06	2.42582e+06	2.09532e+06	2.1136e+06	2.04256e+06	-	-
MWS2066	1-Naphthol*	Phenolic acids	85194.1	68123.2	84696.4	67305.1	79338.9	82541.9	76901.3	83857.7	76212.3	C11714	-
Zmln000668	Monogalloyl-diglucose	Phenolic acids	36985.4	48432.2	63104.2	116100	96447.1	141831	138835	177888	148072	-	-
pmp001285	Phthalic anhydride	Phenolic acids	1.27902e+07	1.26711e+07	1.16384e+07	1.19114e+07	1.21001e+07	1.0594e+07	1.19063e+07	1.08233e+07	1.16222e+07	-	-
MWS20194	Cinnamic acid	Phenolic acids	227922	160128	274604	224572	245118	195348	179116	259464	208726	C00423	ko00130,ko00360,ko00940,ko00996,ko00999,ko01100,ko01110
Labn002107	galloyl xylosyl glucoside*	Phenolic acids	1.29066e+06	1.72508e+06	1.54195e+06	6.34458e+06	5.70463e+06	1.57131e+07	1.02594e+07	1.196e+07	1.14861e+07	-	-
pmb3075	3-O-p-Coumaroylshikimic acid	Phenolic acids	688330	777120	735230	467435	504230	777120	879380	715130	510920	-	-
MWS2070	Propyl 4-hydroxybenzoate	Phenolic acids	123856	129679	133208	299266	243702	343104	107463	100194	109246	-	-
Jmwn002752	3,4-dihydroxyphenethoxy-8-O-β-D-[6-O-(4-O-β-D-glucopyranosyl)-feruloyl]glucopyranoside	Phenolic acids	23984.2	23069.2	66685	37242.8	48545.6	39158.9	33329.3	34303.5	28929.1	-	-
MWSmce579	Cinnamaldehyde	Phenolic acids	337200	163817	313341	199982	358830	395394	301450	77122.8	230100	C00903	ko00940,ko01100,ko01110
MWS5206	4-Hydroxyphenyllactic Acid*	Phenolic acids	125940	405950	117726	140075	114201	63651.5	73841.1	103099	60901.8	C03672	-
Labn002264	Grevilloside G*	Phenolic acids	5.75739e+06	2.58396e+06	9.11426e+06	3.46901e+07	2.86001e+07	4.62312e+07	6.04556e+07	6.12386e+07	5.16137e+07	-	-
Lmtn002233	Androsin	Phenolic acids	2.25913e+07	2.77908e+07	2.62118e+07	1.72052e+07	1.74743e+07	1.69865e+07	1.53048e+07	1.65214e+07	1.44772e+07	-	-
Lalp013087	Bis(2-ethyl-hexyl)-phthalate	Phenolic acids	785388	670730	697158	647050	666035	732204	730503	777309	671533	-	-
Zmgn004894	Methyl 4-hydroxybenzoate*	Phenolic acids	1.67152e+06	1.7862e+06	1.65017e+06	1.71601e+06	1.51982e+06	2.44459e+06	1.63985e+06	1.41823e+06	1.49101e+06	-	-
mws0180	2,5-Dihydroxybenzoic acid; Gentisic Acid*	Phenolic acids	394594	877623	941382	653115	642950	724878	805236	1.01167e+06	831987	C00628	ko00350,ko01100
mws1150	Echinacoside	Phenolic acids	123879	125413	155986	84093.5	61017.1	94033.8	63449.5	87173	61931.6	C10450	-
Sazp001763	4-Hydroxyphenyl 6-O-(2-Methyl-3-Hydroxypropionyl)-Beta-D-Galactopyranoside	Phenolic acids	1.59029e+06	1.79354e+06	1.59754e+06	858299	799188	890716	1.06982e+06	1.03385e+06	1.12709e+06	-	-
Lmzn001983	D-Threo-guaiacylglycerol-7-O-β-D-glucoside	Phenolic acids	421787	464312	477803	356147	312631	429696	253625	254300	234983	-	-
pme3083	2-(Formylamino)benzoic acid	Phenolic acids	2.49518e+06	3.39007e+06	3.89417e+06	6999640	2.78499e+06	4.84088e+06	3.94808e+06	3.77222e+06	4.4062e+06	C05653	ko00380,ko01100
mws1336	4-Aminobenzoic acid	Phenolic acids	319487	322967	417678	279527	305675	327883	395613	383993	424372	C00568	ko00790,ko01100,ko01240
MWS3046	3-(3-Hydroxyphenyl)-3-hydroxypropanoic acid	Phenolic acids	296075	358512	377667	324238	237808	393887	285561	360075	270767	-	-
mws0011	Syringin	Phenolic acids	2.54086e+06	3.49606e+06	3.35712e+06	2.0981e+06	1.71957e+06	2.11405e+06	2.8921e+06	2.93618e+06	2.94948e+06	C01533	ko00940
Lmxp001668	2-Methoxy-4-ethenylphenol	Phenolic acids	7.39453e+06	7.14319e+06	5.94333e+06	5.45785e+06	3.90359e+06	4.96402e+06	4.71906e+06	4.01987e+06	4.85137e+06	C17883	-
Lmnn102707	Cimidahurinine*	Phenolic acids	151754	196272	212345	121634	137231	165978	72911.8	83655	76220.4	-	-
Labn003432	Glucosyl tachioside	Phenolic acids	279827	330050	309709	227440	137162	209923	150922	158428	145196	-	-
MWS1743	alpha-hexylcinnamaldehyde	Phenolic acids	119128	103256	84201	132069	92275.4	101932	112037	120091	110540	-	-
mws2108	Cryptochlorogenic acid (4-O-Caffeoylquinic acid)*	Phenolic acids	1.14726e+07	1.49738e+07	1.35174e+07	5.2101e+07	2.57012e+07	6.87405e+07	9.5762e+06	1.24452e+07	1.17059e+07	-	-
Lmhn006533	Awsoniaside B	Phenolic acids	3.32574e+06	4.53791e+06	4.79373e+06	5.15173e+06	3.87368e+06	6.59006e+06	2.72185e+06	2.77467e+06	2.69081e+06	-	-
pmn001367	Protocatechuic acid-4-O-glucoside*	Phenolic acids	1.06971e+07	1.53641e+07	1.22618e+07	3.76375e+07	3.29222e+07	5.19146e+07	6.69152e+07	6.75808e+07	58676423	-	-
pmb2871	1-O-Gentisoyl-β-D-glucoside*	Phenolic acids	1.06971e+07	1.53641e+07	1.22618e+07	3.76375e+07	3.29222e+07	5.19146e+07	6.69152e+07	6.75808e+07	58676423	-	-
Lakn002165	Protocatechuic acid glucosyl xyloside	Phenolic acids	677502	836009	803023	2.45965e+06	1.91912e+06	2.89384e+06	3.47974e+06	4.23153e+06	4.15859e+06	-	-
mws0639	2,3-Dihydroxybenzoic Acid*	Phenolic acids	897405	1.62499e+06	2.32055e+06	1.57682e+06	1.19606e+06	1.77913e+06	1.73271e+06	2.02245e+06	1.59228e+06	C00196	ko01110
Wdtp003242	methyl-4,5-diacetyloxy-6-[4-(hydroxymethyl)phenoxy]-3-methyloxane-2-carboxylate	Phenolic acids	4.05845e+06	7500905	4.16082e+06	2.69594e+06	2.49969e+06	2.72919e+06	1.20967e+06	1.38152e+06	1.15868e+06	-	-
Hmln003209	5-Methoxytrachelogenin	Phenolic acids	24798	28979.1	42505.3	69430.1	35148.3	85076.5	76874.7	87118	84674.2	-	-
Jmwn002057	2-(3-β-D-glucopyranosyloxy-4-hydroxyphenyl)ethanol-1-O-β-D-glucopyranoside	Phenolic acids	672905	903582	728184	1.08821e+06	854706	1.30205e+06	1.0101e+06	1.46375e+06	1.08692e+06	-	-
pmf0132	Coumalic acid	Phenolic acids	851444	1.18646e+06	863998	1.02281e+06	893577	1.03161e+06	1.35804e+06	1.2163e+06	1.22884e+06	-	-
Zbfn002690	1-(4-Hydroxybenzoyl)Glucose; 25545-07-7	Phenolic acids	187585	216160	236493	470659	332419	537996	967248	957868	953876	-	-
Zbfn005376	2-Caffeoyl-6-(4-hydroxycinnamoyl)glucoside	Phenolic acids	43901	48424.5	45444	26442.7	32210.9	36354.7	31732.5	30010	19823.4	-	-
Jmwn002117	2-(3,4-dihydroxyphenyl)ethanediol 1-O-β-D-glucopyranoside*	Phenolic acids	2.92144e+06	4.15476e+06	7.11626e+06	3.31495e+06	5.3125e+06	1.2968e+06	8.67695e+06	5.56716e+06	6.28281e+06	-	-
Lmmn001294	Koaburaside*	Phenolic acids	2.4599e+06	3.88395e+06	6.80515e+06	2.94143e+06	4.79994e+06	1.09481e+06	8.2485e+06	5.16126e+06	5.98579e+06	-	-
Ymjm000152	p-Hydroxypheny-β-D-allopyranoside	Phenolic acids	7.54349e+06	7.57147e+06	9.1814e+06	5.46619e+06	4.32516e+06	6.21617e+06	5.60864e+06	5.3557e+06	5.03366e+06	-	-
pmb0758	Anisic acid-O-feruloyl glucoside	Phenolic acids	1023670	1163070	1272330	1035420	720155	961575	438788	983390	785500	-	-
Zbfn004495	3-O-(3,5-Dimethoxy-4-hydroxybenzoyl)-4-O-caffeoylquinic acid	Phenolic acids	1.06617e+06	1.36926e+06	1.59134e+06	552644	453129	693208	799788	970369	907117	-	-
mws0906	Coniferin	Phenolic acids	1.1335e+07	1.29342e+07	1.41886e+07	1.07926e+07	9.2683e+06	1.31561e+07	5.768e+06	5.89958e+06	5.15857e+06	C00761	ko00940,ko01110
pmb2654	Anthranilate-1-O-Sophoroside	Phenolic acids	342305	427957	477757	275780	232155	371643	206002	224139	166066	-	-
Lmmn002793	Iriflophenone-3-C-glucoside	Phenolic acids	532049	1.07816e+06	1.68334e+06	617249	454191	555209	198985	213640	187203	-	-
Lmbp002309	Sinapaldehyde-4-O-Glucoside	Phenolic acids	1.35568e+06	1.57898e+06	1.43779e+06	1.34746e+06	1.12774e+06	1.45074e+06	1.35882e+06	1.37247e+06	1.42152e+06	-	-
Hmhn003067	Phenylpropionic acid-O-β-D-glucopyranoside	Phenolic acids	492292	513346	492174	470953	417364	546684	435813	453047	381892	-	-
Lmrn001951	(S)-2-Hydroxy-3-(4-Hydroxyphenyl)Propanoic Acid*	Phenolic acids	136521	209257	226157	181334	173549	181040	223193	200464	213554	-	-
pmb3068	1-O-p-Coumaroylquinic acid	Phenolic acids	1.75346e+06	2.29795e+06	2.10306e+06	1.29309e+06	1.19215e+06	1.75897e+06	1.30318e+06	1.21191e+06	1.14116e+06	-	-
Labn004481	Gentisic acid-[6''-(3-hydroxy-3-methylglutaryl)]-glucoside	Phenolic acids	149713	150481	143013	229303	145756	269495	362682	550947	356239	-	-
Zmxn003874	7,8-Dihydro-Buddlenol B(threo)	Phenolic acids	527791	585227	629847	335079	298951	416177	766489	730114	642393	-	-
Lafp002342	2,3-Dihydroxy-1-(4-hydroxy-3,5-dimethoxyphenyl)propan-1-one	Phenolic acids	171733	156559	140341	126394	92401.6	134728	107308	247169	110297	-	-
Jmwn002494	(2E)-3-[4-(β-D-glucopyranoside)-phenylacrylic]-acid	Phenolic acids	137719	157784	203555	108429	109021	159035	117717	109949	110870	-	-
MWSmce632	Vanillin acetate	Phenolic acids	135724	76113.5	104206	364355	325262	389871	178831	168978	158593	-	-
Lmyn002145	Mucic acid-1,4-lactone-3,5-di-O-gallate	Phenolic acids	154330	246543	162751	192585	133775	141672	142711	155634	127645	-	-
Wasn002933	1-O-(3,4,5-Trimethoxybenzoyl)-B-D-Glucopyranoside	Phenolic acids	1.86105e+07	2.01671e+07	2.10931e+07	1.62963e+07	1.50895e+07	1.86844e+07	2.65508e+07	2.68008e+07	2.38517e+07	-	-
Zmhn000593	Magnoloside B	Phenolic acids	4.70237e+06	6.4664e+06	6.62896e+06	5.35564e+06	3.0896e+06	5.3965e+06	3.60951e+06	4.04809e+06	5.1031e+06	C17679	-
mws0183	3,4-Dihydroxybenzoic acid (Protocatechuic acid)*	Phenolic acids	855549	1.30484e+06	1.71241e+06	1.22621e+06	1.01706e+06	1.54827e+06	1.59127e+06	1.77063e+06	1.41381e+06	C00230	ko01100,ko01110
Zmhn000892	4-O-Glucosyl-3,4-dihydroxybenzyl alcohol	Phenolic acids	6.2114e+06	7.64549e+06	7.31039e+06	5.43919e+06	6.25017e+06	6.1989e+06	6.86614e+06	6.07914e+06	7.36601e+06	-	-
Lmzn001925	3,4'-Dihydroxy-3'-methoxybenzenepentanoic acid	Phenolic acids	474760	817031	731727	691666	429215	887478	848496	1.01263e+06	1560170	-	-
Zmzn002575	2-Nitrophenol	Phenolic acids	1.27991e+06	1.23476e+06	1.30193e+06	1.25209e+06	1.11409e+06	1.11146e+06	1.0319e+06	1.02543e+06	1.01159e+06	C01988	-
MWSHC20164	Dibutyl phthalate*	Phenolic acids	5.60957e+06	6.39382e+06	4.81782e+06	7.03049e+06	7.29875e+06	7.97343e+06	8.30439e+06	8.97614e+06	8.95667e+06	-	-
Lmxp011770	Diisobutyl phthalate*	Phenolic acids	5.60957e+06	6.39382e+06	4.81782e+06	7.03049e+06	7.29875e+06	7.97343e+06	8.30439e+06	8.97614e+06	8.95667e+06	C15205	-
MWS1875	2-Naphthol*	Phenolic acids	77994.9	74328.6	78499	78191.5	74608.3	72423.4	70181.7	77886.9	72515.5	C11713	-
Zmhn004909	3,4-Digalloylshikimic acid	Phenolic acids	12987.8	17858.3	21675	81695	43997.7	32464.7	51292.1	105045	105045	-	-
MWSHC20168	Methyl cumalate*	Phenolic acids	368258	216911	332997	434993	334859	459022	241190	362223	391030	-	-
MWSslk097	Dimethyl phthalate	Phenolic acids	1.48517e+07	2.67024e+07	2.16654e+07	3.13569e+07	1.94381e+07	3.31244e+07	1.79984e+07	1.54433e+07	1.93844e+07	C11233	-
pme3443	Sinapinaldehyde	Phenolic acids	248296	316838	311172	233729	206820	325511	359330	337527	360786	C05610	ko00940,ko01100,ko01110
Wdtp004707	6-[4-(Acetyloxymethyl)phenoxy]-4-hydroxyoxane-2-carboxylic acid	Phenolic acids	126730	249977	196810	177339	201815	135070	139547	263580	185125	-	-
Wafn002874	4-O-(4'-O-alpha-D-Glucopyranosyl)caffeoylquinic acid	Phenolic acids	2.6616e+07	3.56411e+07	3.24914e+07	2.16275e+07	1.72991e+07	2.61564e+07	2.80608e+07	3.25231e+07	3.21922e+07	-	-
Zmhn002909	6-O-Glucosyl-caffeoylbenzoic acid	Phenolic acids	32305.5	73355	65020	45462.1	50015	81695	101710	39737	65020	-	-
mws0028	Vanillic acid	Phenolic acids	874014	902905	1.08881e+06	925428	701119	1.31145e+06	840624	1.41466e+06	1.13404e+06	C06672	-
Lmsn003778	1-O-Caffeoyl-4-O-galloyl-β-D-glucose	Phenolic acids	32131.5	19880.3	25112.4	23039	21675	36835.5	35010	33738.4	29628.3	-	-
Sakn004978	Isonuomioside	Phenolic acids	185928	212662	199168	430655	215709	330649	319024	225737	293640	-	-
MWSslk083	4-Hydroxy-3,5-dimethoxybenzyl alcohol	Phenolic acids	390069	558966	520981	311334	356526	450908	305695	402980	295811	-	-
Cmzn005999	Dunalianoside B*	Phenolic acids	1.24229e+06	703741	1381675	1279055	1.19561e+06	1.60639e+06	2780215	1.36531e+06	2676595	-	-
pmn001573	Desmethylagrimonolide-6-O-glucoside*	Phenolic acids	89573.3	114136	106330	221845	101876	128611	93515.7	205155	92945.7	-	-
MWSslk066	3-Hydroxy-4-methoxybenzoic acid; Isovanillic Acid	Phenolic acids	817032	675350	418324	785223	450928	1.01743e+06	662925	773703	671389	-	-
Lmmn000774	Dihydrocaffeoylglucose*	Phenolic acids	78475.3	93606.9	94159.4	78451.1	62200.5	89695.9	74638.6	86029.8	98990.7	-	-
Wdtp001948	3,4,5-trihydroxy-5-[4-(prop-2-enoyloxymethyl)phenoxy]oxane-2-carboxylic acid	Phenolic acids	8.0412e+06	7.83659e+06	7.26441e+06	9.8058e+06	7.89985e+06	7.73097e+06	1.22998e+07	1.22423e+07	1.51298e+07	-	-
Lmsn004674	1-O-Cinnamoyl-β-D-glucose	Phenolic acids	158674	158101	186794	91215.5	61866.5	105486	93015.1	85658.8	65838.8	-	-
MWSmce675	Arbutin	Phenolic acids	7.2541e+06	7.39063e+06	9.40109e+06	5.44357e+06	4.36472e+06	6.59921e+06	5.96097e+06	5.17388e+06	4.89569e+06	C06186	ko00010
Layp003558	3,4,5-Trimethoxyphenol-1-O-β-D-glucoside	Phenolic acids	1376625	1555115	659386	1684915	1875610	2019220	2205285	2340755	2022600	-	-
pmn001513	Digallic Acid	Phenolic acids	207317	239146	68355	189743	135478	230026	114328	91835.9	113704	C01572	-
Lmrn003000	2-Hydroxy-3-phenylpropanoic acid	Phenolic acids	35631	38892.2	42107.8	0	0	0	33340	25914.5	41680	C05607	ko00360,ko00960,ko01100,ko01110
mws0748	1-Caffeoylquinic acid	Phenolic acids	4.47683e+06	6.49527e+06	5.28323e+06	1.89096e+06	2.2202e+06	4.18156e+06	1.23158e+06	1.58675e+06	1.04982e+06	-	-
Lmsn000363	Raspberryketone glucoside	Phenolic acids	3103460	1.06779e+06	2456005	2005695	1.09929e+06	1.26422e+06	757022	747710	909034	-	-
Yshj000013	4,6-dimethoxy-2-methoxyphenyl-1-O-beta-D-glucopyranoside	Phenolic acids	502006	456984	594480	518344	532174	545496	868705	821773	800806	-	-
Zmhn001358	4-O-Glucosyl-4-hydroxybenzoic acid*	Phenolic acids	833168	728969	991963	587883	616940	507134	643562	1.33979e+06	1.1472e+06	-	-
Hmyn001360	Doitungbiphenyl A	Phenolic acids	280817	351833	379212	188597	162456	184476	94082.6	68327.7	118075	-	-
MWSmce083	Ferulic acid methyl ester	Phenolic acids	60894.3	68127.7	79313.4	32272.9	31219.6	31621.8	10572.7	13515.2	23931	-	-
Jmyn002224	glucoacetosyringone	Phenolic acids	57586.5	47419.5	50143.5	38734	29893.8	67610.4	71446.3	70623.2	64456.1	-	-
Cmzn005970	Dunalianoside A*	Phenolic acids	296283	355800	293243	532889	419871	625857	692425	745605	626304	-	-
pmn001681	1-(4-Methoxyphenyl)-1-propanol	Phenolic acids	42430.2	65375.1	54845.6	51524.7	74896.9	68726.8	54789.1	46201	61104.2	-	-
Sakn001946	Comoside	Phenolic acids	340143	279769	247280	346486	241371	260034	282924	257732	312858	-	-
pmb3061	5-O-p-Coumaroylquinic acid O-glucoside	Phenolic acids	55392.5	78762.5	101034	71268	36958.5	28528.6	61578.3	45594.2	56005	-	-
pmn001364	Salvianolic acid G	Phenolic acids	597925	362130	320365	459075	713455	298650	571150	539360	659865	-	-
Lmhn003240	Benzoylmalic acid	Phenolic acids	294962	409566	374920	48345	223641	328750	470144	468588	479036	-	-
Zbln001290	β-Hydroxy-(3,4-dihydroxyphenylethanolyl)-glucoside	Phenolic acids	478774	568655	634644	334075	222452	372342	407672	453803	375712	-	-
Wmhp000041	cistanoside E	Phenolic acids	93107.7	190409	106824	267893	214243	302824	263607	306397	314414	-	-
Lakn003294	2-β-D-Glucopyranosyloxy-5-hydroxyphenylacetic acidmethylester*	Phenolic acids	62632.1	88732.9	82465	96940.1	57331.2	85880.7	83349.2	80618.8	93037.9	-	-
MWS1839	Ethylparaben	Phenolic acids	30920	37509	34612	32557.6	30555.8	46746.6	11289.9	41833.6	30986.1	-	-
Lmqp002761	Alnusonol	Phenolic acids	444720	505336	433917	530943	500344	615770	539423	559535	509555	-	-
Hmln003529	Benzyl β-primeveroside	Phenolic acids	56161.9	65296.7	56862.9	46243.6	35811.2	48437.4	58977.6	35812.5	44896.3	-	-
Zbjn003567	1-O-rhamnose-3-O-glucoside-Caffeoyl Quinic Acid	Phenolic acids	162045	214758	243322	478309	462507	426075	889791	681468	807179	-	-
Lmhn002574	Caffeoyl(p-Hydroxybenzoyl)tartaric acid	Phenolic acids	40411.3	59858.7	20005	38514.4	30684.9	53036.9	57740	83062.3	76870	-	-
MWSmce712	Ethyl phenylacetate	Phenolic acids	366514	329024	438863	294158	472122	416931	244141	374495	298834	-	-
Wdtp003384	3,4,5,6-tetrahydroxy-6-[4-(2-methylpropanoyloxymethyl)phenoxy]oxane-2-carboxylic acid	Phenolic acids	2.24539e+06	3018325	2.63751e+06	2.69627e+06	2.55422e+06	3.05429e+06	3.15175e+06	2.857e+06	3.09621e+06	-	-
pmn001356	Salvianolic acid L	Phenolic acids	11670	14390.8	3693.69	2785.56	11491	15547.1	31675	24167.9	22676.4	-	-
Wafn002081	Dihydroxybenzoyl xyloside	Phenolic acids	152444	202623	277121	27422.9	99953.6	102704	154600	195990	146728	-	-
Cmrn003434	Tubuloside C	Phenolic acids	13920.2	25665.1	18826	31572.3	17487.4	34282.7	20171	35010	23340	-	-
Hmcn001296	Cistanoside F	Phenolic acids	48825.5	46680	32389.7	45478.6	37823.1	43421.7	18422.6	21181	33884.2	-	-
Hmgn002038	β-Oxoacteoside	Phenolic acids	994511	1.36957e+06	1.36103e+06	887765	624023	1.04677e+06	1.13116e+06	439015	1450690	-	-
MWS2058	3-Methylsalicylic Acid	Phenolic acids	175260	184977	196476	171784	169190	191789	148472	156407	133099	C14088	-
MWSslk138	2,3,4-Trihydroxybenzoic acid	Phenolic acids	50063.6	72669.6	38123.8	110438	125147	125170	103134	100844	89860.8	-	-
Lmmn001643	2-Hydroxycinnamic acid*	Phenolic acids	2520450	3711080	6915680	0	0	0	1137865	1300920	581190	C01772	ko00360,ko00999,ko01100,ko01110
Lmtn003598	3-Prenyl-4-O-glucosyloxy-4-hydroxybenzoic acid	Phenolic acids	37761230	53938830	53065285	1.25166e+07	30452970	48097890	44920210	39600700	28545210	-	-
Cmbp005523	1,3-O-Dicaffeoylglycerol	Phenolic acids	451489	542802	574855	357792	384455	476411	799624	515512	574261	-	-
Cmzn005251	6-O-Caffeoylarbutin	Phenolic acids	653407	705056	754486	529320	658518	693532	752096	660617	855838	-	-
pmn001384	Isochlorogenic acid C*	Phenolic acids	301988	126730	374973	156760	110589	89282.6	125786	92621.3	104840	-	-
pmn001382	Isochlorogenic acid A*	Phenolic acids	301988	126730	374973	156760	110589	89282.6	125786	92621.3	104840	-	-
Lmyn002435	Hydrangeifolin I	Phenolic acids	297003	220895	260085	188309	289817	194369	205638	178636	211055	-	-
HJAP044	1-(2,4,5-Trimethoxyphenyl)propan-1-one	Phenolic acids	259196	238795	155955	235200	135070	123446	180120	200145	200988	-	-
Jmwp003339	2-Phenylethy-1-O-β-D-glucoside	Phenolic acids	89312.6	106710	134175	88365	70020	106710	180120	125060	120266	-	-
Lmtn000940	1-O-(3,4-Dihydroxy-5-methoxy-benzoyl)-glucoside	Phenolic acids	301654	1.01944e+06	753447	574412	645357	1.62353e+06	686890	717761	764037	-	-
Ymjm000154	Salicin	Phenolic acids	144284	174453	146812	117032	90139.7	126285	110887	132051	138922	C01451	ko00010
Jmwn002172	3,4-dihydroxyphenylethanol-β-D-glucopyranoside*	Phenolic acids	87017	105572	108973	454567	285553	534502	828112	889535	798624	-	-
Layp004192	3,4,5-Trimethoxyphenol-1-O-β-D-malonylglucoside	Phenolic acids	434429	847520	502159	904919	512003	721445	794288	884509	940223	-	-
Hmtn001302	Glucosyloxybenzoic acid	Phenolic acids	2.60897e+06	2.82352e+06	2.41566e+06	3.84202e+06	3.67362e+06	4.61366e+06	2.7075e+06	5.04823e+06	4.85825e+06	-	-
Lmhn002051	Vnilloylmalic acid	Phenolic acids	65648.1	78455.1	79574.8	69846.5	52796.4	39774.5	54438.7	41602.3	59350.4	-	-
Wdtp004957	6-[2,3-Dihydroxy-4-ethoxy-4-oxobutyl]-alpha-hydroxy-2-(4-methoxyphenyl)-1,3-dioxane-4-acetic acid ethyl ester	Phenolic acids	1.61723e+06	898246	2.17049e+06	4326420	3163085	5070380	3533305	3367700	3406950	-	-
Lmcn004052	Buddlenol D	Phenolic acids	35307.8	46427.9	41396.3	29660.2	30029.3	44027.1	46263.6	47661.6	49614.1	-	-
Hmln000659	3-O-Galloyl-D-glucose*	Phenolic acids	1.06537e+07	6.80759e+06	1.36903e+07	1.11272e+07	6.45621e+06	1.3383e+07	1.92362e+07	2.12482e+07	1.89821e+07	-	-
Lmfn000604	6-O-Galloyl-β-D-glucose*	Phenolic acids	1.06537e+07	6.80759e+06	1.36903e+07	1.11272e+07	6.45621e+06	1.3383e+07	1.92362e+07	2.12482e+07	1.89821e+07	-	-
Lmgn001670	Salicylic acid	Phenolic acids	544375	334377	360770	355742	256199	462711	229550	197317	226038	C00805	ko00996,ko01100,ko01110,ko04075
MWSslk184	3,6'-Disinapoylsucrose	Phenolic acids	12454.8	24230.8	16851	23340	6595.39	8058.6	8340	8792.39	15005	-	-
ML10177402	4-Aminosalicylic acid	Phenolic acids	222613	238596	285271	273253	119350	243292	155747	198603	111208	C02518	-
MWS20200	Mucic acid-dimethyl-2-O-gallate	Phenolic acids	214976	286992	92110.6	139051	272563	389984	619300	757010	602553	-	-
Labn003679	(E)-caffeyl alcohol 4-O-β-D-glucopyranoside	Phenolic acids	731830	908044	873912	709481	731880	646769	715162	754654	697104	-	-
Lmsn003111	1-O-p-Coumaroyl-β-D-glucose*	Phenolic acids	53548.5	83638.6	83636.8	66174.5	71034	77007.2	57151.4	58112.4	47174.6	C16827	-
Lmfn003035	6-O-p-Coumaroyl-β-D-glucose*	Phenolic acids	53548.5	83638.6	83636.8	66174.5	71034	77007.2	57151.4	58112.4	47174.6	-	-
Lmsn004090	1-O-Galloyl-3-O-p-Coumaroyl-β-D-glucose	Phenolic acids	20397.1	24702	21675	26495.2	13638.7	25555.2	10201.1	9398.87	13606.8	-	-
Lmgn002253	Syringoylcaffeoylquinic acid-D-glucose	Phenolic acids	70862.4	126730	74044.1	290603	307000	721830	33563.9	37309.7	36545.9	-	-
Zblp002839	3-(3-Hydroxyphenyl)-propionic acid	Phenolic acids	5.94982e+06	6.02025e+06	5.71706e+06	5.74972e+06	5.04161e+06	6.27966e+06	5.60256e+06	5.73891e+06	4.17996e+06	C11457	ko00360,ko01100
mws1627	Bengenin	Phenolic acids	191470	180329	233917	102495	93257.8	144447	77868	114912	95744.6	C09919	-
Hmln000873	2-O-Galloyl-D-glucose	Phenolic acids	1.25197e+07	7.03317e+06	1.68915e+07	1.15805e+07	7.73745e+06	1.44336e+07	2.19328e+07	2.37204e+07	2.16744e+07	-	-
HJAP051	3-(3,4,5-Trimethoxyphenyl)propan-1-ol	Phenolic acids	105394	54391.8	169803	137320	129888	170117	260001	199564	197561	-	-
Lmsn001900	3-O-Galloyl-4,6-(S)-HHDP-β-D-glucose	Phenolic acids	11430.4	19754.5	9175.98	2643.22	29103	26916.8	13812.6	6051.02	26386.6	-	-
pma6460	4-O-p-Coumaroylquinic acid	Phenolic acids	195488	236712	209710	124753	135565	152250	130302	113082	113676	C10441	-
Lmsn003409	1-O-Galloyl-6-O-p-Coumaroyl-β-D-glucose	Phenolic acids	9122.29	14073.7	19252.8	12156.1	14693.8	6752.79	13340	5529.68	11797.4	-	-
Lmyn001519	L-Malic acid-2-O-gallate	Phenolic acids	102958	98609.6	78164.8	111137	117189	97449.5	101952	95059	105885	-	-
Hmhn000927	Phloroglucinol-1-O-β-D-glucopyranoside	Phenolic acids	312102	511416	368201	1.79953e+06	2.02487e+06	2.52998e+06	616890	1.08391e+06	645909	-	-
mws0921	p-Coumaryl alcohol	Phenolic acids	190258	258175	304235	118490	74058.5	136385	82846.3	67027.8	90712.2	C02646	ko00940,ko01100,ko01110
Xmyn011257	Hydroginkgolinic acid	Phenolic acids	50769.6	51705.3	41487.7	49371.7	36378.2	52097.4	47145.2	53209.4	45424.4	-	-
Lacn003532	Malonyl Tachioside	Phenolic acids	113385	120055	98370	55906	83365	118390	75533.2	68568	78813.1	-	-
MWS1734	Anisic acid; 4-Methoxybenzoic acid	Phenolic acids	363259	290676	305257	263212	158425	298971	308845	340550	321856	C02519	-
MWSmce284	3,4-Dimethoxyphenol	Phenolic acids	1001850	751759	1295875	882730	624705	887765	733555	1087475	983390	-	-
MWSmce341	Butyl isobutyl phthalate*	Phenolic acids	6.01195e+06	5.40882e+06	6.93075e+06	6.35879e+06	6.55741e+06	6.793e+06	7.26801e+06	7.56087e+06	7.43939e+06	-	-
Wmhn000049	cistanoside C*	Phenolic acids	11670	23249.1	16675	8683.76	8340	7148.14	9082.81	13572.2	16452.4	-	-
Lafp002722	3-Hydroxy-1-(4-hydroxy-3,5-dimethoxy-phenyl)-propan-1-one glucoside	Phenolic acids	225185	303660	189914	273600	193470	200562	105045	136735	101710	-	-
Wafn003070	Hydroxyferulic acid glucoside	Phenolic acids	471055	661643	638690	496114	489806	682955	760912	677044	1344655	-	-
Lmyn002788	Methyl gallate*	Phenolic acids	70999	105293	106507	82769.6	71804.6	103375	84756.8	59067.7	74017.7	-	-
pme0309	3-O-Methylgallic Acid*	Phenolic acids	70999	105293	106507	82769.6	71804.6	103375	84756.8	59067.7	74017.7	C05616	-
pmb3317	Quinacyl syringic acid	Phenolic acids	7.84723e+06	1.50188e+07	1.15884e+07	6.22364e+06	5.82106e+06	9.95625e+06	5.98218e+06	6.66698e+06	5.77323e+06	-	-
Wdtp003420	3,4,5-Trihydroxy-6-[[3-(4-methoxyphenyl)oxiran-2-yl]methoxy]oxane-2-carboxylic acid	Phenolic acids	187792	399625	132772	205213	248602	160081	121222	166770	448075	-	-
pme0282	Phthalic acid	Phenolic acids	1.05634e+06	1.35591e+06	1.44268e+06	978990	710664	1.21798e+06	1.06624e+06	1.15256e+06	1.03035e+06	C01606	ko01100,ko02010
Yshj000011	2,6-dimethoxy-4-hydroxyphenyl-1-O-beta-D-glucopyranoside*	Phenolic acids	5.05789e+06	5.04227e+06	5.59307e+06	8.99935e+06	1.0095e+07	1.00994e+07	6.93374e+06	5.84555e+06	6.77655e+06	-	-
Wbsp004755	Methyl Hydroxycinnamate	Phenolic acids	1.15213e+06	1.31822e+06	500885	984584	836995	1.09099e+06	1.2347e+06	1.16597e+06	1.07737e+06	-	-
MWSHC20175	Methylsalicylate-2-O-glucoside	Phenolic acids	280971	310102	491845	146745	193130	93370	187032	188451	88365	-	-
mws1153	2'-Acetylacteoside	Phenolic acids	16809.5	20427.1	16675	28617.9	8340	10005	13084.1	10778.4	10771.8	-	-
mws1506	Plantamajoside	Phenolic acids	21675	21675	22609	19487.7	12833.1	28051	13489.3	19625	14456	C10485	-
Wacn003131	2-O-P-Coumaroylhydroxycitric Acid	Phenolic acids	171775	156760	170105	308670	166770	270260	276940	258575	196810	-	-
Lmbn004847	4-Methoxyphenylpropionic acid	Phenolic acids	684980	778795	698380	201815	225185	347095	108380	66685	66685	-	-
Wmyp000215	2,4,6-trimethoxyphenol 1-O-β-D-(6'-O-galloyl)-glucopyranoside	Phenolic acids	20005	10005	9917.31	36675	38345	22589.1	29262.3	20005	43345	-	-
Smcn001567	Leonoside E	Phenolic acids	170105	178450	148415	44310.3	53339.7	135070	78360	100040	73355	-	-
Cmjn004337	Benzyl-(2''-O-xylosyl)glucoside	Phenolic acids	76690	121725	88365	63350	85030	89831.6	100040	96705	86700	-	-
Zmyn105413	3-Feruloyl-6'-benzoyl-sucrose	Phenolic acids	27431.4	26672.1	17716.9	35153.9	22148.9	27307.9	29528.1	35812.8	35821	-	-
Lmnn002886	1'-O-(3,4-Dihydroxyphenethyl)-O-caffeoyl-glucoside	Phenolic acids	74111.1	77587.7	68188	41458.2	55643.4	77592.4	76496.2	91772.2	85494.4	-	-
pma3724	1-O-Feruloylquinic acid*	Phenolic acids	186795	140248	120195	82260.4	79031.7	90321.3	75202.2	83063.4	100040	-	-
mws0853	Sinapyl alcohol*	Phenolic acids	1102590	705080	985065	532665	271142	413940	345698	941440	489792	C02325	ko00940,ko01100,ko01110
Lmgp003989	Dicaffeoylshikimic acid	Phenolic acids	128395	64789.3	190130	201815	183455	136245	210278	147298	125191	-	-
Zmln000899	Syringaldehyde-4-O-glucoside	Phenolic acids	680362	785771	788899	649873	584561	713131	715594	619285	688216	-	-
MWS1877	4-tert-Octylphenol	Phenolic acids	66073.1	63252.6	84279.5	71686.7	73295	80049.3	80533.8	75897	99086.5	C14205	-
MWSmce364	Xanthoxylin	Phenolic acids	140316	126917	150290	160829	156766	141943	148347	103377	142053	C10726	-
Lmjp003731	3,4-O-Dicaffeoylquinic Acid Methyl Ester*	Phenolic acids	64516.5	51194.7	69235.8	56986.2	35896.8	50050.2	93566.1	132560	77673.3	-	-
Lmjp003822	3,5-O-Dicaffeoylquinic Acid Methyl Ester*	Phenolic acids	64516.5	51194.7	69235.8	56986.2	35896.8	50050.2	93566.1	132560	77673.3	-	-
Lhhp120814	Eugenol	Phenolic acids	931736	805136	846216	688386	578667	785319	732773	718156	685647	C10453	ko00940
MWSmce501	Protocatechuic Acid Methyl Ester	Phenolic acids	153420	230190	160322	141740	73355	171441	205155	128928	107383	-	-
pmn001710	Rosmarinic acid-3'-O-glucoside	Phenolic acids	1.1885e+06	1.74452e+06	1.26462e+06	1.25036e+06	669811	779204	567361	717794	963369	-	-
Lmbn001930	2-Hydroxybenzaldehyde (Salicylaldehyde)	Phenolic acids	850870	1028705	1028705	400387	569475	953185	788850	772090	384326	C06202	ko01100
mad2085	Caffeoyl-p-coumaroyltartaric acid	Phenolic acids	145162	136998	400565	183455	152502	120300	70020	190359	106710	-	-
Cmyp005062	Salireposide	Phenolic acids	2.32289e+06	2.39779e+06	3.33129e+06	2.05528e+06	1.83593e+06	3446210	929457	1464160	1211805	-	-
mws0612	3,4-Dimethoxyphenyl acetic acid	Phenolic acids	36675	68357.4	60494.4	50545.5	16051.2	76992.8	73065	96636.9	105045	-	-
MWSslk110	Helecin	Phenolic acids	103230	74103.8	76690	109458	38820.8	57453.4	96093.1	135468	113565	-	-
Wasn004683	Protocatechuic acid 1-O-(Glucosylvanilloyl)	Phenolic acids	646470	783825	785500	564455	316207	412262	479397	760365	720155	-	-
pme0085	Rosmarinic acid*	Phenolic acids	581190	859255	701730	258575	415610	829080	649815	435670	280280	C01850	ko00350,ko01100
WaYp005219	1-O-(p-coumaroyl) 3-Hydroxy-3-methylglutaric acid	Phenolic acids	219039	243545	188616	136829	60020	148817	111715	65240.4	141429	-	-
Lmzn001582	5'-Glucosyloxyjasmanic acid	Phenolic acids	11870340	15905655	11159425	8268395	12990540	15188160	21064860	15608600	15360265	-	-
Lmmn003663	5-Glucosyloxy-2-Hydroxybenzoic acid methyl ester	Phenolic acids	56311245	64505315	54790865	16009765	18893860	22669515	10929205	11559570	8353135	-	-
pmp000086	1-Feruloyl-sn-glycerol	Phenolic acids	410595	172967	407242	458673	283113	490421	671890	922915	755766	-	-
Lmhn002321	Vnilloylcaffeoyltartaric acid	Phenolic acids	8093770	8093770	8575815	1.80386e+06	1.81671e+06	2.12171e+06	1.48434e+06	3169900	2872010	-	-
MWSmce248	3-Hydroxycinnamic Acid*	Phenolic acids	977874	1.58787e+06	3.21529e+06	483113	488746	744920	993460	647554	600401	C12621	ko00360,ko01100
mws2212	Caffeic acid	Phenolic acids	349894	480111	489944	1.90208e+06	815169	3998710	1.00683e+06	2317035	1.27924e+06	C01197	ko00940,ko01100,ko01110
mws0027	Syringic acid	Phenolic acids	113385	95219.4	98753.6	151750	166770	173445	127101	221845	225185	C10833	-
pmn001363	Salvianolic acid N	Phenolic acids	83365	101710	115050	83178	80025	108380	35320.8	30103.5	59808.9	-	-
pmb3072	3-O-p-Coumaroylshikimic acid-O-glucoside	Phenolic acids	188814	422295	244084	168507	178450	186795	218505	165702	173874	-	-
HJAP046	1-(2,4,5-Trimethoxyphenyl)-1,2-propanedione	Phenolic acids	24371.6	37029.6	36675	41680	33674	41680	91772.7	34538.6	23340	-	-
Hmqn000843	Tachioside*	Phenolic acids	2.63858e+07	3.16737e+07	3.11577e+07	2.36933e+07	2.7093e+07	2.68185e+07	3.32117e+07	3.15241e+07	3.31516e+07	-	-
Lmsn002937	1-O-Caffeoyl-6-O-galloyl-β-D-glucose	Phenolic acids	48548.9	39437.2	37655	45432.9	48025.5	61099.7	70741.9	58131.5	59709.7	-	-
mws1708	Gastrodin	Phenolic acids	340178	1.05688e+06	369010	488264	857890	795001	271592	584116	1.5985e+06	C16964	-
mws2120	Brevifolin carboxylic acid	Phenolic acids	661516	763651	658177	310805	509245	690005	175692	116752	164613	-	-
Labn006380	(7S,8R)-glehlinoside H	Phenolic acids	292768	406788	317124	168118	207313	222054	281000	214260	261087	-	-
mws0467	3-(4-Hydroxyphenyl)-propionic acid*	Phenolic acids	140633	151673	156982	184488	180120	237754	160714	191340	170618	C01744	-
mws1584	1,3-O-Dicaffeoylquinic Acid (Cynarin)	Phenolic acids	12205330	19322910	15019945	6796820	9178395	13708490	8999135	6852745	6245745	C10445	-
Hmbn002692	6'-O-Feruloyl-D-sucrose*	Phenolic acids	98370	98370	130065	77353.3	149317	170559	71690	111715	141660	-	-
MWSslk216	Sibiricose A5*	Phenolic acids	98370	98370	130065	77353.3	149317	170559	71690	111715	141660	-	-
Lmbn004790	Methyl 3-(3-hydroxy-4-methoxyphenyl)propanoate*	Phenolic acids	463083	568828	623030	360460	249027	284535	409242	517300	545347	-	-
Lmjn004873	Leucosceptoside A*	Phenolic acids	23340	20005	23340	6670	4938.93	6568.2	13340	10005	13340	-	-
pme0290	4-Ethylbenzoic acid*	Phenolic acids	25879.4	28104.6	28419.7	27719.4	25644.5	26969.3	21677.8	24550.1	19300.6	-	-
MWSmce573	3,4-Dimethylbenzoic acid*	Phenolic acids	25879.4	28104.6	28419.7	27719.4	25644.5	26969.3	21677.8	24550.1	19300.6	-	-
Ymjm000147	p-Hydroxyphenyl 6-O-(E)-caffeoyl-β-D-allopyranoside	Phenolic acids	80963.5	150085	154330	119052	148415	145300	193433	142264	78906.1	-	-
Lmsp102909	(6S,9R)-Deoxysappanol	Phenolic acids	216325	307000	199110	168464	166770	168461	243293	228043	185588	-	-
MWSmce294	Elemicin	Phenolic acids	105767	213560	223609	143938	124355	158280	203319	160568	176948	C10451	-
Jmwn004371	4-Hydroxyphenethoxy-8-O-β-D-[6-O-(4-O-β-D-glucopyranosyl)-sinapoyl]glucopyranoside	Phenolic acids	58301	43064.2	75049.7	100040	21787.3	59313.3	38865.7	62358.2	83918.2	-	-
mws0145	O-Anisic acid (2-Methoxybenzoic acid)	Phenolic acids	0	0	0	140107	87406.2	152063	75025	38773.8	52418.3	-	-
Jmwn003377	Citrusin B	Phenolic acids	59644.6	50043	63074	88365	63350	71690	40445.6	50729.7	36675	-	-
mws0178	Chlorogenic acid (3-O-Caffeoylquinic acid)*	Phenolic acids	2.77208e+06	8.70386e+06	4.69101e+06	1.28013e+07	5.6526e+06	1.56427e+07	1.36485e+06	1.66609e+06	2.32697e+06	C00852	ko00940,ko00941,ko00945,ko01110
mws1714	Chicoric Acid	Phenolic acids	132332	278610	121937	71510.8	141740	161765	66685	54198.1	60970.6	C10437	-
MWSHC20102	3-Hydroxy-1-(4-Hydroxy-3-Methoxyphenyl)Propan-1-One	Phenolic acids	748635	765390	432018	292486	619685	401699	790525	414992	762040	-	-
Lmcn002982	Methyl 3-O-Methyl Gallate	Phenolic acids	25892.6	39024	40832.3	34218.5	43553.9	43236.6	31225.7	28286.2	43265.2	-	-
Hmsn002948	2-Hydroxyphenol-1-O-glucosyl(6→1)rhamnoside	Phenolic acids	5409.9	6607.84	12584.4	12009.3	8114.87	14324.5	15683.2	15005	17672.8	-	-
Zaln004082	3-O-caffeoylshikimic acid*	Phenolic acids	56685	101710	48345	66685	106710	101710	48345	25005	31675	-	-
Zaln004057	4-caffeoylshikimic acid*	Phenolic acids	56685	101710	48345	66685	106710	101710	48345	25005	31675	-	-
MWSHC20170	Phenylmethyl β-L-glucopyranoside	Phenolic acids	156760	215165	290300	101710	123390	148415	128395	165100	115050	-	-
Zmhn002301	p-Coumaric acid-4-O-glucoside	Phenolic acids	36271335	3.70075e+07	43759810	19058880	7.84382e+06	19966875	1.09109e+07	2.10952e+07	2.09751e+07	C06739	-
Qahn004822	Manglieside B*	Phenolic acids	553652	696536	650558	338986	242565	624705	385525	282980	317613	-	-
Zmhn002422	1-O-Feruloyl-β-D-glucose*	Phenolic acids	2161280	2712260	2083470	1.04331e+07	827400	1110990	705080	696705	6.66356e+06	C17759	-
MWSHC2062	Ferulic β-glucoside*	Phenolic acids	2161280	2712260	2083470	1.04331e+07	827400	1110990	705080	696705	6.66356e+06	-	-
Lmsn004690	1-O-Caffeoyl-3-O-galloyl-4,6-(S)-HHDP-β-D-glucose	Phenolic acids	6670	11343.4	12433.4	8369.43	7294.29	13340	14992	24292.3	10005	-	-
pmn001672	Furanofructosyl-α-D-(3-mustard acyl)glucoside*	Phenolic acids	49603.9	53853.9	78618	85030	57369.2	84706.5	38915.9	45783.7	51680	-	-
MWSmce653	2'-Hydroxy-4'-Methylacetophenone	Phenolic acids	118211	127023	113312	73299.8	43277.7	70951.4	45964.1	57225.2	52931.4	-	-
pmb3142	Salicylic acid-2-O-glucoside	Phenolic acids	1.47323e+06	1.50425e+06	1.77054e+06	1.24978e+06	1.38719e+06	1.04471e+06	1.02618e+06	1.58559e+06	958358	-	-
WaYp002866	3-(4-hydroxyphenyl)-3-oxopropyl beta-D-glucopyranoside	Phenolic acids	2.07362e+06	1.63034e+06	2.68064e+06	2.17131e+06	1.50168e+06	2.34672e+06	2.21133e+06	2.48425e+06	2.40084e+06	-	-
Lmsn005122	1-O-Galloyl-6-O-Cinnamoyl-β-D-glucose*	Phenolic acids	53350	27464.1	90035	21221	11861	33340	17467.7	9988.99	10357.2	-	-
pmb3074	5-O-p-Coumaroylquinic acid	Phenolic acids	2024290	2423790	2254375	1647815	1379990	2228980	688932	1015280	1297555	C12208	ko00940,ko00941,ko00945,ko01110
Lmrgn03360	Cryptamygin B	Phenolic acids	35043555	3.17247e+07	46398375	40921195	1.78542e+07	38870120	2.65454e+07	40630925	46457150	-	-
Zmhn002032	4-O-(6'-O-Glucosylcaffeoylglucosyl)-4-hydroxybenzyl alcohol*	Phenolic acids	2882215	2.29903e+06	4830585	2058105	607977	1880675	1.39408e+06	3115385	2685085	-	-
Lmap001661	Grevilloside C	Phenolic acids	268180	229106	325375	151151	265549	160707	0	0	0	-	-
pma0149	Sinapoyl malate	Phenolic acids	1.9408e+06	2.15261e+06	2.20599e+06	2.01902e+06	1.69405e+06	1830020	2.10244e+06	1965140	1884055	C02887	ko00940,ko01110
Zmhn001793	6-O-Caffeoyl-D-glucose*	Phenolic acids	4077570	5042760	3354050	1543320	865354	2315340	2010770	1890810	1620845	-	-
MWS4301	3-hydroxyphenylacetic acid	Phenolic acids	118870	121183	130607	153420	86009.9	155282	115289	144642	123390	C05593	ko00350,ko00360,ko01100
Lmjn002534	Darendoside A	Phenolic acids	39144.8	16175.7	39496.4	53129.7	22133.9	22665.5	0	0	0	-	-
pmn001420	1-O-Caffeoyl-β-D-glucose*	Phenolic acids	3904480	4262880	4089570	1668050	1679855	2051340	2054720	1803015	1617470	C10433	-
pmp000087	2-Feruloyl-sn-glycerol	Phenolic acids	345425	505900	209508	405580	447375	332416	772090	638100	701730	-	-
Lman004552	Robustaside A;[6'-p-Coumarylarbutin]	Phenolic acids	993460	797230	725180	216835	166770	185125	84947.3	120055	150085	-	-
Lmtn002109	Pleoside	Phenolic acids	81603.5	90191.6	211830	171775	59644.6	85916.5	89321.4	105976	193470	-	-
Lmhn002573	Sinapoylglucuronic acid	Phenolic acids	28059.3	46680	53350	58350	32447.9	49869.2	20477.1	40529.9	48345	-	-
MWSprf004	Neochlorogenic acid (5-O-Caffeoylquinic acid)*	Phenolic acids	1.16938e+06	1.33597e+06	1085795	14442810	3.63066e+06	10217435	1.04541e+06	3364285	2574740	C17147	-
Cmdn004237	Betonyoside E	Phenolic acids	28059.1	48688.2	33509.2	29625.9	36208	25005	32182.4	35857.5	28340	-	-
pmn001459	Sibiricose A6	Phenolic acids	502555	554415	542705	330390	318695	392210	226850	273600	245215	-	-
Sakn004315	Calceolarioside C*	Phenolic acids	24533030	32904740	31367365	12243405	11078450	23298575	28103625	26313950	20402820	-	-
Zbln005108	3,4-dihydroxy-allylbenzene4-O-p-D-xylopyranosyI-(1-→6)-β-D-glucopyranoside*	Phenolic acids	702143	624195	708367	410813	363800	342628	229673	299141	326450	-	-
HJN003	1-O-Sinapoyl-β-D-glucose	Phenolic acids	23154225	22899025	26696565	27729565	1.42492e+07	33576905	9267220	9690760	9318760	C01175	ko00940,ko01110
Lmsn004322	1,6-Di-O-caffeoyl-β-D-glucose	Phenolic acids	247340	373887	339922	239486	123158	235200	78913.8	242641	205513	-	-
Lmhn002140	Feruloyltartaric acid (Fertaric acid)	Phenolic acids	70708.2	83003.1	53794.7	58350	36310.7	58350	48688.2	68355	55015	-	-
Lmdn004974	Syringalide A	Phenolic acids	15005	10633.8	30824.2	8340	10005	8340	14230.3	15100.6	4128.24	-	-
pmn001320	1-O-p-Cumaroylglycerol	Phenolic acids	91348.1	93837.6	80878.1	126742	170105	67646.6	178450	89701.9	77545.1	-	-
Lmsn003582	1-O-Galloyl-4-O-p-Coumaroyl-β-D-glucose	Phenolic acids	30581.7	31180.9	39500.3	45010	24463.3	32869.9	25226.7	34521.9	37034.8	-	-
Hmsn001911	Idesin	Phenolic acids	6.28001e+06	5.51681e+06	3.24333e+06	3.13254e+06	4.11574e+06	6.52376e+06	2.96238e+06	4.20054e+06	2.82483e+06	-	-
Lmsn005333	4-O-Galloyl-1-O-Cinnamoyl-β-D-glucose*	Phenolic acids	61685	56685	22651.5	50015	10612.4	28340	11852.8	36675	33340	-	-
MWS20182	Dihydroferulic Acid	Phenolic acids	156578	250225	470765	546781	199790	295310	569741	663173	375500	-	-
Wmzn002116	3,5-Dicaffeoylquinic acid	Phenolic acids	409923	953185	578168	365900	509245	785500	504230	264808	268333	-	-
Lmfn001344	Maplexin C (2,3-Di-O-Galloyl-1,5-Anhydro-D-Glucitol)*	Phenolic acids	14484	36675	11670	9376.85	16675	16156.8	31675	26038.9	11056.8	-	-
Lmfn001258	Maplexin D (2,4-Di-O-Galloyl-1,5-Anhydro-D-Glucitol)*	Phenolic acids	14484	36675	11670	9376.85	16675	16156.8	31675	26038.9	11056.8	-	-
Lmsn004162	1-O-Galloyl-2-O-p-Coumaroyl-β-D-glucose	Phenolic acids	12222.4	17931.6	23340	48345	73355	75025	163430	121725	45634.4	-	-
pme0241	Benzoic acid	Phenolic acids	380071	389496	318364	758944	636266	1857035	532337	1253835	515452	C00180	ko00996,ko01100,ko01110
Smhn005674	Fortuneanoside C	Phenolic acids	74113	71793.1	112545	45564.5	58052.6	64922.8	44917.1	67383.3	38074.6	-	-
WaYn003084	Guaiacylglycerol 8-O-(1''-O-Glucosyl)Vanillic Acid Ether*	Phenolic acids	1.16788e+07	26142880	1.20799e+07	1.52066e+07	25912435	31962750	23201025	1.14328e+07	1.13501e+07	-	-
Zmhn002227	4-O-Glucosyl-sinapate	Phenolic acids	8.88693e+06	8.6081e+06	1.10912e+07	1.39144e+07	8.84503e+06	1.3261e+07	3.39921e+06	4.28362e+06	4.23465e+06	C02919	-
Lmhn002926	p-Coumaroylmalic acid	Phenolic acids	13999950	19385665	1.35898e+07	1.38304e+07	19364745	30645245	27494730	1.4743e+07	1.38381e+07	-	-
mws0014	Ferulic acid	Phenolic acids	1.76224e+07	2.6298e+07	2.98741e+07	3.2527e+07	1.68091e+07	3.45227e+07	3.22291e+07	4.08195e+07	3.90479e+07	C01494	ko00940,ko01100,ko01110
mws4085	Sinapic acid	Phenolic acids	168440	250225	467819	555638	315789	523574	626712	775933	728610	C00482	ko00940,ko01100,ko01110
Lmsn004321	1-O-Caffeoyl-3-O-galloyl-β-D-glucose	Phenolic acids	17927.3	8340	21320.3	25005	18340	27645.1	20005	16675	30010	-	-
Wmjn000314	1,3,5-Trihydroxy-6-[2'',3''-epoxy-3''-methylbutyl]-2-[2''-methylbutyryl]-4-[3'-methyl-2'-butenyl]-benzene	Phenolic acids	63332.6	51968	52469.9	27684.1	29137.8	26245.1	58964.1	43912.4	24419.6	-	-
WaYn005746	(E)-3-[(2S,3S)-2-(4-hydroxy-3-methoxyphenyl)-7-methoxy-3-methyl-2,3-dihydro-1-benzofuran-5-yl]prop-2-enal*	Phenolic acids	371268	456565	442440	236227	277022	535176	537654	254534	316310	-	-
Lmbn002648	α-Hydroxycinnamic Acid*	Phenolic acids	1.0355e+06	2315340	2481440	2022600	1.07942e+06	2666405	1.86151e+06	1.93506e+06	1425435	C02763	ko00360,ko01100
Zmhn001883	Vanillic acid-4-O-glucoside	Phenolic acids	534178	591241	521479	659876	671699	726351	605372	706712	690627	-	-
Lmsn002247	1-O-Salicyloyl-β-D-glucose*	Phenolic acids	764015	764073	558690	747344	434227	627009	509365	884234	473072	-	-
Ymjm000148	Salidroside	Phenolic acids	826321	1.02477e+06	1.02551e+06	822789	518808	612093	673043	693226	1.14602e+06	C06046	ko00350,ko01100
Lmtn002565	1-O-Vanilloyl-D-Glucose	Phenolic acids	56828395	65720730	51266820	8.3317e+06	21336270	21116795	10485960	9615925	4.88921e+06	C20470	-
mws0117	Homovanillic acid; 4-Hydroxy-3-methoxyphenylacetic acid	Phenolic acids	135070	180120	36548.1	1027030	1378310	1524790	1555115	914600	714278	C05582	ko00350,ko01100
Zbfn004018	2-Caffeoyl)rhamnosideO-rhamnoside	Phenolic acids	346356	626716	691736	549987	276915	597602	445274	474813	596398	-	-
Hmtn001288	Methyl 2,4-dihydroxyphenylacetate*	Phenolic acids	154336	310817	174521	130923	174388	185923	125440	142332	126942	-	-
mws0179	Chlorogenic acid methyl ester	Phenolic acids	3.67592e+06	4.84841e+06	4.80269e+06	3.66351e+06	2.50414e+06	4.10503e+06	2.46368e+06	3.00004e+06	2.98619e+06	-	-
pmn001671	Furanofructosyl-α-D-(6-mustard acyl)glucoside*	Phenolic acids	148415	133784	193470	120055	55711.2	112518	98318.4	108380	116720	-	-
Lmhn003074	Feruloylmalic acid	Phenolic acids	6.13352e+06	9.30174e+06	1.04128e+07	9.73046e+06	10713695	22875670	22347230	1.17786e+07	1.1943e+07	-	-
mws1297	Benzyl glucoside	Phenolic acids	57919.3	51995.8	92557	49057.7	36675	28063.9	61685	55429	29756.8	-	-
mws2368	Tyrosol; 4-Hydroxyphenylethanol	Phenolic acids	56620.2	58264.2	66685	65020	45129.8	55959.4	35589.4	21345.5	32074.5	C06044	ko00350,ko01100
Cmzn004594	Dunalianoside C*	Phenolic acids	788233	805443	938030	1.28592e+06	1.047e+06	1.21766e+06	1.40375e+06	1.22411e+06	1.38814e+06	-	-
Wabn003563	3'-O-Beta-D-Glucopyranosyl plumbagic acid	Phenolic acids	4.04135e+06	8644810	4.98897e+06	6.29714e+06	12455710	5.55475e+06	3106865	1.81428e+06	1.79228e+06	-	-
Hmgp001944	Isoacteoside	Phenolic acids	51680	28988.7	43481.8	54792.6	31675	24736.4	32714.7	27751.6	22175.3	-	-
pmn001511	3-Hydroxy-5-Methylphenol-1-O-Glucoside	Phenolic acids	42357.7	46064.7	80230.2	82967.4	67109	78581.7	36501.8	53305.7	43737.8	-	-
Lmsn003628	6'-O-Sinapoylsucrose*	Phenolic acids	721830	420625	365475	544375	688330	963250	171775	205155	170105	-	-
Zmhn002334	6-O-Feruloyl-β-D-glucose	Phenolic acids	2.50613e+07	2.59866e+07	2.91525e+07	26638715	9.94027e+06	1.30943e+07	7.76686e+06	8.01498e+06	8.17296e+06	-	-
Sakn004616	Conandroside*	Phenolic acids	8.64234e+06	18727125	1.1296e+07	4.98781e+06	8203105	12310510	18041280	8.32731e+06	7.76926e+06	-	-
Lmqp006559	2-Amino-1,3-eicosanediol	Others	1.50687e+07	4.96293e+06	6.63021e+06	7.14911e+06	1.33246e+07	5.79751e+06	1.13914e+07	8.46197e+06	1.00128e+07	-	-
pme0534	Gluconic acid	Others	2.49337e+07	2.42728e+07	2.78074e+07	2.29897e+07	2.1112e+07	2.46927e+07	2.51851e+07	26671641	2.57054e+07	C00257	ko00030,ko01100,ko01110,ko01200
mws0133	Nicotinamide	Others	5.85491e+06	7.34553e+06	9.83e+06	2.36447e+06	1.24886e+06	3.55832e+06	3.13291e+06	4.33826e+06	3.25969e+06	C00153	ko00760,ko01100,ko01240
MWS0434	Trans-dehydrorosinone	Others	366969	453990	499495	240956	213034	310826	782588	798840	720644	-	-
Wcdp005264	Tetradecasphinganine*	Others	7.71909e+06	9.7771e+06	1.00379e+07	9.38371e+06	9.93403e+06	1.40575e+07	1.0795e+07	9.79381e+06	1.02402e+07	-	-
pmb0764	4-Methyl-5-thiazoleethanol	Others	213662	245412	280374	319204	295173	449379	404840	394348	350756	C04294	ko00730,ko01100,ko01240
Wcgp010223	3-(Cyclohexen-1-yl)-2-hydroxy-4a,5-dimethyl-2,3,4,5,6,7,8,8a-octahydronaphthalen-1-one*	Others	117957	230186	214575	1.57131e+06	1.62444e+06	1.80299e+06	863594	917512	703206	-	-
pmf0440	4-MethoxycinnaMaldehyde	Others	521946	831780	981356	931980	645950	1.14952e+06	636991	638169	697481	C10475	-
MA10039492	Dehydroascorbic acid	Others	1.01342e+06	987067	941358	801806	1.07415e+06	582622	1.36279e+06	1.50124e+06	1.32613e+06	C05422	ko00053,ko00480,ko01100
Wcdp010708	Octadeca-2,9,12,15-tetraen-1-ol	Others	8.53805e+06	9.61018e+06	8.12075e+06	7.50695e+06	5.86065e+06	6.76903e+06	1.00183e+07	1.08464e+07	9.14223e+06	-	-
pmf0139	D-Galactose*	Others	1.77534e+07	1.81366e+07	1.83456e+07	1.69465e+07	1.72557e+07	1.73229e+07	1.80621e+07	1.80639e+07	1.92107e+07	C00124	ko00052,ko01100
Wcgp010745	3-(4-hydroxycyclohex-1-en-1-yl)-4a,5-dimethyl-3,4,4a,5,6,8a-hexahydronaphthalen-1(2H)-one	Others	125705	157014	65794.4	1.50054e+06	1.36557e+06	1.57195e+06	1.42942e+06	1.72529e+06	1.41048e+06	-	-
Lmbn000198	3-Dehydro-L-Threonic Acid*	Others	9.9194e+06	1.05941e+07	1.03612e+07	1.08141e+07	1.04513e+07	5.98919e+06	4.94039e+06	1.132e+07	1.19609e+07	C03064	ko00053,ko01100
Wcdp004275	Lauramine oxide	Others	2.51455e+06	2.65553e+06	3.05104e+06	2.52527e+06	2.58039e+06	3.55226e+06	2.78205e+06	2.34615e+06	2.66096e+06	-	-
pme2596	4-Pyridoxic acid	Others	4.20103e+06	5.30894e+06	4.47511e+06	3.97901e+06	3.09445e+06	4.28096e+06	4.33561e+06	3.75885e+06	3.99392e+06	C00847	ko00750,ko01100
Wasn006047	Glucosyl 10,11-dihydroxy-2,6-farneSadienoate	Others	7.49269e+06	1.05531e+07	1.06143e+07	5.82263e+06	4.25025e+06	7.34617e+06	6.51473e+06	7.73892e+06	6.98098e+06	-	-
Wcgp011192	5-Hydroxy-8,8-dimethyl-1,3,4,4a,4b,5,6,7,8a,9-decahydrophenanthren-2-one	Others	5.82089e+06	8.63361e+06	7.52855e+06	7.82908e+06	7.2535e+06	1.07895e+07	7.17806e+06	7.05353e+06	7.44186e+06	-	-
Wbsp000107	(2s)-2-[(5s)-5-hydroxyhexa-1,3-dien-1-yl]-5-methoxy-4-[(3r)-3-methoxybutanoyl]-2-methylfuran-3-one	Others	1.28028e+06	1.93339e+06	3239780	944055	787589	1.23444e+06	1300356	1.38906e+06	1.30904e+06	-	-
Lmlp002765	Stilbostemin B; 3,5-Dihydroxy-4-Methylbibenzyl	Others	1.27338e+06	1.70542e+06	1.55029e+06	1.60649e+06	1.29177e+06	1.89191e+06	1.84125e+06	1.86679e+06	1.6673e+06	-	-
MWS1894	9-Fluorenol	Others	2.64236e+06	2.17517e+06	2.76192e+06	2.09126e+06	2.78552e+06	2.39845e+06	2.66146e+06	2.76209e+06	2.96819e+06	-	-
mws1090	D-Glucose-1-phosphate*	Others	6.25905e+06	7.16713e+06	8.85423e+06	7.70414e+06	6.76966e+06	8.1017e+06	4.34619e+06	5.13516e+06	5.71851e+06	C00103	ko00010,ko00040,ko00052,ko00500,ko00520,ko00523,ko00561,ko01100,ko01110,ko01240,ko01250
Wagp002074	3-(1-hydroxyethyl)-4-methylpentane-1,4-diol O-Glucoside	Others	920156	938882	909140	859854	827809	841482	844333	850574	801421	-	-
ZbWp001588	3-(((S)-1-carboxy-2-phenylethyl)amino)-2,5-dihydroxycyclopentane-1-carboxylic acid	Others	4.58786e+06	7.40638e+06	1.07876e+07	5.92133e+06	4.52215e+06	7.05643e+06	7.75336e+06	7.83481e+06	5.50081e+06	-	-
MWSmce220	D-Glucono-1,5-lactone	Others	525018	371575	372663	381772	338788	356609	343851	249553	273654	C00198	ko00030,ko01100,ko01110,ko01200
MWSmce165	L-Fucitol	Others	9.67154e+06	9.67187e+06	9.97375e+06	8.41844e+06	8.20121e+06	8.31508e+06	7.99301e+06	7.78212e+06	8.40466e+06	-	-
Zmzn000078	Dihydroxyacetone phosphate	Others	127161	160558	186742	219234	201492	258525	180534	187648	181245	C00111	ko00010,ko00040,ko00051,ko00052,ko00561,ko00562,ko00564,ko00640,ko00710,ko00760,ko01100,ko01110,ko01200,ko01230
Zamn006847	glycoric acid	Others	241358	329996	364775	254703	215221	277396	429464	457600	407605	-	-
pmb2653	DMelezitose O-rhamnoside	Others	136540	337694	190003	118429	88724.9	225559	75955	60247.1	73664.7	-	-
Zahp011689	2,2-dimethylchromene-6-carboxylic acid*	Others	1.41592e+07	1.29567e+07	1.23476e+07	1.24264e+07	1.24842e+07	1.1409e+07	1.26552e+07	1.13858e+07	1.27169e+07	-	-
Zmcp102206	(Z)-3,8-Dihydro 6,6·;7,3'a-diligustilide	Others	630396	813617	877561	791130	3.35669e+06	607469	539541	496634	325632	-	-
MWSmce199	L-Xylose	Others	1.00612e+06	1.21006e+06	1.18415e+06	1.37271e+06	1.07305e+06	1.52778e+06	1.10943e+06	1.01505e+06	1.1074e+06	C01510	-
mws0889	D-Threonic Acid	Others	3.76605e+06	4.24656e+06	3.87847e+06	4.95667e+06	4.30567e+06	4.87595e+06	3.78058e+06	3.71616e+06	4.07594e+06	C21649	-
pmf0348	2,6-Dimethyl-7-octene-2,3,6-triol	Others	2.81684e+06	3.21474e+06	3.46355e+06	1.31283e+06	1.07222e+06	1.51707e+06	1.97997e+06	2.24428e+06	2.11511e+06	-	-
Hasp010605	(S)-2,3-dihydroxypropyl (9Z,12Z,15Z)-octadeca-9,12,15-trienoate	Others	103361	119271	75994.8	82644.2	102970	140244	544417	573451	227528	-	-
Wagp005869	3-Hydroxy-beta-ionol 3-(6''-Malonyl)Glucoside*	Others	898783	1.37602e+06	1.37646e+06	480901	440050	706122	509653	604989	606139	-	-
Wcgn012724	6-Hydroxyphomodiol	Others	9.6257e+06	1.12318e+07	1.08602e+07	2.77373e+07	2.27893e+07	2.93353e+07	8.51562e+06	8.51858e+06	8.39886e+06	-	-
Lmmn004032	Cis-Jasmone	Others	2.47078e+06	3.46635e+06	3.39678e+06	755282	571461	869876	387732	359068	364898	C08490	-
mws0458	Vanillin; 4-Hydroxy-3-Methoxybenzaldehyde*	Others	1.67152e+06	1.7862e+06	1.65017e+06	1.71601e+06	1.51982e+06	2.44459e+06	1.63985e+06	1.41823e+06	1.49101e+06	C00755	ko00996,ko01100,ko01110
pmf0250	γ-Tocotrienol	Others	36691.8	33653.4	38645.6	40037.1	52800.1	44476.3	41016.5	47499.7	37337.6	C14155	ko00130,ko01100,ko01110
Sazp005604	Comazaphilone E	Others	9.93615e+06	1.26829e+07	1.38009e+07	1.04485e+07	8.29024e+06	1.31991e+07	1.12892e+07	1.32068e+07	1.16297e+07	-	-
Zmgp002508	5-hydroxy-1-(3,4-dihydroxyphenyl-7-(4-hydroxy-3-methoxyphenyl)-3-heptanone	Others	274479	363220	336488	301944	154578	282807	333774	269081	311103	-	-
Yaap003029	3,4,5-trimethoxyphenyl acetate	Others	2.7934e+06	2919635	1.93736e+06	3.18139e+06	2822705	3.82334e+06	3.31138e+06	3.29752e+06	2.84863e+06	-	-
Waln006120	Octyl 6-O-Alpha-L-Arabinopyranosyl-Beta-D-Glucopyranoside	Others	121167	139231	165972	60172.6	133228	133789	87126	75217	61310.7	-	-
mws0866	D-Glucose 6-phosphate*	Others	6.30855e+06	7.18276e+06	8.80204e+06	8.05194e+06	6.98609e+06	8.17399e+06	5.29599e+06	5.30065e+06	5.73232e+06	C00092	ko00500,ko00524,ko00562,ko01100,ko01110
Hmln000297	Inositol*	Others	2.0571e+07	2.08264e+07	1.93354e+07	1.7908e+07	1.79501e+07	1.77294e+07	1.7207e+07	1.77826e+07	1.86648e+07	C00137	ko00052,ko00053,ko00562,ko01100,ko01110,ko01250,ko02010,ko04070
Zmgp005229	(5S)-5-Methoxy-1,7-diphenyl-3-heptanone	Others	16181.9	28372.4	13614.2	163886	142844	168638	109471	140362	98664.9	-	-
Wasn001007	Isoascorbic acid 2-O-glucoside	Others	6.67921e+06	6.9708e+06	6.25275e+06	3.8585e+06	2.67181e+06	3.60775e+06	2.64574e+06	3.43176e+06	2.67183e+06	-	-
Zmgp004297	1-phenyl-7-(4-hydroxyphenyl)-4-ene-3-heptanone	Others	1.35629e+06	1.37711e+06	1.0516e+06	1.8893e+06	1.56574e+06	1.21785e+06	1.57408e+06	1.7224e+06	1.43484e+06	-	-
Wagp005508	3-Hydroxy-Beta-Ionone 3-(6''-Malonyl)Glucoside	Others	364616	497416	495773	283827	257443	414249	385531	540118	479627	-	-
Lmyp003951	3-Hydroxy-1-(4-hydroxy-3,5-dimethoxyphenyl)propan-1-one	Others	451993	852369	532991	660850	564040	824275	1.0085e+06	955043	1.05671e+06	-	-
mws1337	D-Pantothenic Acid*	Others	286680	301486	360040	395450	281181	398834	339770	389887	439800	C00864	ko00410,ko00770,ko01100,ko01110,ko01240
Hmcn000192	Sedoheptulose	Others	5.18117e+06	5.62152e+06	5.21663e+06	3.53982e+06	4.00863e+06	3.52008e+06	4.2609e+06	4.17098e+06	4.59191e+06	C02076	ko00710,ko01100
Hmjp000461	3-O-Glucoside-3-hydroxy-y-butyrolactone*	Others	190810	210629	273358	215000	125850	390964	218488	220201	248618	-	-
Hmjp000572	Kinsenoside*	Others	190810	210629	273358	215000	125850	390964	218488	220201	248618	-	-
Jmbn003202	Butyl Beta-D-Fructopyranoside	Others	1.57354e+06	1.73635e+06	1.70541e+06	1.13266e+06	1.06723e+06	1.14509e+06	846091	916209	1711900	-	-
mws1164	D-Fructose*	Others	6.46702e+06	3.32555e+06	8.21354e+06	6.36302e+06	4.15366e+06	5.88603e+06	6.06698e+06	6.48278e+06	5.86728e+06	C05003	-
mws4170	D-Glucose*	Others	6.46702e+06	3.32555e+06	8.21354e+06	6.36302e+06	4.15366e+06	5.88603e+06	6.06698e+06	6.48278e+06	5.86728e+06	C00031	ko00010,ko00030,ko00052,ko00500,ko00520,ko00524,ko00901,ko01100,ko01110,ko02010
Zmdp000376	4-Guanidinobutanal	Others	4.44341e+07	4.08135e+07	3.68338e+07	2.47624e+07	2.32863e+07	2.9565e+07	2.95123e+07	2.85642e+07	2.88696e+07	-	-
Wcsn009756	Epoxyeleganolactone	Others	63898.9	58221.9	42183.7	69429.6	87231.4	78137.8	96522.2	94325.6	95887	-	-
Lmbn002737	3-Methylbenzaldehyde	Others	243545	278610	542705	28340	40010	48345	100040	105045	48345	C07209	ko01100
Zmsp009001	2-hydroxy-3-{[3,4,5-trihydroxy-6-({[3,4,5-trihydroxy-6-(hydroxymethyl)oxan-2-yl]oxy}methyl)oxan-2-yl]oxy}propyl octadeca-9,12-dienoate*	Others	233468	186585	233661	158449	133961	239957	143588	142965	162270	-	-
Wcfp002357	N6-Threonylcarbamoyladenosine	Others	7.18491e+06	9.19863e+06	8.58298e+06	6.51358e+06	4.77178e+06	7.91439e+06	5.67952e+06	15415830	5.90352e+06	-	-
Wcsn011332	Ethyl (10Z,13Z)-hexadeca-10,13-dienoate	Others	694215	682409	845541	639771	634794	626367	699943	731632	619910	-	-
MWSmce698	2',4'-Dimethylacetophenone	Others	7.69742e+06	8.39336e+06	8.43194e+06	8.00299e+06	7.45435e+06	8.78062e+06	7.67502e+06	8.13225e+06	8.32298e+06	-	-
mws0344	D-Xylonic acid	Others	1.02511e+06	1.28857e+06	1.19753e+06	889623	946192	973236	1.00902e+06	1.0969e+06	1.15621e+06	C00502	ko00040,ko01100
MWS1983	Maltitol	Others	5.35233e+07	5.21445e+07	5.6419e+07	4.50812e+07	5.14434e+07	5.56545e+07	3.31727e+07	3.22336e+07	3.72249e+07	-	-
MWSmce283	4'-Hydroxypropiophenone	Others	298203	338433	330518	191500	169193	219945	118014	119420	112012	C13342	-
mws1089	Sucrose-6-phosphate	Others	268167	227527	307617	335314	274091	265797	211593	222539	182029	-	-
pme3705	D-Glucoronic acid*	Others	3.31892e+06	3.41374e+06	3.60719e+06	3.60601e+06	3.67129e+06	3.89501e+06	4.0323e+06	4.12685e+06	3.6788e+06	C00191	ko00040,ko00053,ko00520,ko00562,ko01100,ko01240,ko01250
Wcfp003475	6,7-dimethyl-4-(2,3,4,5-tetrahydroxypentyl)-1H-quinoxaline-2,3-dione*	Others	582860	1062285	175758	434000	265250	454060	708430	549395	733555	-	-
pmp000251	E-6,7-Dihydroxydihydroligustilide	Others	1.65237e+06	1.761e+06	1.85628e+06	1.64884e+06	1.34377e+06	1.88029e+06	1.69184e+06	1.82335e+06	1.66694e+06	-	-
Wagp005779	3-Oxo-Alpha-Ionol 3'-(6''-Malonyl)Glucoside	Others	5.25881e+06	4.56554e+06	5.69385e+06	2.27308e+06	1.83897e+06	3.03128e+06	2.02484e+06	2.27586e+06	1.9098e+06	-	-
Wafn005118	2-O-Acetyl-Glucopyranose 6-Decanoate	Others	57328.5	89640.2	63456.5	121506	41278.8	50449.3	43648.9	91904.3	36675	-	-
Cmyp002078	Icariside D3	Others	243282	360381	191486	322859	251338	455745	277727	288151	256542	-	-
pmf0175	2-Decanol*	Others	373738	617267	550888	620063	522315	621583	423194	483463	549047	-	-
zjbp110804	6,7-dimethoxy-2-[2-(4'-hydroxy-3'-methoxyphenyl)ethyl]chromone	Others	116201	153344	135845	76186.5	46320.6	84630.5	111742	127017	84450.6	-	-
MWSmce674	Phylloquinone (Vitamin K1)	Others	92195.3	92839.2	113132	49834.4	39389.2	49554.8	64382.7	71705.6	65677.8	-	-
pme3511	Orotidine	Others	174829	286932	188498	89306.8	136379	216122	95285.7	24207.7	60155.7	-	-
MWS1844	2-Pentyl-3-phenyl-2-propenal	Others	765592	887044	907263	831904	819480	1.02484e+06	890201	850330	832315	C12288	-
Zmgn000173	D-Ribose	Others	2.51555e+06	3.86068e+06	3.52218e+06	5.00102e+06	4.19916e+06	5.53434e+06	4.26329e+06	4.29167e+06	4.00484e+06	C00121	ko00030,ko01100,ko02010
Wdzn000513	(2r,3s,4s,5r)-2,5-bis(hydroxymethyl)-2-methoxyoxolane-3,4-diol*	Others	7.76004e+06	8.52521e+06	8.23627e+06	7.07853e+06	7.13076e+06	7.61085e+06	5.80065e+06	5.84485e+06	8.7239e+06	-	-
MWSmce486	Manninotriose	Others	150181	192734	207037	43345	224995	73355	283983	253257	260141	C05404	ko00052,ko01100
Zmxn110201	2,6-Dimethoxy-4-hydroxyphenol-1-O-ß-D-glucopyranoside*	Others	1.81969e+07	1.91194e+07	2.11497e+07	1.32099e+07	1.23114e+07	1.54125e+07	1.16221e+07	1.48511e+07	1.21631e+07	-	-
pmb0801	4-Pyridoxic acid-O-glucoside	Others	271424	157051	360063	207977	172425	121084	104636	578629	166298	-	-
Lhhp120823	Eugenyl formate	Others	1383360	1895875	1.40354e+06	1.19224e+06	827175	1.94898e+06	1727080	2.30642e+06	1.41833e+06	-	-
Lcsn007077	Octyl-Beta-D-Glucopyranoside	Others	85400.8	112826	143648	50753.5	44208.1	54813.2	74624.6	77659.1	64509.3	-	-
pmf0174	1-Decanol*	Others	387541	618313	554977	630277	569725	621807	471491	493403	555559	C01633	-
Yamp001634	dehydroconiferyl alcohol	Others	4.18597e+07	4.50055e+07	3.43779e+07	3.59971e+07	2.64984e+07	3.11243e+07	3.47853e+07	28058301	3.52614e+07	-	-
Wcsn010496	6,10,14-Trimethylpentadeca-5,9-Diene-2,13-Dione	Others	103981	130257	171452	139340	100705	118715	139909	148719	152018	-	-
Lasp003640	2,4-Dihydroxy-6-methoxyacetophenone	Others	6.79079e+06	8.70728e+06	8.00329e+06	6.06586e+06	5.45126e+06	7.03545e+06	11242250	6.98903e+06	6.76695e+06	-	-
Wcfn003299	(2S)-3,3-bis-(4-hydroxy-3-methoxyphenyl)-propane-1,2-diol	Others	2.30786e+06	2.57473e+06	2.29687e+06	2.39056e+06	2.1328e+06	2.53998e+06	2.11622e+06	1.84548e+06	1.91105e+06	-	-
Lhfp112926	Myricatomentogenin*	Others	1.78574e+06	1.63962e+06	1.93679e+06	1.65385e+06	1.64883e+06	1.77547e+06	1.6169e+06	1.72116e+06	1.88983e+06	-	-
Zasn010433	9,12-Octadecadienoic acid,ethyl ester*	Others	107109	106415	103814	82043.8	124159	102311	104793	90802.7	124177	-	-
pme2134	D-Threitol	Others	70052.2	83790.3	56319	36732	87690.2	39746.7	63792.5	46537.9	54853.2	C16884	-
Hmln003754	Icariside E5*	Others	1001850	2.05775e+06	1255515	862610	1.39382e+06	1247110	1.10522e+06	800580	768740	-	-
Wcgp003276	5-(2-hydroxypropyl)-3H-2-benzofuran-1-one	Others	1.67333e+06	1.43011e+06	1.46818e+06	1.55038e+06	1.36542e+06	1.85537e+06	1.97612e+06	1.96956e+06	1.90003e+06	-	-
pme0519	D-Sucrose*	Others	4.18056e+07	5.35941e+07	6.01343e+07	4.67707e+07	4.82178e+07	6.69963e+07	2.64606e+07	2.51723e+07	2.86736e+07	C00089	ko00052,ko00500,ko01100,ko01110,ko02010
mws4163	Nystose	Others	267084	300131	414351	146966	163857	168066	148957	155557	195853	-	-
Lmbn005172	2,6-Dimethoxybenzaldehyde*	Others	48582.1	42114	66400	23340	26576.9	21675	26737.3	48584.6	38345	-	-
Wcdp006912	Lauryldiethanolamine*	Others	1.27082e+06	1.48888e+06	1.69611e+06	1.70261e+06	1.89591e+06	2.48959e+06	2.11887e+06	1.8859e+06	2.03172e+06	-	-
Zmpn000095	Sorbitol-6-phosphate	Others	1.22584e+06	1.61333e+06	1.7931e+06	2.07115e+06	2.51718e+06	2.26211e+06	1.90187e+06	1.94753e+06	1.85716e+06	C01096	ko00051,ko01100
pmp001230	Senkyunolide M	Others	42615.2	65953	111726	91299.1	70072.2	95131.9	110949	136397	111677	-	-
pme2435	L-Fucose	Others	872794	764253	556747	456668	810788	410787	478991	458313	467749	C01019	ko00051,ko00520,ko01100,ko01250
Wcsn010349	Moniliferanone D	Others	7.06151e+06	8.0543e+06	1.10756e+07	7.80018e+06	6.56576e+06	7.04136e+06	8.24026e+06	1.01221e+07	9.25545e+06	-	-
Zmyn000110	D-Glucosamine 1-phosphate	Others	10488.7	14597.9	19614.4	25541.9	19160.2	30186.3	26463.6	29203.8	23255.7	C06156	ko00520,ko01100,ko01250
MWSslk114	Pherocon (4-(4-Acetoxyphenyl)-2-butanone)	Others	92680.5	60227.7	64978.3	26305.8	63708.3	48319.6	204733	202208	206701	-	-
MWS2442	D-Fructose 6-Phosphate*	Others	4.10737e+06	6.20294e+06	5.92743e+06	4.87856e+06	6.35455e+06	5.53041e+06	4.42822e+06	4.12102e+06	3.93456e+06	C00085	ko00052,ko00500,ko00710,ko01100,ko01110,ko01200
MWSmce203	D-Cellobiose	Others	1.34337e+06	1.59477e+06	1.80029e+06	1.3667e+06	1.4907e+06	1.81831e+06	1.01787e+06	1.00685e+06	1.18763e+06	-	-
MWSCX017	4-hydroxyphenyl acrylaldehyde	Others	344376	670839	546217	271309	304515	350787	509250	624523	475461	-	-
MWS0559	1,6-anhydro-β-D-glucose	Others	895029	1408605	535593	604295	1131145	688236	629725	529173	542814	-	-
Zmpn000199	D-Galactaric acid	Others	1.18552e+07	1.60521e+07	1.20156e+07	9.25202e+06	9.35327e+06	8.75887e+06	1.05112e+07	1.00228e+07	1.25831e+07	C00879	ko00053,ko01100
Lmqn000351	Rutinose	Others	611671	1.337e+06	1009792	727363	711109	1.43897e+06	650777	527394	596073	C08247	-
Wcsn011122	(5Z,10E,14S)-14-hydroxy-2,6,10-trimethylpentadeca-5,10-dien-4-one	Others	558958	625614	701238	592814	581078	555705	504246	640198	561709	-	-
mws0264	D-Trehalose*	Others	3.61045e+07	4.15401e+07	5.19875e+07	4.09447e+07	4.035e+07	5.78153e+07	2.44671e+07	2.46558e+07	2.66427e+07	C01083	ko00500,ko01100,ko01110,ko02010
Wcdp007560	1-Vaccenoyl-Glycero-3-Phosphocholine*	Others	173803	248575	353695	217623	185664	242787	144009	135045	140975	-	-
pme1261	D-Panthenol	Others	377050	472829	392931	229895	165338	235511	514639	559772	638957	C05944	ko00770
Zahp007439	3,4-Methylenedioxycinnamaldehyde	Others	1.02957e+06	1.20648e+06	1.30768e+06	1.20337e+06	1.04247e+06	1.27858e+06	925384	909970	977179	-	-
Zmcp102201	Senkyunolide B*	Others	1.43877e+07	1.29216e+07	1.27062e+07	1.31637e+07	1.31301e+07	1.23958e+07	1.20721e+07	1.19321e+07	1.06209e+07	C09921	-
pmb0789	Pyridoxine-5'-O-glucoside	Others	3.82483e+06	4.75279e+06	5.02807e+06	4.97388e+06	3.40886e+06	5.42769e+06	4.8858e+06	5.62693e+06	5.13588e+06	C03996	-
Zmyn000083	D-Glucose 1,6-bisphosphate	Others	150530	193864	167494	246514	180355	290325	187575	214925	246956	C01231	ko00500,ko01100
Wcdp006247	1-18:3-LysoPC	Others	1.18741e+06	1.73165e+06	2.5195e+06	2.04622e+06	1.5568e+06	2.55478e+06	1.83447e+06	1.98712e+06	1.71633e+06	-	-
Hmqp000191	Planteose	Others	83246.5	62158.9	43931.5	33084.8	65386.1	35674.3	14975.2	23861.5	29825.7	C03848	-
Zmyn000108	D-Saccharic acid	Others	1.80301e+07	1.89105e+07	1.6843e+07	1.43287e+07	1.4715e+07	1.34051e+07	1.67075e+07	1.5455e+07	1.5673e+07	C00818	ko00053,ko01100
Lmsp102912	2,4,6-Trimethoxyphenyl 1-O-β-D-apiofuranosyl-(1→6)-β-D-glucopyranoside	Others	283620	213027	170396	151750	130652	250284	268590	217837	235301	-	-
pma1751	N-(beta-D-Glucosyl)nicotinate*	Others	973598	466203	1.1426e+06	1.97349e+06	1.66284e+06	2.51403e+06	2.89913e+06	2.99399e+06	2788715	-	-
mws1382	4'-Hydroxy-3'-methoxyacetophenone (Acetovanillone)	Others	175393	194187	217770	93788.6	58455.1	220175	86441.8	151750	84078.9	C11380	-
pma6455	Ribulose-5-phosphate	Others	539880	662864	548252	571881	262494	619035	427813	437898	366351	C00199	ko00030,ko00040,ko00710,ko00740,ko01100,ko01110,ko01200,ko01230,ko01240,ko01250
mws1593	D-Maltotetraose	Others	135416	143972	180928	101402	93160.1	129272	65723	54475.9	79989.1	C02052	-
Yaap009385	Myrtucommulone B	Others	1.50818e+06	1.33706e+06	1.08913e+06	1.98618e+06	2.0138e+06	1.49093e+06	1.83703e+06	2.00759e+06	2.20686e+06	-	-
pmp001236	Clove chromone	Others	23357.8	38498.4	37776.4	19769.5	48493	27901.7	128118	134042	114847	-	-
Wdjp004614	2-(7-hydroxy-4-methoxyphenanthren-2-yl)oxy-6-(hydroxymethyl)oxane-3,4,5-triol	Others	738546	973891	860295	1.00329e+06	943125	876280	906523	948707	686019	-	-
pmp001267	2-(Dodecylamino)-3-phenyl-1-propanol	Others	81661.3	89299.4	45920.2	80412.3	73113.8	75310.5	102361	72568.1	117700	-	-
Wcdp006741	1-(9Z,12Z-Octadecadienoyl)-Sn-Glycero-3-Phosphocholine	Others	3.75579e+06	5.70396e+06	6.53509e+06	3.52322e+06	3.06791e+06	4.34899e+06	2.57353e+06	2.75914e+06	2.60849e+06	-	-
Zmgn000447	3-Phospho-D-glyceric acid	Others	267643	257793	223539	332691	327365	316105	295417	378563	307533	C00197	ko00010,ko00030,ko00260,ko00270,ko00561,ko00630,ko00710,ko01100,ko01110,ko01200,ko01230,ko01240
zjbp111026	tetrahydrochromone M*	Others	1.64583e+06	1.92097e+06	1.92828e+06	1.87362e+06	1.71811e+06	1.7426e+06	1.75842e+06	1.63042e+06	1.89741e+06	-	-
ZbWn008223	tetradecyl hydrogen sulfate	Others	47286.9	59139	21817.7	56274	64853.4	63653.7	89223.1	94804.5	87257.8	-	-
mws1189	D-Galacturonic acid*	Others	2.28876e+06	2.99099e+06	2.67109e+06	1.96923e+06	2.94632e+06	2359324	3.17783e+06	3.10633e+06	2.68304e+06	C00333	ko00040,ko00053,ko00520,ko01100,ko01240,ko01250,ko02010
mws1333	Melibiose	Others	3.40883e+07	3.6037e+07	3.93164e+07	3.44036e+07	3.52118e+07	4.13137e+07	1.85128e+07	1.84809e+07	2.11534e+07	C05402	ko00052,ko01100,ko02010
Lmmn000214	Solatriose	Others	37214	88232.8	81681.4	69511.7	63275.6	63558.5	34292.6	55712	41648.2	-	-
Wasn001446	Glucosyl 6-methylhept-6-ene-1,2,3,4,5-pentaol	Others	2.4434e+06	3.06951e+06	1.58712e+06	2.27532e+06	2.59847e+06	3.03355e+06	1.06778e+06	2.83887e+06	2.08993e+06	-	-
Yaap004664	3-Oxo-Alpha-Ionol,4-(3-Hydroxy-1-Butenyl)-3,5,5-Trimethyl-2-Cyclohexen-1-One*	Others	1838465	1.19204e+06	2156205	1173150	990100	1174830	1592190	1449005	1305965	-	-
Wcdn000434	5-{[3,4-dihydroxy-2,5-bis(hydroxymethyl)oxolan-2-yl]oxy}-2-(hydroxymethyl)oxane-2,3,4-triol	Others	5.09262e+07	5.71036e+07	5.8122e+07	4.70155e+07	3.06921e+07	5.86222e+07	2.3795e+07	2.52405e+07	1.86803e+07	-	-
Latp003004	2-Methyl-5-acetonyl-7-hydroxychromone glucoside	Others	2812510	3111975	2073320	2012460	2583225	1960070	1548375	867640	1252150	-	-
pmf0248	Delta-Tocopherol	Others	44023.7	56059.8	42979.1	15206.2	6166.6	17035.3	13692.7	16267	16399.4	C14151	ko00130,ko01100,ko01110,ko01240
Lhmp122205	5-O-Methyllatifolin	Others	194919	201274	214872	195390	212620	219100	222000	207661	210629	-	-
mws0628	4-Hydroxybenzaldehyde	Others	180375	159050	166429	191869	161513	172103	225185	192680	177992	C00633	ko01100
Lmmp004382	3-Oxo-α-ionol-β-D-glucoside*	Others	2.12144e+06	3.52629e+06	2.55321e+06	1.47841e+06	1.87697e+06	2.00573e+06	1.47181e+06	1.70299e+06	1.6065e+06	-	-
mws1080	Galactinol	Others	1.22587e+08	1.26287e+08	1.40021e+08	100373658	7.92086e+07	1.30403e+08	5.68005e+07	5.97455e+07	5.41212e+07	C01235	ko00052,ko01100
zjgp122327	Pyridine-4-formyl-O-β-D-glucopyranoside*	Others	274671	366713	364354	759826	538760	806380	999523	1.00299e+06	969890	-	-
Wagp004803	Abscisic acid D-glucopyranosyl ester	Others	334558	526585	779710	261910	173086	272852	196810	310934	357736	-	-
Wasn005224	Hydroxygeranylmalonyl glucose	Others	93370	58350	81695	70020	51493.7	94798.7	63878.5	79322.4	69267.7	-	-
Lmbp010382	6-Methoxy-2-(2-phenylethyl)chromone	Others	206284	188249	146224	298122	233669	184893	228023	277145	220490	-	-
Zbsp003145	Leucopelargonidin; 3,4,5,7,4'-Pentahydroxyflavan	Others	52507.4	149001	83365	34775.2	86539.3	60689.5	59971.4	76138.2	93370	-	-
Lskp211268	3-Ethyl-7-hydroxyphthalide	Others	7.14953e+06	7.92157e+06	8.9383e+06	6.0357e+06	2.01902e+06	6.88387e+06	4.59162e+06	5.30729e+06	4.54089e+06	-	-
mws2608	N-Acetyl-D-galactosamine	Others	642929	496247	537299	294390	488963	257341	284387	225070	335885	C01132	ko00052,ko00520,ko01100,ko01250
Hmqp001042	Butyl beta-D-glucoside	Others	786152	1.1622e+06	863712	776746	719397	891495	458489	373564	362707	-	-
Wchn005575	1-(4'-Hydroxy-3'-methoxyphenyl)-2-[4''-(3-hydroxypropyl)-2'',6''-dimethoxyphenyl]-propane-1,3-Diol	Others	65204.8	150085	186795	146745	90035	103545	101110	98181.7	206820	-	-
mws4175	D-Glucurono-6,3-lactone	Others	1.03653e+06	582478	664063	295917	437217	373116	418777	324005	458303	C02670	ko00053,ko01100
Jmlp004238	Byzantionoside A*	Others	2588315	1.96485e+06	1.72004e+06	1813140	1203400	1632645	2032745	1961760	1657935	-	-
mws1350	Syringaldehyde; 4-Hydroxy-3,5-Dimethoxybenzaldehyde	Others	897508	940846	1.01121e+06	585512	658223	666595	881314	843708	740037	-	-
pme1383	Pyridoxine	Others	102635	2685.01	147079	139845	113936	233683	170293	208775	8340	C00314	ko00750,ko01100,ko01240
Wcsn011125	Ethyl (4E,6E,8E,10E,13Z)-15,16-dihydroxy-5,9-dimethyloctadeca-4,6,8,10,13-pentaenoate*	Others	6.29165e+06	5.50553e+06	5.91079e+06	7.13373e+06	7.60443e+06	6.20962e+06	5.60743e+06	5.91971e+06	5.23339e+06	-	-
Wbtn006053	9-hydroxy-2-(2-hydroxy-3-methoxyphenyl)-3-(hydroxymethyl)-12-methoxy-2,3-dihydro-1,4,5-trioxatetraphen-10-one*	Others	21124.5	27721.4	28382.4	17013.1	16386.3	7960.9	29994.7	24427	30361.7	-	-
Zmcn102810	Cinchonain 1a*	Others	21124.5	27721.4	28382.4	17013.1	16386.3	7960.9	29994.7	24427	30361.7	-	-
pma0134	D-Threose	Others	6.38419e+06	6.98019e+06	9.18067e+06	467297	548376	573550	1.75439e+06	2.66003e+06	1852668	C06463	-
MWSmce598	Maltopentaose	Others	68861.5	49797	39734.7	36966.3	38144.1	41074	23865.3	17357.5	42168.6	-	-
Lhhp120825	Multiflotriol glucoside	Others	3458160	2965565	8.23312e+06	4235410	3949020	4842655	9.49611e+06	5357275	4975450	-	-
MWSHC20159	Roseoside	Others	1247110	755887	1662990	1.49807e+06	1.58663e+06	1.80419e+06	1.66572e+06	1.17134e+06	1.49206e+06	-	-
pme2237	Dulcitol*	Others	825427	387768	421327	468874	501826	344427	279962	246505	316880	C01697	ko00052,ko01100
Wcfn002460	2,3-Dihydroxy-1-(4'-hydroxy-3'-methoxyphenyl)-propan-1-one	Others	56685	53963	59555.2	40344.4	44590.1	30187.5	75709.1	78178.1	76865.3	-	-
mws1155	D-Mannitol*	Others	1.96748e+07	1.06825e+07	1.33642e+07	1.0678e+07	1.1122e+07	9.16927e+06	6.31868e+06	8.65634e+06	9.16469e+06	C00392	ko00051,ko01100,ko02010
WaYn002042	[(1R,2R)-cyclohex-4-ene-1,2-diol]Beta-D-Galactopyranoside	Others	117746	113445	110580	53504.3	102162	103335	63151.6	30429.2	70798.3	-	-
mws2523	Trehalose 6-phosphate	Others	1.75448e+06	2.13842e+06	833124	824286	2.50096e+06	1.94417e+06	1.04165e+06	989256	1.22853e+06	C00689	ko00500,ko01100,ko01110
pme0490	Nicotinic acid (Vitamin B3)	Others	2.74658e+06	3.68525e+06	7.45306e+06	1.53605e+06	2.9458e+06	2.13433e+06	1.29484e+06	1.89773e+06	1.1682e+06	C00253	ko00760,ko00960,ko01100,ko01110,ko01240
MWS0442	Maltotriose	Others	1.13397e+07	9.60608e+06	9.28109e+06	4.31466e+06	5.45981e+06	4.83845e+06	1.70534e+06	2.13084e+06	2.46265e+06	C01835	ko02010
pme2529	1,5-Anhydro-D-glucitol	Others	1.81374e+06	1.41299e+06	1.01074e+06	806902	1.5552e+06	777705	941598	1.35679e+06	919736	C07326	-
Wcsn000472	Laminaran	Others	5.95846e+06	8.70543e+06	7.63815e+06	4.78466e+06	11019090	8.07743e+06	1.94628e+06	1.76517e+06	2.05221e+06	-	-
Lmhp001671	Noreugenin-7-O-glucoside*	Others	230486	199575	203553	0	0	0	164276	217505	147521	-	-
MWSmce040	Isovanillin	Others	418200	430261	540655	183784	421156	328852	248009	390459	234801	-	-
Wcdp003077	2-(hydroxymethyl)-6-[4-(3-hydroxypropyl)-2,6-dimethoxyphenoxy]oxane-3,4,5-triol	Others	264605	220938	415610	231199	154658	212521	197633	300320	147648	-	-
ML10171848	D-Arabinono-1,4-lactone*	Others	1.23688e+07	2.42289e+07	1.58466e+07	5.95979e+06	1.59783e+07	1.39031e+07	1.06002e+07	5.17418e+06	9.47557e+06	C00652	ko00053,ko01100
ZbWn001978	butyl hydrogen sulfate	Others	45947.4	57238.9	61589.6	52303.9	59741.5	40628.4	48475.2	49807.6	69413.6	-	-
pmb3081	Glucaric acid-1-Phosphate	Others	393437	135828	337323	342271	260642	158377	193753	499827	207755	-	-
Lmbp000668	Isonicotinic acid	Others	3.16897e+06	3.89612e+06	7.41883e+06	1.76551e+06	5.1276e+06	2.34975e+06	1.42251e+06	5.71639e+06	1.19837e+06	C07446	-
mws0655	Pyridoxal-5'-phosphate	Others	28543.3	36858.5	31593.2	34907	41790.7	65377.1	18045.7	22263.2	15386.9	C00018	ko00730,ko00750,ko01100,ko01240
Hahn003413	25-(acetyloxy)-2-(β-D-glucopyranosyloxy)-3,16,20-trihydroxy-9-methyl-19-norlanost-5-en-22-one	Others	73970.7	120129	97489.2	96166.8	56132.9	80883	96672.7	53763.3	49225.4	-	-
Lmqn000432	1-(sn-Glycero-3-phospho)-1D-myo-inositol	Others	4.38027e+06	3.75804e+06	3.9631e+06	1.89577e+06	3.30052e+06	2.47945e+06	1220210	677998	2.16413e+06	-	-
Lscp211208	Alangionoside L*	Others	150413	175972	124194	110183	73455.6	104249	95351.7	139650	101314	-	-
Lmsn000381	D-Maltose*	Others	6.37185e+07	8.35e+07	9.38335e+07	1.00546e+08	7.59122e+07	1.02985e+08	4.30759e+07	4.32093e+07	5.01506e+07	C01971	-
Lmxn000398	D-Lactose*	Others	6.37185e+07	8.35e+07	9.38335e+07	1.00546e+08	7.59122e+07	1.02985e+08	4.30759e+07	4.32093e+07	5.01506e+07	C01970	-
mws1589	D-Panose	Others	6.27179e+06	9.09863e+06	9.15189e+06	4.23773e+06	5.67674e+06	6.90623e+06	1.99013e+06	1.88196e+06	2.86733e+06	C00713	-
Wagp002530	2-Methoxy-1-benzofuran-5-carbaldehyde	Others	1246328	1.56139e+06	1.23967e+06	676919	687469	712567	562780	477470	429073	-	-
pme1306	Pyridoxine-5'-phosphate	Others	94122.4	75404.7	130624	48825.1	62593.9	56957.7	41037.4	71249.7	42085.1	C00627	ko00750,ko01100,ko01240
Wcsn008822	Methyl (4E,6E,8E,10E,13Z,18E)-5,7,9,11,13,16,17-heptamethylicosa-4,6,8,10,13,18-hexaenoate	Others	12962.1	22436.5	33671.1	23159	33605.9	24401.5	22512.4	20630.2	22696.3	-	-
Zasn010461	Pentadecanoic acid,14-methyl-,methyl ester	Others	113218	113402	114439	284184	95907.4	69695.5	104238	95333.8	101934	-	-
mws4174	N-Acetyl-D-mannosamine	Others	287789	210907	189749	171213	273221	122786	144413	137876	150972	C00645	ko00520,ko01100,ko01250
Zmzn000079	D-Erythrose-4-phosphate	Others	186416	508927	293595	607151	709140	879548	967917	952643	1.03835e+06	C00279	ko00030,ko00400,ko00710,ko00750,ko01100,ko01110,ko01200,ko01230,ko01240
Wchn004015	3-Hydroxy-1-(4'-hydroxy-3'-methoxyphenyl)-propan-1-one	Others	368999	686655	414276	349589	621355	544375	523361	324220	403211	-	-
pme3163	D-Sedoheptuiose 7-phosphate	Others	143747	109583	93555	164845	112844	193470	211695	287348	133400	-	-
Zmyn000230	2-Dehydro-3-deoxy-L-arabinonate*	Others	1.45953e+07	2.55114e+07	1.847e+07	1.60114e+07	1.70753e+07	1.67874e+07	1.4396e+07	5.63842e+06	1.40196e+07	C00684	ko00053,ko01100
Lmbn001981	2,5-Dihydroxybenzaldehyde	Others	1459110	1563540	1941485	904535	721425	692759	1379990	1393455	1100910	C05585	ko00350,ko01100
Lmqn000213	Stachyose	Others	166614	228897	223373	113091	76674.5	145502	54483.7	65170.3	81832.3	C01613	ko00052,ko01100
MWSslk235	Allitol	Others	1.15652e+07	5.62039e+06	7.16414e+06	7.50693e+06	7.46533e+06	4.11887e+06	3.69133e+06	3.07902e+06	3.50759e+06	-	-
Wasn000528	2-O-α-D-Glucopyranosyl-L-ascorbic acid	Others	4.03024e+07	4.98292e+07	4.43083e+07	2.31732e+07	3.75768e+07	2.61444e+07	2.38687e+07	1.61377e+07	3.25746e+07	C18339	-
Wasn003817	Glucosyl 5,8-dihydroxy-2,6-dimethylocta-2,6-dienoic acid	Others	978279	1411970	1.15922e+06	1509630	889440	852722	1475945	1.07413e+06	1.04992e+06	-	-
Hmsp003093	3,7-Dihydroxychromen-4-one	Others	1.22337e+06	1.37356e+06	1.48458e+06	908855	776001	1.32173e+06	1662990	1.14193e+06	966154	-	-
Hmfn000531	L-Ascorbic acid (Vitamin C)	Others	472039	195140	466856	984438	468183	1.04164e+06	1.02053e+06	1.0813e+06	899022	C00072	ko00053,ko00480,ko01100,ko01110,ko01240
pma3101	Nicotinate D-ribonucleoside	Others	2.82505e+07	2.68669e+07	2.69743e+07	2.61862e+07	3.0828e+07	3.0693e+07	2.88325e+07	2.6725e+07	3.15065e+07	C05841	ko00760,ko01100
mws5038	Isomaltulose*	Others	6.55458e+07	8.55225e+07	9.51387e+07	7.4582e+07	7.79932e+07	9.88453e+07	4.19726e+07	4.25397e+07	4.85866e+07	C01742	-
HX1349	dihydro-4-hydroxy-5-hydroxymethyl-2(3H)-furanone	Others	2.17585e+06	2.06367e+06	2.4974e+06	2.17866e+06	2.22897e+06	2.48718e+06	2.18046e+06	2.79163e+06	2.56509e+06	-	-
pmb0786	D-Glucosamine	Others	667342	766854	950231	819244	861447	852868	847608	754245	798492	C00329	ko00520,ko01100,ko01250
Wbtn006721	6,8-dihydroxy-3-methyl-9-oxoxanthene-1-carboxylic acid	Others	14690	17424.9	17140	13155.9	14817.2	13790.5	19357.5	14096.4	17108	-	-
pme2165	Orotic acid (Vitamin B13)	Others	861267	693811	669388	1.26476e+06	617610	1.06771e+06	942417	1.0967e+06	765909	C00295	ko00240,ko01100,ko01240
pmp000602	6-Hydroxymusizin-8-O-β-D-glucoside	Others	248555	181790	398895	168259	174244	420625	410595	525975	390540	-	-
mws0009	Coniferaldehyde	Others	689869	760164	326797	736765	270425	477838	433021	1.15695e+06	696691	C02666	ko00940,ko01100,ko01110
Layp002880	5,7-Dihydroxychromone glucoside	Others	266380	338460	225291	151651	134479	190987	140492	171607	192706	-	-
mws0214	D-Sorbitol	Others	7.62814e+07	3.80387e+07	5.78087e+07	5.1601e+07	4.0458e+07	4.33193e+07	2.37972e+07	3.17314e+07	3.82892e+07	C00794	ko00051,ko00052,ko01100,ko02010
Wbtn002952	1-(β-D-Glucopyranosyl)-3-ethyl-4-methyl-1H-pyrrole-2,5-dione	Others	130065	203666	216725	140075	151511	200288	75601.9	72997.5	81002.7	-	-
pmn001424	(6S,7E,9R)-6,9-Dihydroxy-4,7-megastigmadin-3-one-9-O-xylosyl(1-6)glucoside	Others	1450690	1828335	1418705	557070	1455740	1477630	1541640	1141225	993460	-	-
Cmsp002787	3,4'-Dihydroxy-3',5'-dimethoxypropiophenone	Others	2.48312e+06	2.77373e+06	2.4661e+06	2.39203e+06	1.8551e+06	5464575	5113550	5448995	2.78286e+06	-	-
MWSHC2067	Protocatechualdehyde	Others	664885	944203	475800	410595	427331	387195	1.06926e+06	1.05983e+06	651490	C16700	ko00950
Wafn003182	Glucopyranose 6-Hydroxydecanoate	Others	84331	138405	265193	78158.8	143410	87118.1	151284	341442	110395	-	-
Wcfn005424	2-[2-[(Z)-pent-2-enyl]-3-[3,4,5-trihydroxy-6-(hydroxymethyl)oxan-2-yl]oxycyclopentyl]acetic acid	Others	4.38998e+06	5.76552e+06	6.12825e+06	4.28038e+06	3.23917e+06	4.85266e+06	4.42574e+06	4.48933e+06	2.96195e+06	-	-
Lcsn000634	Jaboticabin	Others	51116.2	91700	76690	50015	41680	81695	45010	51680	53350	-	-
Zjbn102543	Bletilols B	Others	2.45e+06	4048420	2.90114e+06	5352085	3692265	2.60151e+06	3.66825e+06	4.29003e+06	3.45139e+06	-	-
pmb0302	2-Aminoethylphosphonate	Others	163430	150963	148415	104216	70913.2	156793	94603.3	156631	142655	C03557	ko00440,ko01100,ko02010
MWSmce113	Guaifenesin	Others	48167.2	56535.9	81253.2	23340	20684.2	2388.27	18305.9	12940.3	31675	-	-
mws0232	Riboflavin (Vitamin B2)	Others	2.91703e+06	7604525	11031680	3.19905e+06	2.31558e+06	4.24873e+06	3658065	2.18133e+06	1.83327e+06	C00255	ko00740,ko01100,ko01110,ko01240,ko02010
Hmyp002315	3,5,7,4'-Tetrahydroxy-Coumaronochromone	Others	839135	1548375	581006	255121	400565	316624	1.36272e+06	834229	1627585	-	-
Lsmp121706	pteleifoside C*	Others	605613	596435	1220210	773770	554153	1220210	451440	834105	695030	-	-
pme3311	D-Fructose-1,6-biphosphate	Others	327130	344361	225640	305523	296691	238355	261273	261271	235990	C00354	ko00400,ko00710,ko01100,ko01110,ko01200
ZbWn007500	(E)-16-hydroxyoctadeca-14,17-dienoic phenylmethanesulfonic anhydride	Others	55014.6	84149.9	55042.5	46875.6	30036.4	87913.6	13323.8	20668.6	22728.7	-	-
Wcgp003250	2-Methyl-3-hydroxyindan-1-one	Others	24761415	34071940	1.7377e+07	8.56814e+06	13454165	9.96166e+06	17676020	1.14177e+07	9.55149e+06	-	-
Zbfn003643	3,4,5-Trimethoxyphenol-β-D-apiofuranosyl-(1→6)-O-β-D-glucopyranoside	Others	1577020	1556800	1845215	1970205	1385040	1808075	2108840	2620565	1995555	-	-
Latp003876	2-Methyl-5-(2'-hydroxypropyl)-7-hydroxy-chromone-2'-O-β-D-glucopyranoside	Others	2.02881e+06	1.77359e+06	3509390	3229550	1.56136e+06	3418895	1.45968e+06	3163085	3037050	-	-
Wchn004079	Juglanoside D	Others	1.03741e+07	8.59146e+06	1.05306e+07	9.64606e+06	16591130	8.73326e+06	3990140	2.20792e+06	2.40771e+06	-	-
MWS1852	4-Methoxybenzaldehyde	Others	2.24546e+06	1.15172e+06	4.09102e+06	1.75215e+06	2.22661e+06	2.04062e+06	2.35355e+06	2.29815e+06	1.37734e+06	C10761	-
Wdbn005328	3,3'-Bis(3,4-dihydro-4-hydroxy-6,8-dimethoxy-2H-1-benzopyran)	Others	1.77132e+07	1.60682e+07	1.72514e+07	1.8373e+07	1.47009e+07	1.9152e+07	1.07359e+07	1.29961e+07	1.3476e+07	-	-
pme2266	Biotin	Others	605243	878187	680930	496471	362445	482011	505490	368815	322035	C00120	ko00780,ko01100,ko01240,ko02010
Wchn003447	(S)-4-(3-Hydroxyphenyl)-4-(beta-D-glucopyranosyloxy)butyric acid	Others	8271925	9212140	3.27677e+06	2.49503e+06	6374605	7183470	8254275	7136175	6838760	-	-
Wmmn000125	mudanpioside E*	Others	1.16788e+07	26142880	1.20799e+07	1.52066e+07	25912435	31962750	23201025	1.14328e+07	1.13501e+07	-	-
Wbtn004086	methyl 1,5-dihydroxy-5-(8-hydroxy-3,6-dimethoxy-4-oxochromen-2-yl)-2-methoxy-4-oxocyclopent-2-ene-1-carboxylate	Others	535120	1228615	635628	480167	767065	659813	1141225	620663	564600	-	-
Wbtn004921	9-hydroxy-2-(3-hydroxy-4-methoxyphenyl)-3-(hydroxymethyl)-12-methoxy-2,3-dihydro-1,4,5-trioxatetraphen-10-one	Others	16351.5	11476.4	13046.5	10005	10005	25084.5	19621.8	33340	16290.6	-	-
pmf0138	D-Mannose*	Others	8.33959e+06	6.69067e+06	1.03605e+07	9.13608e+06	3.71423e+06	6.84262e+06	7.31279e+06	8.4399e+06	5.82608e+06	C00159	ko00051,ko00052,ko00520,ko01100,ko01250,ko02010
mws1208	1,10-Decanediol	Others	210203	198647	201946	200272	163103	237039	113237	134134	151830	-	-
Wcgn002300	Isobiflorin	Others	688330	995135	954050	404882	1063965	775445	1235340	579676	1.00031e+06	-	-
Lhhp102901	3-(α,4-Dihydroxy-3-methoxybenzyl)-4-(hydroxy-3-methoxybenzyl)*	Others	234824	458864	423357	289231	317768	120055	121725	114123	317788	-	-
mws2104	D-Pinitol*	Others	2.28838e+06	1.96181e+06	2.34388e+06	2.83498e+06	2.01565e+06	2.52101e+06	1.82986e+06	2.25512e+06	3.11702e+06	C03844	-
pmb3079	N-Acetyl-D-glucosamine-1-phosphate	Others	44145.1	29075.8	39271.4	46018.8	34883.1	30389.2	40277.1	57392.6	31072.3	C04256	-
Lmmp003109	3'-O-Methyl-epicatechin	Flavonoids	154797	193660	226975	196355	161190	177979	124486	105328	98945.8	-	-
Hmcp001509	Isorhamnetin-3-O-(2''-O-xylosyl)glucoside-7-O-glucoside	Flavonoids	20372.2	47293.8	44850.7	39622	61685	106710	33340	36675	40010	-	-
Zajp007311	3',4',5',5,7-Pentamethoxyflavone*	Flavonoids	537381	690861	782630	655372	575685	735512	374999	416702	336878	-	-
Zmjp004852	5,6,3',4'-Tetrahydroxy-3,7-dimethoxyflavone-6-O-glucoside	Flavonoids	417280	485830	325375	160095	232353	235166	347095	155363	318695	-	-
mws0043	Nobiletin (5,6,7,8,3',4'-Hexamethoxyflavone)	Flavonoids	1.66938e+06	1.72853e+06	1.897e+06	483099	348353	518309	469908	629153	441390	C10112	-
Hmcn002875	6-Hydroxyluteolin	Flavonoids	56147.8	92895.8	55417.3	43756.3	35210.2	54478.5	80585.9	87837.7	70644.6	C10072	-
Lmfn003760	Quercetin-4'-O-glucuronide	Flavonoids	54533.3	63594.5	44618.9	72716.9	69243.2	64421.8	80155.9	101635	79296.2	-	-
mws0055	Tangeretin (4',5,6,7,8-Pentamethoxyflavone)*	Flavonoids	1.00563e+06	1.29144e+06	1.33553e+06	1.1835e+06	1.04725e+06	1.35459e+06	683888	726021	630729	C10190	-
Zmhp003784	Rhodioflavonoside	Flavonoids	1.64324e+06	1.9163e+06	1.48307e+06	3.83762e+06	1.05156e+06	1.03257e+07	1.46284e+06	3.09344e+06	1.57904e+06	-	-
MWS20145	Eriodictyol-7-O-glucoside*	Flavonoids	9.78655e+06	1.53546e+07	1.23707e+07	7.75019e+06	1.19124e+07	4.84891e+06	1.34036e+07	8.49135e+06	1.27023e+07	-	-
HJN090	Butin-7-O-glucoside*	Flavonoids	267802	314166	305366	499842	433987	528294	762510	826526	618472	-	-
Zbsp003407	Apigenin-6,8-di-C-glucoside (Vicenin-2)	Flavonoids	3528180	3603365	2985990	1943175	1438905	1868855	2894120	3016625	3282405	C10195	-
MWSHY0040	Oroxin A	Flavonoids	1.66519e+06	1.95163e+06	1.96956e+06	2.39928e+06	1.93064e+06	2.87033e+06	3.09076e+06	3.53225e+06	3.36659e+06	-	-
mws0089	Kaempferol-7-O-glucoside*	Flavonoids	976675	750557	1188275	484160	315355	514265	1.27227e+06	1814830	1304285	-	-
mws0856	Quercetin-4'-O-glucoside (Spiraeoside)*	Flavonoids	371331	363148	377884	230666	255128	310699	191668	294398	232334	-	-
HJAP011	Chrysoeriol-8-C-glucoside (Scoparin)*	Flavonoids	681482	700055	987357	720692	717967	589793	669278	766677	813144	-	-
pmp000596	Quercetin-3-O-(2''-O-galactosyl)glucoside	Flavonoids	191625	161124	221033	90697.8	170362	290076	161765	126730	188320	-	-
mws1313	Sinensetin (5,6,7,3',4'-pentamethoxyflavone)	Flavonoids	254847	253073	244957	33912.7	17733.3	24093.8	53933.3	39746.7	45066.8	C10186	-
Hmgp002238	Jaceosidin-7-O-Glucoside	Flavonoids	441084	515103	508195	359197	236004	450516	812807	1700095	636853	-	-
Lajp006279	5,3'-dihydroxy-6,7,4',5'-tetramethoxyflavone glucoside	Flavonoids	1.73544e+06	2.15879e+06	2.33179e+06	4.92447e+06	3.06534e+06	6.37213e+06	3.18706e+06	3.29078e+06	2.7125e+06	-	-
pmp000579	Diosmetin-7-O-galactoside*	Flavonoids	4.17981e+06	4.6804e+06	5.49775e+06	1.48148e+06	1.1133e+06	2.23206e+06	13057985	5.57146e+06	4.22228e+06	-	-
mws1329	Quercetin-7-O-glucoside	Flavonoids	556624	693454	674399	852601	788505	980505	1.27688e+06	2206975	1786135	C12639	-
Zmsp004363	Quercetin-3-O-(6''-O-acetyl)glucoside	Flavonoids	100040	91700	120621	90035	58350	91700	98370	101710	141740	-	-
Yaln006140	Munduleaflavanone B	Flavonoids	3.54613e+06	5.90288e+06	5.16889e+06	1.6879e+06	1.62031e+06	3.12014e+06	1.608e+06	1.61957e+06	1.14332e+06	-	-
pme1398	Delphinidin-3-O-glucoside (Mirtillin)	Flavonoids	1.95067e+06	3.2201e+06	2.96777e+06	1.83433e+06	1.62516e+06	2.04176e+06	2.14684e+06	1.92346e+06	1.71434e+06	C12138	ko00942,ko01110
Lmlp005572	Galangin-7-O-glucoside	Flavonoids	388464	389810	440706	392213	671585	834105	417909	362484	443827	-	-
Hmcn001884	6-Hydroxyluteolin 5-glucoside*	Flavonoids	432691	382865	444210	342669	357120	399271	386008	417433	358516	-	-
Lmsp010393	Eupatorin-5-methylether (3'-hydroxy-5,6,7,4'-tetramethoxyflavone)	Flavonoids	1.02233e+06	1.0329e+06	1.10853e+06	990443	959503	913808	1.03249e+06	1.12147e+06	972704	-	-
Lmyp004963	Apigenin-6-C-(2''-rhamnosyl)glucoside	Flavonoids	237740	251684	322106	214078	170331	177262	236334	253937	148544	-	-
Lmtp002474	Apigenin-6-C-(2''-glucosyl)arabinoside	Flavonoids	93370	62942.6	168440	48656.5	43345	97675.2	50015	43639.7	40010	-	-
pmn001418	Cinchonain Id*	Flavonoids	35010	20594.7	20981	29244.5	11639.2	15005	41321.3	19714.6	17941	-	-
Zblp004882	4'-Hydroxy-3,5-dimethoxydihydrochalcone	Flavonoids	36213.3	111267	115426	33069.7	60973.9	34622.2	49463.9	91265.6	31679.1	-	-
Lmjp003655	6-C-MethylKaempferol-3-glucoside*	Flavonoids	3.42351e+06	5.08825e+06	4.49426e+06	1.31663e+06	1.08862e+06	2.12866e+06	5.82632e+06	5.20375e+06	4.27367e+06	-	-
mws0036	Hesperetin-7-O-rutinoside (Hesperidin)	Flavonoids	542705	700055	651490	93370	65020	51666.5	94527.9	198475	165100	C09755	-
mws1454	Persicoside	Flavonoids	167307	225799	236797	187376	149938	264653	53786.9	58267.4	56273.6	-	-
MWSHC2016	Epigallocatechin-3-O-gallate	Flavonoids	699494	590929	722980	726673	711297	604796	652870	694011	701888	C09731	-
HJAP061	Quercetin-3-O-(2''-O-arabinosyl)rutinoside	Flavonoids	825725	592289	631400	813990	684980	1127785	910167	2333975	2134210	-	-
HJAP024	Kaempferol-6,8-di-C-glucoside	Flavonoids	368815	208215	512590	206820	218505	362130	360460	407255	425640	-	-
Smsn005712	Persicarin (Isohamnetin-3-O-sulfate)	Flavonoids	3340	5970.98	7896.82	15606.3	4975.82	12953	14942.6	25358.3	15937.1	-	-
pmb0550	Cyanidin-3-O-glucoside (Kuromanin)	Flavonoids	736883	944849	1.17245e+06	510924	411973	296794	432762	564388	495475	C08604	ko00942,ko01110
pmb3014	Luteolin-7-O-(6''-eudesmyl)glucoside	Flavonoids	16182.1	16817.9	18123.1	25434	12152.3	21356.8	19415.8	19429.7	16832.8	-	-
mws4183	Quercetin-3-O-arabinoside	Flavonoids	12813.6	25005	43345	13340	22048.5	17255	23855.5	56685	31498.9	-	-
pmb2970	Hesperetin-5,7-di-O-glucoside	Flavonoids	142611	165814	131501	191027	186489	159766	235892	208457	239421	-	-
MWSHY0104	Luteolin-7-O-glucoside (Cynaroside)*	Flavonoids	520669	388355	455957	299510	301689	578084	398273	467406	424769	C03951	ko00944
Xmyp005654	Kaempferol-4'-O-glucoside*	Flavonoids	520669	388355	455957	299510	301689	578084	398273	467406	424769	-	-
pme0321	Kaempferol-7-O-rhamnoside	Flavonoids	21541.5	21885.8	23694.9	9341.92	11124.8	17233.1	13276.8	15081	13286	-	-
pmp001309	6-Hydroxykaempferol-7-O-glucoside	Flavonoids	745403	1277375	1.27079e+06	546944	373808	772457	1.02436e+06	1.45543e+06	1.40257e+06	-	-
mws0791	Poncirin (Isosakuranetin-7-O-neohesperidoside)*	Flavonoids	33213.6	40543.6	33879.9	4814.67	1691.35	9669.08	14824.9	8629.15	9304.63	C09830	-
MWSslk252	Didymin (Isosakuranetin-7-O-rutinoside)*	Flavonoids	33213.6	40543.6	33879.9	4814.67	1691.35	9669.08	14824.9	8629.15	9304.63	-	-
Wagp010326	3,5-Diacetyltambulin	Flavonoids	5.18588e+06	6.88716e+06	3.06086e+06	7.12626e+06	9.17425e+06	1.00633e+07	6.78452e+06	5.80721e+06	6.20553e+06	-	-
Hmmp004965	Diosmetin-7-O-glucoside*	Flavonoids	3.45061e+06	4.94763e+06	10437590	1.58973e+06	1.09361e+06	5610075	5.3828e+06	5.93012e+06	4.36493e+06	-	-
Smgp005565	Cinchonain Ia*	Flavonoids	7.3273e+06	5.82126e+06	4.96886e+06	6.66887e+06	8.86435e+06	4.09832e+06	6.96285e+06	6.69873e+06	8.0416e+06	-	-
pmp000573	Acacetin-7-O-galactoside	Flavonoids	31520.6	137472	39773.1	122991	66373.9	103560	149181	200047	168166	-	-
mws2220	Gallocatechin 3-O-gallate	Flavonoids	1137865	1127785	775496	867030	868545	744666	1087475	801237	825778	-	-
pmp000530	Phellodendroside	Flavonoids	1027030	1678170	1.36078e+06	1030385	634347	896079	810640	674935	666560	-	-
Hmpp003270	Luteolin-4'-O-glucoside*	Flavonoids	442158	683305	990100	577745	414157	535901	421635	683431	602910	-	-
Cmxp003975	Okanin-4'-O-glucoside(Marein)*	Flavonoids	6.21037e+06	17135405	1.22594e+07	3.88938e+06	6.35789e+06	3.75409e+06	9.19766e+06	4.62328e+06	7.16216e+06	-	-
Lacn005887	Noricariside	Flavonoids	440966	514840	504041	371419	341718	480904	393336	417550	376252	-	-
Zbnp004170	Eriodictyol-3'-O-glucoside*	Flavonoids	8.29913e+06	16697585	1.18113e+07	6.04537e+06	1.02071e+07	3.51252e+06	1.21832e+07	5.88644e+06	9.86845e+06	-	-
Lmmn003398	Kaempferol-3-O-(6''-O-acetyl)glucoside	Flavonoids	6767.46	11670	17530.5	20323.5	19038.8	11489.2	8340	13685.3	15472.6	-	-
Wtmn009649	5-hydroxy-7,9,10-trimethoxy-2,2-dimethyl-1,11-dioxatetracen-6-one	Flavonoids	54676.8	64156.2	52174	54014.4	70068.7	70962.8	66575.1	62860.9	64775.1	-	-
Zmhp004034	Rhodiolgin	Flavonoids	1.66745e+06	1.44463e+06	2.58582e+06	1.23134e+06	1.02564e+06	1.34425e+06	1.53202e+06	3921610	1.68841e+06	-	-
Zbbn005905	(2S)-Abyssinone II*	Flavonoids	671335	875626	929525	779614	668291	941320	1.15728e+06	1.32033e+06	1.18161e+06	-	-
Hmgp003664	Apigenin-6-C-rhamnoside	Flavonoids	1.23403e+06	1.64016e+06	1.71569e+06	1.15563e+06	1.05709e+06	1.34387e+06	1.46313e+06	1.36046e+06	1.35152e+06	-	-
Lmnp002762	Cirsimaritin-8-C-[glucosyl-(1-2)]-glucoside	Flavonoids	266009	450715	260618	333730	296980	454060	380515	378840	372155	-	-
Wtmn002164	3,4-dimethoxy-2-[(3,4,5-trihydroxy-6-{[(3,4,5-trihydroxy-6-methyloxan-2-yl)oxy]methyl}oxan-2-yl)oxy]xanthen-9-one	Flavonoids	1.20047e+06	1.73776e+06	910165	1.04889e+06	999077	1.29916e+06	911820	904912	837290	-	-
Hmmp003156	Isovitexin-7-O-glucoside(Saponarin)	Flavonoids	102287	70020	128395	23964.5	37992.2	43885.9	55110.7	45010	49679.5	C08064	-
Lmmn004625	Dihydrokaempferol-7-O-glucoside*	Flavonoids	1.24229e+06	703741	1381675	1279055	1.19561e+06	1.60639e+06	2780215	1.36531e+06	2676595	-	-
Lmtn002997	Mearnsetin-3-O-glucoside	Flavonoids	785268	914781	830831	760354	780629	929486	460750	940330	807902	-	-
Smgp105565	Cinchonain Ib*	Flavonoids	7.58156e+06	5.35717e+06	5.1986e+06	6.21044e+06	8.56757e+06	3.81922e+06	6.61878e+06	6.95006e+06	8.48054e+06	C10217	-
Lmpp003930	Apigenin-7-O-(6''-p-Coumaryl)glucoside	Flavonoids	73355	143410	96167.1	19419.5	31675	12729.3	20005	30010	60020	-	-
pmn001716	Carthamone*	Flavonoids	971640	1216850	1013600	417280	355450	500885	1754075	1470895	1100910	C08598	-
WaYn003347	Glochiflavanoside A	Flavonoids	2.62232e+06	2.78653e+06	3.10704e+06	2.33188e+06	2.52105e+06	2.46159e+06	3.18578e+06	3.41572e+06	3.23232e+06	-	-
mws1174	3-O-Acetylpinobanksin	Flavonoids	36281.7	37825.4	35956.9	42724.7	14826.2	41950.6	38619.6	37196.4	35096.5	C16418	ko00941
Satp005088	5-hydroxy-7-(2-hydroxypropyl)-2-(3-hydroxy-2-(4-hydroxy-3,5-dimethoxybenzyl)propyl)-chromone	Flavonoids	380515	462420	448314	300234	291448	348848	659865	597768	494195	-	-
MWS20147	Luteolin-3'-O-glucoside	Flavonoids	483929	507624	654871	532479	362300	515346	522924	633613	530399	-	-
mws0071	Apigenin-4'-O-rhamnoside	Flavonoids	43637	56052.5	2512.46	6670	19991	23733.4	167049	230365	121821	-	-
Lmlp005236	Dihydrokaempferol-3-O-glucoside*	Flavonoids	9.0232e+06	7.2571e+06	1.70585e+07	5.15938e+06	5.30232e+06	3.8458e+06	6.59213e+06	4.30477e+06	5.45722e+06	-	-
Lmyp005841	Chrysin-7-O-glucoside	Flavonoids	322523	349079	397019	439579	402501	508175	292054	250374	290746	-	-
pmp000981	Caohuoside D	Flavonoids	2.45653e+06	2.2279e+06	2.64596e+06	2.07535e+06	1.79003e+06	2.16888e+06	1.88042e+06	1.95637e+06	1.913e+06	-	-
Lmnp002845	Hispidulin-8-C-glucoside*	Flavonoids	787852	650864	852073	803878	981836	648755	813184	970574	838587	-	-
Lmmp002463	Sexangularetin-3-O-glucoside-7-O-rhamnoside*	Flavonoids	4.27054e+06	4.33139e+06	5.5786e+06	1.58406e+06	1.44642e+06	1.94355e+06	6.3139e+06	5.4111e+06	4.68018e+06	-	-
Lmsp004721	Tamarixetin-3-O-glucoside-7-O-rhamnoside*	Flavonoids	4.27054e+06	4.33139e+06	5.5786e+06	1.58406e+06	1.44642e+06	1.94355e+06	6.3139e+06	5.4111e+06	4.68018e+06	-	-
pmn001415	Catechin-(7,8-bc)-4β-(3,4-dihydroxyphenyl)-dihydro-2-(3H)-one	Flavonoids	85030	60020	56685	45010	63350	29157.7	73355	40010	46680	-	-
pmn001640	Myricetin-3-O-arabinoside*	Flavonoids	28340	43198.7	18031.9	35848.6	17122.3	45877.1	11476.4	32583	12152.3	-	-
Lmtn002796	Aromadendrin-7-O-glucoside*	Flavonoids	248910	348765	365475	269277	283435	399491	289796	372155	271718	-	-
Lmcp003402	Tamarixetin-3-O-glucoside (Tamarixin)	Flavonoids	1.24526e+06	1.78807e+06	1.87286e+06	1.06559e+06	962150	1.17804e+06	1.12972e+06	1.01867e+06	944149	-	-
Zmhp002730	6-Hydroxykaempferol-6,7-O-Diglucoside*	Flavonoids	284376	550615	500885	819144	230554	2.48318e+06	289507	659438	359370	-	-
Lmjp002596	Quercetin-3-O-sambubioside*	Flavonoids	462266	614040	943115	539360	145970	479145	955052	851104	688732	C12637	ko00944
Lmgp004167	3',4,4',5,7-Pentahydroxyflavan (Luteoforol)	Flavonoids	66911.7	85030	42576.8	79046.1	70020	91700	102798	56479.8	78571.4	C05907	ko00941
MWSHY0162	Quercetin-3-O-sophoroside (Baimaside)	Flavonoids	330441	459097	368792	748158	260072	2.34631e+06	280589	688643	351018	C12667	ko00944,ko01110
Lmnp002448	5,7,3',4'-Tetrahydroxy-6-methoxyflavone-8-C-[glucosyl-(1-2)]-glucoside	Flavonoids	315718	408593	310067	313915	252388	271930	330213	316602	201815	-	-
Hmgn002254	5,7,3'-Trihydroxy-4,6,5'-trimethoxyxanthone	Flavonoids	38075.4	61764.6	56112.2	32862.3	8091.07	44392.6	62526.1	56845.6	68155	-	-
pmp001310	6-Hydroxykaempferol-3,6-O-Diglucoside*	Flavonoids	338964	498158	413940	725316	222194	2.31542e+06	247766	603544	242443	-	-
Zmsp007375	3,5,7,3'4'-Pentamethoxyflavone	Flavonoids	133466	152616	158262	17640.9	13497	11654.6	37578.3	38016.4	29874.5	-	-
pmp000130	Natsudaidain-3-O-(5'-glucosyl-3-hydroxy-3-methylglutarate)glucoside	Flavonoids	56617.9	71249	95289.7	81737.3	77756	71549.4	110275	122445	98436.3	-	-
Jmhn004431	syringetin-3-glucuronide	Flavonoids	15241	12955.8	10527.8	8914.43	8367.6	12743.6	3334.66	5671.72	10005	-	-
pmb0645	Hesperetin-6-C-glucoside-7-O-glucoside	Flavonoids	1.73464e+06	1.91669e+06	1.34747e+06	4.00383e+06	1.18828e+06	1.05117e+07	1.48314e+06	3.25598e+06	1.88929e+06	-	-
Lmsp004247	Isorhamnetin-3-O-arabinoside-7-O-rhamnoside	Flavonoids	607217	584582	813624	352313	198337	491114	233655	199999	208869	-	-
mws1292	Isoschaftoside	Flavonoids	78015.6	186521	317025	90235.5	65020	47760.4	51680	57123.4	148891	-	-
Xmgp006913	2,4,2',4'-tetrahydroxy-3'-prenylchalcone	Flavonoids	268849	287568	268447	187085	147818	325487	220930	310462	271672	-	-
HJN055	Dihydrocharcone-4'-O-glucoside	Flavonoids	189268	244580	252987	485830	215578	258526	57880.9	47833.2	64002.8	-	-
pmn001417	Cinchonain Ic*	Flavonoids	15843.9	23099.8	12623.3	15845.9	14527.6	16503	29700.6	27065.7	22442.7	-	-
HJAP056	Dihydroxy-dimethoxyflavone-7-O-glucoside	Flavonoids	172037	235564	265331	234982	195969	271625	168645	184259	147456	-	-
Lmhn004960	7-O-Galloyltricetiflavan	Flavonoids	211830	203485	215165	228520	149832	208490	95546.7	173445	143410	-	-
mws2118	Phloretin-2'-O-glucoside (Phlorizin)	Flavonoids	152024	164735	197077	234226	234994	395760	202005	220360	171176	C01604	ko00941,ko01110
Cmxp003492	Flavanomarein	Flavonoids	510638	401505	671523	559845	564399	587465	667549	685918	793696	-	-
MWSHY0067	Quercetin-3-O-rutinoside (Rutin)*	Flavonoids	2.59053e+06	2.228e+06	3.0171e+06	1.34481e+06	762740	1.28245e+06	3.99779e+06	3.98815e+06	3.9535e+06	C05625	ko00944,ko01100,ko01110
Hmcp001578	Isorhamnetin-3,7-O-diglucoside	Flavonoids	353777	686021	332372	360667	492190	715314	502555	548616	597549	-	-
MWSHY0100	Avicularin(Quercetin-3-O-α-L-arabinofuranoside)*	Flavonoids	60801.5	62807.7	58810.5	53028.5	73078.8	49323.4	64398.2	107323	63350	-	-
Lmdp003509	Quercetin-3-O-xyloside (Reynoutrin)*	Flavonoids	60801.5	62807.7	58810.5	53028.5	73078.8	49323.4	64398.2	107323	63350	-	-
pmb0628	Eriodictyol-8-C-glucoside-4'-O-glucoside	Flavonoids	397766	604825	622090	373904	412619	599065	364199	492510	375952	-	-
Zbsp004136	Quercetin-3-O-(6''-O-arabinosyl)glucoside*	Flavonoids	399416	1023670	541312	149599	136034	165915	680266	566929	550740	-	-
Hmcp002187	Limocitrin-3-O-galactoside*	Flavonoids	334214	337005	136735	400512	464789	308596	418946	172515	399701	-	-
mws0072	Apigenin-5-O-glucoside	Flavonoids	446843	509307	500312	310345	249315	272281	529320	480815	392476	-	-
Lmtn002916	Mearnsetin-3-O-glucuronide	Flavonoids	27505	36669.7	25907.3	29801	11670	42789.1	17973.9	30244	14694	-	-
MWSHY0118	5,6,7,4'-Tetramethoxyflavone	Flavonoids	65004.2	59820.2	78650.5	44232.1	15480.8	15043.7	15276.7	15955.7	18805.1	C14472	-
Cmsp004086	Dihydrokaempferide	Flavonoids	1216850	1708525	363231	434000	589555	500885	1.49311e+06	2032745	1894185	-	-
pmp000801	Isobavachalcone A*	Flavonoids	288836	314181	396800	307162	305137	274881	160490	204763	137119	-	-
pmp000802	Isobavachalcone B*	Flavonoids	288836	314181	396800	307162	305137	274881	160490	204763	137119	-	-
pmb3012	Chrysoeriol-7-O-glucoside	Flavonoids	210160	170105	201815	208490	218505	286960	363800	348765	300320	-	-
Zmxp003107	Luteolin-7,3'-di-O-glucoside	Flavonoids	48363.6	63350	93942.7	38345	67026.5	44259.6	78817.5	60020	35010	-	-
Lmjp006533	4',5-Dihydroxy-3,3',7-Trimethoxyflavone; Pachypodol*	Flavonoids	39318.1	39958.1	24993.3	38076.2	12669.2	34406.8	35968.5	34732.4	47603.1	C10117	-
Zmap009745	Ayanin (3',5-Dihydroxy-3,4',7-Trimethoxyflavone)*	Flavonoids	39318.1	39958.1	24993.3	38076.2	12669.2	34406.8	35968.5	34732.4	47603.1	C04444	ko00944,ko01110
MWSslk165	Diosmetin-7-O-Neohesperidoside (Neodiosmin)	Flavonoids	220107	183740	213764	110395	111715	127358	198725	322830	229655	-	-
Zmjp004311	5,4'-Dihydroxy-3,6,7,3'-tetramethoxyflavone-4'-O-glucoside	Flavonoids	1.79528e+06	2.21983e+06	2.84711e+06	4.73079e+06	3.76776e+06	7.86379e+06	2.78863e+06	3.07535e+06	2.76016e+06	-	-
pmb3023	Eriodictyol-8-C-glucoside*	Flavonoids	276606	372155	261839	599600	377612	522630	280680	345016	310821	-	-
HJAP156	Laricitrin-3-O-rhamnoside*	Flavonoids	45182.8	110045	47791.4	88365	71690	58198.3	135070	80025	40825.6	-	-
MWSHY0136	Kaempferol-3-O-glucoside (Astragalin)*	Flavonoids	579368	695030	480010	287981	389679	586825	448386	654292	599041	C12249	ko00944,ko01110
Zblp002987	2,4,4'-Trihydroxydihydrochalcone-4-O-glucoside	Flavonoids	196094	268131	331238	114862	82219.2	128432	107623	121326	94055.6	-	-
HJN104	Dihydromyricetin-3-O-glucoside	Flavonoids	510920	462420	477470	230190	210160	317025	271930	325375	251895	-	-
Cmxn004016	Dihydromarein	Flavonoids	378840	467435	407255	361801	400565	534340	805610	594836	561619	-	-
pmp001312	6-Hydroxykaempferol-3,7,6-O-triglycoside	Flavonoids	11147.2	40010	11417.3	121835	39156.4	8340	135070	231698	111302	-	-
Hmjp003008	Luteolin-7-O-glucuronide-5-O-rhamnoside	Flavonoids	26604.9	28340	71690	38605.3	18340	54931.7	31650.6	30010	47987.4	-	-
Wbtp003840	1,3,6-trihydroxy-7-methoxy-2-[(2s,3r,4r,5s,6r)-3,4,5-trihydroxy-6-(hydroxymethyl)oxan-2-yl]xanthen-9-one	Flavonoids	1747325	1884055	796372	1728770	1671425	1482685	2610380	2208670	1764200	-	-
mws1179	Naringenin-7-O-glucoside (Prunin)*	Flavonoids	125060	206820	193470	136326	221845	280280	188465	181790	236870	C09099	ko00941
pmp000593	Luteolin-7-O-rutinoside*	Flavonoids	1.40239e+06	2.02638e+06	3.49619e+06	285942	778085	126730	925489	503734	438775	-	-
Zmhp002409	Isoluteolin-6,8-di-C-glucoside	Flavonoids	377650	567486	705080	284363	277080	142467	271930	186654	399611	-	-
Lmpp005842	6-Methoxyquercetin-3-O-rhamnoside*	Flavonoids	79235.5	111752	113204	69319	26457.9	82721.9	65020	59652.7	64062.9	-	-
MWSHY0089	5,4'-Dihydroxy-7-methoxyflavanone (Sakuranetin)	Flavonoids	59545.3	57939.6	83495.9	83279.5	40712.7	38905.7	62451.9	64056.1	60668.6	C09833	ko00941,ko01110
mws0913	Kaempferol-3-O-galactoside (Trifolin)*	Flavonoids	476538	552123	567986	495865	160562	292965	417256	602367	1065645	C12626	ko00944,ko01110
Zmpn002908	Isoetin-7-O-glucoside-2'-O-arabinoside	Flavonoids	11670	28340	11670	141740	30010	490850	183455	477470	211830	-	-
Zmxp002867	Chrysoeriol-5,7-di-O-glucoside	Flavonoids	37492.9	37660	56685	19151.2	18340	58245.6	30423.1	28455.9	47543.3	-	-
Lmbn006032	Hypolaetin	Flavonoids	19497.5	51084.7	28380.5	31041.9	19412.8	41106.8	53891.2	74458.3	66170.7	C10078	-
Lmsp004670	Kaempferol-3-O-glucoside-7-O-rhamnoside*	Flavonoids	400798	214773	630535	156760	196810	201815	235865	349187	208150	-	-
Lmdp003110	2,6,7,4'-Tetrahydroxyisoflavanone	Flavonoids	264380	259164	214637	250273	106704	148758	245752	203691	171798	C16233	ko00943,ko01110
MWSHY0190	Diosmetin-7-O-rutinoside (Diosmin)	Flavonoids	213500	385525	487505	158425	92175	124847	176807	207534	172060	C10039	-
pmp000117	3,5,6,7,8,3',4'-Heptamethoxyflavone	Flavonoids	78171.8	99779	107373	8718.15	8911.67	9229.61	27302.4	15193.9	9230.31	-	-
Hmpp002612	Luteolin-7-O-gentiobioside*	Flavonoids	75041.3	112969	198723	35010	34917.2	11091.5	81837.6	48345	18340	-	-
Zbdp002220	2,6-Dimethoxypydroquinone-1-O-glucoside*	Flavonoids	5.05789e+06	5.04227e+06	5.59307e+06	8.99935e+06	1.0095e+07	1.00994e+07	6.93374e+06	5.84555e+06	6.77655e+06	-	-
Hmgp002121	Hispidulin-7-O-(6''-O-p-Coumaroyl)Glucoside	Flavonoids	271930	440685	125523	110045	71690	236870	634750	460750	305330	-	-
pmn001471	Lancerin; 4-C-Glucosyl-1,3,7-Trihydroxyxanthone	Flavonoids	0	0	0	77711	107624	125060	215459	86700	70822.9	C10075	-
HJAP154	Galloylisorhamnetin	Flavonoids	83365	80168.8	127120	1.00432e+06	759988	1.42593e+06	341493	568551	567235	-	-
Zmcn003728	Kaempferol-3,7-O-diglucoside	Flavonoids	11551.1	6670	13993.6	17322.9	16675	25005	16675	15395	7856.54	-	-
HJN087	Naringenin-4'-O-glucoside*	Flavonoids	216971	466949	246144	515235	496748	843459	958241	888170	936552	-	-
Zmpp002571	Robinetin	Flavonoids	1909385	3011515	1.19198e+06	2206975	1776010	2729245	2807410	2596800	2027670	C10177	-
Zmgp004436	Okanin-4'-(6''-O-acetyl)glucoside*	Flavonoids	305330	569218	448709	223365	253660	300445	365475	325295	145080	-	-
HJAP006	Syringetin-7-O-glucoside*	Flavonoids	305330	569218	448709	223365	253660	300445	365475	325295	145080	-	-
Lmsp008443	3,3',5-Trihydroxy-4',7-dimethoxyflavanone	Flavonoids	38417.1	83714.9	36401.4	32284.1	56174.1	18374.1	83200	78034.2	117048	-	-
Lmbp003668	Kaempferol-3-O-arabinoside	Flavonoids	545908	1353070	594663	307093	644795	695030	730205	587880	601270	-	-
MWSHY0050	Kaempferol-3-O-rutinoside(Nicotiflorin)*	Flavonoids	449045	258777	567800	146745	161765	186795	750310	507575	252118	C21833	ko00944,ko01110
Lmfn004235	Myricetin-3,7,3'-trimethyl ether*	Flavonoids	515940	612990	646470	455735	346037	355018	330790	402240	450715	-	-
pme1598	Hesperetin-5-O-glucoside	Flavonoids	327131	385251	410135	250241	229759	262459	273950	216787	212772	-	-
HJN051	Tamarixetin-3-O-rutinoside	Flavonoids	7629125	10097650	8042660	2928140	3365990	6648385	16897625	14575370	9354320	-	-
GQ512001	Quercetin-3-O-glucosyl(1→3)rhamnosyl(1→6)Galactoside	Flavonoids	5532.85	33807.1	21667.2	6896.34	3247.24	14503.5	41607.7	22181.2	11524.3	-	-
Zmhn002574	Rhamnazin 3-Glucosyl-Arabinofuranoside	Flavonoids	0	0	0	0	0	0	13340	43277.5	41058.2	-	-
MWSHY0061	Kaempferol-3-O-neohesperidoside*	Flavonoids	2.97512e+06	5547700	3.89947e+06	1057250	900573	223515	1.76299e+06	939124	1.06242e+06	-	-
pmp000979	Ikarisoside D	Flavonoids	24548.6	50988.3	30645.7	35596.6	34036.9	73394.3	62444.2	38476.8	38262.2	-	-
Lmpp003268	Kaempferol-3-O-rutinoside-7-O-glucoside	Flavonoids	942072	1781075	2.34607e+06	164428	371819	43831.4	360666	293064	256304	-	-
Lmtp002822	Apigenin-6-C-arabinoside-8-C-xyloside*	Flavonoids	173445	469110	421079	208264	213909	224961	185125	306715	131568	-	-
pmp001106	Vitexin-2''-O-glucoside	Flavonoids	242247	348495	410595	833150	655414	856896	516497	679281	307687	C04024	ko00944
Lmpp005784	6-Methoxyquercetin-3-O-Xyloside*	Flavonoids	160095	49632.1	81695	53256.2	21341.7	50810.5	40010	45253.6	55929.8	-	-
MWSHY0094	Gallocatechin gallate	Flavonoids	103000	105540	141556	114275	136544	150222	99555.4	68405.5	156926	-	-
Zbdn007423	6,7-Dimethoxy-4-chromanone	Flavonoids	64256.6	53642.8	89003.8	37957.9	50650.7	45812.1	4986.06	16052.6	35570.3	-	-
HJAP155	Laricitrin-3-O-xyloside*	Flavonoids	98370	81558.2	181790	70020	60020	68355	58149.6	23340	15327.4	-	-
Lmnp002616	Cirsiliol-8-C-(2''-glucosyl)glucoside	Flavonoids	128714	171337	152343	88365	95035	176780	118037	213500	91000.7	-	-
MWSHY0046	Quercetin-3-O-glucoside (Isoquercitrin)*	Flavonoids	4592910	2936645	5111825	2228980	1305965	2154515	6639655	9665810	6132650	C05623	ko00944,ko01100,ko01110
Smgp004575	Quercetin-5-O-β-D-glucoside*	Flavonoids	4592910	2936645	5111825	2228980	1305965	2154515	6639655	9665810	6132650	-	-
Wagp004812	5-Hydroxy-6,7,4'-Trimethoxyflavone 5-O-glucoside	Flavonoids	2.91279e+06	1983725	3.36226e+06	4.45326e+06	3.65003e+06	4.56708e+06	5.27035e+06	2401755	4.91373e+06	-	-
pmn001416	Catechin-(7,8-bc)-4α-(3,4-dihydroxyphenyl)-dihydro-2-(3H)-one*	Flavonoids	17011.2	30244.3	12603	8570.45	13237.6	16534.6	51680	24425.1	24423.9	-	-
Lmjp002461	Quercetin-3-O-neohesperidoside*	Flavonoids	1030385	670849	405596	623030	358790	191198	1.01592e+06	1696720	1366530	-	-
mws0044	Taxifolin(Dihydroquercetin)	Flavonoids	6670	15077.5	26675	10005	5998	8340	15005	10005	8340	C01617	ko00941,ko01100,ko01110
Lmzp002365	Hesperetin-7-O-glucoside	Flavonoids	2.10904e+06	2.96686e+06	4137595	6754895	2.75892e+06	7527240	4.58268e+06	4.9677e+06	4.38867e+06	C16422	ko00941
Jmgn004021	6-C-Glucosyl-2-Hydroxynaringenin	Flavonoids	731353	752650	908600	1.30032e+06	1.06588e+06	1.30053e+06	1.19372e+06	1.1923e+06	1.35643e+06	-	-
Lamn004483	Scillavone B diglucoside	Flavonoids	853232	862513	989669	1.12046e+06	847520	576590	382141	462813	543955	-	-
Lmsp004301	3',5,5',7-Tetrahydroxyflavanone-7-O-glucoside*	Flavonoids	9.30654e+06	6.89235e+06	1.8519e+07	6.10074e+06	7.78136e+06	5.35939e+06	6.1156e+06	6.05628e+06	7.19414e+06	-	-
mws1608	Luteolin-6-C-glucoside (Isoorientin)	Flavonoids	98439.4	71422.6	112845	67753.9	64697.3	107622	78124.9	64008.1	80515.7	C01821	-
Lmhn005475	7,4'-Di-O-galloyltricetiflavan	Flavonoids	6154.92	9994.06	7379.69	5005	7297.94	10471.4	10471.4	10471.4	7645.32	-	-
Wbtn004861	1,8-dihydroxy-2,6-dimethoxy-5-{[(2s,3r,4s,5s,6r)-3,4,5-trihydroxy-6-(hydroxymethyl)oxan-2-yl]oxy}xanthen-9-one	Flavonoids	576170	674935	634750	517610	304383	643120	848492	1336245	1373260	-	-
Cmyp002064	Yuanhuanin	Flavonoids	172720	335400	229222	99267.3	167387	304165	230190	134787	269395	-	-
Lmdp003808	Azaleatin (5-O-Methylquercetin)	Flavonoids	325909	611315	402229	280677	274830	322965	403435	393943	403448	C10022	-
Lmmp003091	Quercetin-3-O-(4''-O-glucosyl)rhamnoside*	Flavonoids	1.5117e+06	2.87474e+06	2.11352e+06	482778	719669	858226	6409455	3.28685e+06	2.56267e+06	C17563	-
mws0355	Catechin gallate*	Flavonoids	240205	286960	283620	265250	223515	353775	176780	250225	273600	-	-
Lmbp002336	Quercetin-3-O-(2''-O-rhamnosyl)galactoside*	Flavonoids	51467.3	53655.8	146745	67370.8	49398.7	118390	23340	73861.2	14107.1	-	-
Zbpp001992	Isorhamnetin-3-O-Glucoside*	Flavonoids	8400825	3.58212e+06	7209750	4003850	2374640	3444505	4.33551e+06	12830255	7829585	-	-
Zbhp004510	Hesperetin-3'-O-glucoside	Flavonoids	3210800	5085920	2.57369e+06	5514790	4017565	3.89909e+06	7215005	4.55223e+06	6650130	-	-
pmb3002	Chrysoeriol-7-O-rutinoside	Flavonoids	939760	1216850	964930	435670	323705	524300	1853660	1671425	1136185	-	-
Lmyp004617	Pinocembrin-7-O-glucoside (Pinocembroside)	Flavonoids	75724.5	77055.2	73200.2	72034.1	51831.5	94417	26821.5	29164.9	123566	-	-
Lmpn006208	8-Methoxykaempferol-7-O-rhamnoside	Flavonoids	23299.9	31433.1	29052.5	34449.8	20554.8	29527.4	38680.6	34451.7	39662.2	-	-
Lmtp002942	Apigenin-6,8-di-C-arabinoside*	Flavonoids	255235	393880	352105	220147	196810	148415	128395	247063	75879.3	-	-
Lmcn005735	Methylhesperidin	Flavonoids	12298.2	13592.8	16675	15005	6670	11670	26675	31710.1	26535.4	C17393	-
Smsn004112	Isorhamnetin-3,7-O-disulfonate	Flavonoids	20860	24057.2	35283.8	23326.5	9168.52	23253.9	6418.94	23340	25661.3	-	-
Lmjp002906	Rhamnetin-3-O-Glucoside*	Flavonoids	2.84082e+06	3.2856e+06	3.69067e+06	1.36407e+06	1.12891e+06	1.63431e+06	6636165	3.45016e+06	2.62707e+06	-	-
mws0056	Myricetin-3-O-rhamnoside (Myricitrin)	Flavonoids	36675	50015	6670	20005	13934.4	40010	8340	8100.72	6670	C10108	-
Hmmn003343	Sappanchalcone	Flavonoids	53350	23340	98334.6	13340	38516	59724.7	75679.1	32054	70317	-	-
Zmhp003716	Rhodionidin*	Flavonoids	68537.1	91700	91700	143410	166770	133400	80025	43345	33234.4	-	-
mws1397	Epicatechin gallate*	Flavonoids	216835	280280	315355	218505	200145	378840	208490	271930	235200	-	-
Hmcp005575	Quercetin-5,4'-di-O-glucoside	Flavonoids	208490	182509	327045	138405	138405	146745	281950	263580	256905	-	-
Lmjp001367	Cyanidin-3-O-(2''-O-xylosyl)galactoside	Flavonoids	236806	288387	252461	220831	161255	299130	80379.1	77418.8	97955.6	-	-
Hmgp001888	Patuletin-3-O-rutinoside	Flavonoids	50375.4	59972.7	64679.4	57444.3	16675	56318.1	96705	88205.5	82941.5	-	-
Hmcp001598	Isorhamnetin-3-O-(2''-O-xylosyl)glucoside	Flavonoids	193931	402240	164377	85140.9	29863.5	61685	75033.8	77128.8	73964.2	-	-
Hmjp002999	Isorhamnetin-3-O-rutinoside (Narcissin)*	Flavonoids	14853765	5.14534e+06	12435735	5655140	1.62577e+06	5957090	6.06079e+06	21722075	11861300	-	-
HJAP148	Kaempferol-3-O-sambubioside	Flavonoids	80025	80025	100040	33157.4	33340	30043	58350	45010	40010	-	-
Lmjp003295	6-Methoxykaempferol-3-O-glucoside*	Flavonoids	2.27039e+06	3.17889e+06	3.38035e+06	1.39844e+06	1.09133e+06	2.03032e+06	7285115	3.67911e+06	2.68463e+06	-	-
Lssp210058	Quercetin-3-O-robinobioside*	Flavonoids	631400	356620	406364	229667	343755	221901	1521420	399664	928020	-	-
pmb3041	Tricin-7-O-saccharic acid	Flavonoids	1.91651e+06	2.37685e+06	2.70295e+06	1894185	426360	707588	642935	1.07877e+06	1857035	-	-
MWSHY0008	Apigenin-6-C-glucoside (Isovitexin)	Flavonoids	137299	96705	260245	177666	108982	126363	229997	131735	233160	C01714	ko00944
MWSHY0113	Quercetin-3-O-galactoside (Hyperin)*	Flavonoids	1261834	1.69131e+06	2091925	2.5705e+06	1.80311e+06	4801285	4.13291e+06	8231335	5269070	C10073	-
Lmdp003286	Isohyperoside*	Flavonoids	1261834	1.69131e+06	2091925	2.5705e+06	1.80311e+06	4801285	4.13291e+06	8231335	5269070	-	-
MWS20148	Apigenin-4'-O-glucoside*	Flavonoids	584535	437758	623030	832430	349754	730205	384216	869315	902860	-	-
MWSHY0189	Apigenin-7-O-glucoside(Cosmosiin)*	Flavonoids	584535	437758	623030	832430	349754	730205	384216	869315	902860	C04608	ko00944
Xmyp004945	Kaempferol-3-O-(6''-Rhamnosyl-2''-Glucosyl)Glucoside (Camelliaside A)	Flavonoids	642344	1.77349e+06	1.2979e+06	132277	249988	11088.9	319333	209922	315627	-	-
MWSHY0080	Luteolin-7-O-neohesperidoside (Lonicerin)*	Flavonoids	3.50186e+06	2.26091e+06	4.04545e+06	504963	1.39117e+06	283039	2.07728e+06	993474	1.23574e+06	C12630	ko00944
MWSslk254	Kaempferol-3-O-glucorhamnoside*	Flavonoids	3.50186e+06	2.26091e+06	4.04545e+06	504963	1.39117e+06	283039	2.07728e+06	993474	1.23574e+06	-	-
Zblp004362	Kaempferol-3-O-robinobioside(Biorobin)*	Flavonoids	3.50186e+06	2.26091e+06	4.04545e+06	504963	1.39117e+06	283039	2.07728e+06	993474	1.23574e+06	-	-
Lmnp002413	Luteolin-6-C-glucoside-7-O-rhamnoside	Flavonoids	96256	115513	114046	81695	102709	45010	16675	61685	75801.5	-	-
Ladp004020	tenuiflorin C glucoside*	Flavonoids	2.5355e+06	2.49558e+06	3.28837e+06	984705	1.04139e+06	1.64528e+06	11366575	3.08604e+06	6379835	-	-
Hmgp002036	Nepetin-7-O-glucoside(Nepitrin)*	Flavonoids	2.5355e+06	2.49558e+06	3.28837e+06	984705	1.04139e+06	1.64528e+06	11366575	3.08604e+06	6379835	-	-
Hmmn004152	Neoeriocitrin	Flavonoids	5005	20389.9	10005	13340	5005	6507.02	21675	8909.57	10551.7	C09805	-
Smnp004333	2''-O-Feruloyl aloesin	Flavonoids	594575	933434	643120	834105	1.04225e+06	730205	257787	428985	1.03244e+06	-	-
pmb0662	Isoorientin-7-O-(6''-feruloyl)glucoside	Flavonoids	15005	10005	19688.9	15005	6688.46	12454.5	8340	3340	10005	-	-
Jmgn005927	2-hydroxynaringenin	Flavonoids	24642.1	16276.6	15504.7	6899.93	29747.6	12665.7	9107.66	13709.2	14177.6	-	-
Wcfp003437	3-Prenyl-4,2',4'-Trihydroxychalcone	Flavonoids	1622530	945663	2559470	939006	769255	1612415	804217	1.05253e+06	836749	-	-
mws1066	Naringenin-7-O-Rutinoside(Narirutin)*	Flavonoids	88365	106710	136735	18340	8819.48	8340	15392.1	30010	53350	C09793	-
Zbdp005176	Scandione	Flavonoids	1072360	814834	1295875	504230	321341	601270	1575335	1740575	1228615	-	-
Hmcp002207	Isorhamnetin-7-O-glucoside (Brassicin)*	Flavonoids	5898040	7817270	2.77357e+06	2362780	1636015	2649425	11103635	3.2342e+06	7810230	-	-
Hmcp001559	Isorhamnetin-3-O-rutinoside-7-O-arabinoside	Flavonoids	131735	145080	31072.4	23340	43345	6842.69	17893.5	10005	16799.6	-	-
Lmfn003630	Myricetin-3-O-xyloside*	Flavonoids	21257	50015	61685	55015	68355	90035	35010	26675	19650.6	-	-
Lmlp006175	Isosalipurposide (Phlorizin Chalcone)*	Flavonoids	161765	193888	176979	248617	181790	171390	348705	369951	280064	C16406	ko00941
Hmgp002189	Hispidulin-7-O-glucoside(Homoplantaginin)*	Flavonoids	10052980	5.01414e+06	9525110	4118725	3147750	5957090	5.7093e+06	14704365	4.14406e+06	C17762	-
Lmdn003665	Farrerol-5,7-di-O-glucoside	Flavonoids	60644.2	69638.8	44172.4	26675	40010	60020	176780	56629.3	60646.5	-	-
Lmyn004037	Eriodictyol-7-O-(6''-O-galloyl)glucoside	Flavonoids	1268965	839135	1097550	922985	1074040	621355	569475	819020	887765	-	-
mws0046	Naringenin-7-O-Neohesperidoside(Naringin)*	Flavonoids	123390	113385	125060	30010	10005	16675	23340	41680	48345	C09789	ko00941
mws1094	Aromadendrin (Dihydrokaempferol)	Flavonoids	6866.5	7999.92	18340	15005	14573	23936.8	6670	16092.8	7121.64	C00974	ko00941,ko01100,ko01110
Zbfn008708	1-O-Linoleoyl-(6-O-Hydroxyethyl-D-Glucose)	Lipids	125447	174618	177667	122337	92230.8	113552	154756	136133	83431.8	-	-
MWS0952	Dihydrosphingosine-1-Phosphate	Lipids	16439.6	22881.7	24335.7	8060.83	8786.4	7354.39	31248.7	31828.5	16612.3	C01120	ko00600,ko01100
pmb2165	LysoPC 10:0	Lipids	542681	781333	704662	258894	247601	368982	265194	251417	239880	-	-
Lmmn004951	2-Hydroxy-4-methyl-3-undecanoyloxypentanoic acid methyl ester*	Lipids	2.1684e+06	4.36361e+06	4.56279e+06	1.01606e+07	9.54377e+06	1.2102e+07	6.12422e+06	6.49435e+06	4.92372e+06	-	-
Lmln007483	Sanleng acid*	Lipids	2.1684e+06	4.36361e+06	4.56279e+06	1.01606e+07	9.54377e+06	1.2102e+07	6.12422e+06	6.49435e+06	4.92372e+06	-	-
Lmhp009497	LysoPE 20:4*	Lipids	118934	186906	183016	135641	119758	120970	77887.5	79443.8	75511	-	-
Lmhp008885	LysoPE 15:0(2n isomer)*	Lipids	4.47413e+06	6.26285e+06	6.9156e+06	8.19422e+06	6.74975e+06	9.2772e+06	8.14034e+06	8.26545e+06	7.48937e+06	-	-
mws0289	LysoPE 18:1*	Lipids	1.84039e+07	2.67154e+07	2.98565e+07	2.46453e+07	2.0421e+07	2.64447e+07	1.33623e+07	1.39727e+07	1.27027e+07	-	-
pmb0864	LysoPE 14:0*	Lipids	1.32811e+06	2.49273e+06	2.62597e+06	1.88422e+06	1.39586e+06	2.12944e+06	987082	1.0934e+06	915738	-	-
pmb2791	9-Hydroperoxy-10E,12,15Z-octadecatrienoic acid	Lipids	392357	431729	337179	294024	406567	513379	808152	349038	241842	C16321	ko00592,ko01110
pmb0854	LysoPC 18:3	Lipids	920316	1.57912e+06	1.9238e+06	1.69965e+06	1.35382e+06	1.93375e+06	1.06082e+06	1.09401e+06	1.13678e+06	-	-
mws5045	12-Hydroxydodecanoic acid	Lipids	110266	151103	184312	216322	177060	225553	182360	198041	173810	C08317	-
Waln011009	2-(2,3-dihydroxypropoxy)-3-(((2-(dimethylamino)ethoxy)(hydroxy)phosphoryl)oxy)propyl (11Z,14Z)-octadeca-11,14-dienoate	Lipids	2.86269e+07	4.04748e+07	4.38893e+07	2.52447e+07	2.30089e+07	2.88215e+07	19312112	1.9299e+07	1.65896e+07	-	-
pmd0147	LysoPC 20:2	Lipids	1.96282e+06	2.84849e+06	3.39397e+06	3.58948e+06	2.9655e+06	3.85216e+06	3.02051e+06	3.10255e+06	2.83033e+06	-	-
WaYn010475	2-(2,3-dihydroxypropoxy)-3-(((2-(dimethylamino)ethoxy)(hydroxy)phosphoryl)oxy)propan-2-yl (E)-hexadec-9-enoate	Lipids	180310	296438	116111	257920	240209	342484	278041	258385	243092	-	-
Lmsp010763	Monolinolenin*	Lipids	5.06042e+06	5.64638e+06	5.09148e+06	6.8867e+06	5.50833e+06	7.01776e+06	1.18461e+07	1.3179e+07	1.14059e+07	-	-
Lcsp013328	linoleoyl ethanolamine	Lipids	1.03058e+07	1.4771e+07	1.7303e+07	8.30415e+06	6.7063e+06	8.50237e+06	6.40551e+06	6.81874e+06	5.8692e+06	-	-
pmd0143	LysoPC 20:0	Lipids	110616	115840	149107	94288.5	71780.8	96011.8	101142	92909.7	88819.7	-	-
pmn001694	9,10,13-Trihydroxy-11-Octadecenoic Acid	Lipids	4.06254e+06	8.55702e+06	7.22423e+06	5.31032e+07	5.38355e+07	5.96234e+07	1.32083e+07	1.57996e+07	1.1933e+07	C14835	ko00591
Lmbn004685	5S,8R-DiHODE; (5S,8R,9Z,12Z)-5,8-Dihydroxyoctadeca-9,12-dienoate	Lipids	69422.4	105780	127100	127452	116226	159853	477299	543242	444317	C20186	ko00591
MWSslk132	Hexadecanedioic acid	Lipids	418879	464912	474437	370108	351685	394477	403313	392443	371547	C19615	ko00073,ko01100
pmb0889	Punicic acid (9Z,11E,13Z-octadecatrienoic acid)	Lipids	2.20053e+06	5.07549e+06	5.12635e+06	1.46773e+07	1.52359e+07	1.6486e+07	6.66495e+06	7.45642e+06	5.96762e+06	C08364	-
Lmbn004240	9,10-Dihydroxy-12,13-epoxyoctadecanoic acid	Lipids	69764.7	154358	153784	141571	130197	194651	214211	266488	197178	C14837	ko00591
pmb0881	LysoPE 18:2	Lipids	3.27635e+06	4.77384e+06	4.93788e+06	2.95571e+06	2.70919e+06	3.41537e+06	2.22878e+06	2.24116e+06	1.95986e+06	-	-
pmn001689	9-Hydroxy-12-oxo-15(Z)-octadecenoic acid*	Lipids	85974.1	98773.6	141913	144553	124691	162395	493039	579578	492354	C21924	ko00592,ko01110
pmb2406	LysoPC 17:0*	Lipids	2.15173e+07	2.95916e+07	3.42606e+07	2.4954e+07	2.17955e+07	2.35206e+07	1.73114e+07	1.70654e+07	1.55906e+07	-	-
Lcsp012679	linolenoylethanolamine	Lipids	205292	334991	409649	271711	230853	319619	290243	319166	255538	-	-
Zmyn005384	2R-Hydroxyoctadecanoic Acid*	Lipids	169545	161405	156538	144849	140734	137001	147552	153415	138025	C03042	-
MW0012978	3-Palmitoyl-sn-glycerol*	Lipids	16373.6	27417.7	38927.9	41804.7	44548.8	36720.6	35148.9	38095.6	21717	-	-
pmp001284	Monopalmitin*	Lipids	16373.6	27417.7	38927.9	41804.7	44548.8	36720.6	35148.9	38095.6	21717	-	-
MWS5235	12-Hydroxyoctadecanoic acid	Lipids	45428.2	65407	63875.7	57725.8	207801	48278.4	43447.3	49619.1	31962.1	-	-
Lmhp008718	LysoPC 17:2	Lipids	3.16492e+06	5.1425e+06	6.90669e+06	3.72656e+06	2.88204e+06	4.85816e+06	3.33172e+06	3.67288e+06	3.09963e+06	-	-
Lmyn007883	9,16-Dihydroxypalmitic acid	Lipids	5.24371e+06	6.93296e+06	7.85053e+06	3.48538e+06	3.10483e+06	4.89572e+06	1.10588e+07	1.23747e+07	1.10757e+07	-	-
Lmyn005812	Gingerglycolipid A	Lipids	519235	591701	878307	699718	458375	824865	535031	552441	428130	-	-
MW0015494	15-keto-PGF1alpha	Lipids	939274	1.15106e+06	1.48609e+06	857434	769557	1.12477e+06	2.44697e+06	2.82541e+06	2.36972e+06	-	-
pmb0880	LysoPE 18:0(2n isomer)	Lipids	52287.5	60891	97030.8	53250	33066.3	58424.1	28352.2	27387.6	25469.8	-	-
Lmhp011388	2-α-Linolenoyl-glycerol*	Lipids	5.05723e+06	5.51095e+06	5.12084e+06	7.10961e+06	5.48821e+06	6.96847e+06	1.15798e+07	1.30918e+07	1.12446e+07	-	-
pmb0856	LysoPE 18:1(2n isomer)*	Lipids	6.06948e+06	1.00868e+07	1.06425e+07	5.93802e+06	5.65259e+06	6.9084e+06	3.65896e+06	4.62836e+06	4.11523e+06	-	-
Hmqn003054	9,10,11-Trihydroxy-12-octadecenoic acid	Lipids	275440	554331	505645	3.14228e+06	3.35753e+06	3.65339e+06	860782	1.00246e+06	778641	-	-
MW0053734	Glycerophospho-N-Palmitoyl Ethanolamine	Lipids	1.77153e+06	2.54388e+06	3.22657e+06	1.9708e+06	1.70918e+06	3.14743e+06	1.24812e+06	1.30058e+06	1.23899e+06	-	-
Zmjn004133	9S-Hydroperoxy-10E,12Z-octadecadienoic acid	Lipids	250091	340133	248805	2.58954e+06	2.58021e+06	3.13946e+06	1.64467e+06	1.64734e+06	1.50687e+06	C14827	ko00591,ko01100
Hmqp005455	15(R)-Hydroxylinoleic Acid*	Lipids	121715	295096	523785	1.81886e+06	1.83877e+06	2.11012e+06	1.1146e+06	1.25125e+06	972925	-	-
Lmhp009769	LysoPE 17:1*	Lipids	1.04824e+06	1.59411e+06	1.82034e+06	1.9837e+06	1.55655e+06	2.04892e+06	1.3e+06	1.45932e+06	1.28603e+06	-	-
Lmhp009590	LysoPC 17:1	Lipids	1.91733e+06	3.09712e+06	3.99438e+06	2.79888e+06	2.40119e+06	3.7307e+06	2.17504e+06	2.29873e+06	2.2694e+06	-	-
Zmyn004732	2R-hydroxy-9Z,12Z,15Z-octadecatrienoic acid	Lipids	2.07227e+06	3.26828e+06	1.02783e+06	2.57687e+07	2.55804e+07	2.67355e+07	1.51423e+07	1.69888e+07	1.33597e+07	C16342	ko00592
MW0168670	9,12-Octadecadiynoic Acid	Lipids	762769	1.47307e+06	728990	1.82367e+06	1.5174e+06	2.02967e+06	4.18114e+06	4.64298e+06	4.10676e+06	-	-
pmb2787	9-Oxo-10E,12Z-octadecadienoic acid*	Lipids	80199.5	151474	41567.5	1.03598e+06	1.10771e+06	1.07059e+06	630403	678678	562596	C14766	ko00591
pmb2804	13S-Hydroperoxy-9Z,11E-octadecadienoic acid	Lipids	124525	123569	85682.2	1.80782e+06	1.87395e+06	2.15744e+06	1.02314e+06	1.17867e+06	902046	C04717	ko00591,ko01100
MWS5231	Tridecanedioic acid	Lipids	7.99553e+06	9.25501e+06	9.71683e+06	6.85744e+06	6.33773e+06	6.63406e+06	7.09749e+06	7.1209e+06	7.04937e+06	-	-
MEDL00392	1-(9Z-octadecenoyl)-sn-glycero-3-phosphocholine	Lipids	2.53025e+06	3.85198e+06	4.95912e+06	3.0919e+06	2.83603e+06	3.50255e+06	1.44963e+06	1.39697e+06	1.27436e+06	-	-
pmb0865	LysoPC 18:3(2n isomer)	Lipids	933068	1.48231e+06	1.68665e+06	1.43429e+06	1.13841e+06	2.06146e+06	938579	1.1043e+06	950028	-	-
pmd0146	LysoPC 20:2(2n isomer)	Lipids	227337	284383	385081	291795	210584	299841	196254	281379	185663	-	-
Waln010192	2-(2,3-dihydroxypropoxy)-3-(((2-(dimethylamino)ethoxy)(hydroxy)phosphoryl)oxy)propyl (8E,11Z,14Z)-octadeca-8,11,14-trienoate	Lipids	1.10152e+06	1.71464e+06	1.95898e+06	1.79799e+06	1.45317e+06	2.19776e+06	1.53415e+06	1.65049e+06	1.46381e+06	-	-
Lmhp010908	LysoPC 19:1	Lipids	843453	1.14405e+06	1.45272e+06	862183	700788	810589	494001	563397	442465	-	-
Lmhp009034	LysoPE 16:1*	Lipids	1.16584e+06	1.66234e+06	1.71904e+06	1.29759e+06	700399	1.0038e+06	948445	864462	881183	-	-
MW0168444	10E,12Z-Octadecadienoic acid	Lipids	185820	200652	192989	178861	166578	181848	182209	193160	202755	-	-
Hmqp005411	9-Oxo-12Z-Octadecenoic acid*	Lipids	130145	300693	499712	1.88189e+06	1.8818e+06	2.13078e+06	1.11642e+06	1.27532e+06	958923	-	-
mws0752	Undecylic Acid	Lipids	2.92524e+06	3.40369e+06	2.97362e+06	3.59004e+06	3.36104e+06	3.6269e+06	2.84654e+06	3.1647e+06	3.41631e+06	C17715	-
Lmhp008440	LysoPE 15:1*	Lipids	254226	449082	407061	259778	170382	378687	292056	299683	345828	-	-
Lmbn007891	Hydroxy ricinoleic acid	Lipids	15853.6	27415.9	34915.5	26270.1	26128.7	37624.8	29545.1	31653.5	24351.8	-	-
Lmhp011562	1-α-Linolenoyl-glycerol*	Lipids	4.6018e+06	5.13216e+06	6.32606e+06	5.39867e+06	4.17758e+06	5.02523e+06	8.88331e+06	9.71766e+06	7.92772e+06	-	-
Lmhp010162	LysoPE 17:0	Lipids	292293	411713	594551	207150	214441	153727	111704	136743	137010	-	-
WaYp007695	2-Aminooctadecane-1,16,18,18-tetraol	Lipids	6.32636e+06	4.58033e+06	6.10018e+06	6.52721e+06	8.15783e+06	1.02233e+07	5.16879e+06	6.94772e+06	5.53776e+06	-	-
WaYn011606	1-(2,3-dihydroxypropoxy)-3-(((2-(dimethylamino)ethoxy)(hydroxy)phosphoryl)oxy)propan-2-yl heptadecanoate	Lipids	316058	474692	526005	310267	253457	299600	243560	225891	224492	-	-
Wcdp005073	4-Hydroxysphinganine; Phytosphingosine	Lipids	6.2781e+06	5.73952e+06	5.57365e+06	6.92643e+06	7.80511e+06	6.44122e+06	7.60925e+06	6.28213e+06	7.10374e+06	C12144	ko00600,ko01100
Walp006011	2-Aminotetradecane-1,4-diol*	Lipids	7.45993e+06	9.34959e+06	9.6347e+06	8.71684e+06	9.53592e+06	13730770	1.05891e+07	9011273	9.60592e+06	-	-
MWS0946	Sphingosine-1-Phosphate	Lipids	58691.4	77158.4	73889.9	33845.2	24760.8	37344.6	67798.2	68976.5	59917.9	C06124	ko00600,ko01100
pmn001691	9,12,13-Trihydroxy-10,15-octadecadienoic acid	Lipids	101909	202459	166874	1.44026e+06	1.30873e+06	1.67523e+06	450570	533362	402944	-	-
MWSslk133	1,14-Tetradecanedioic Acid	Lipids	643014	721775	750005	589419	583438	618980	575419	556636	583657	-	-
pmf0395	Oleic acid	Lipids	67462.2	132163	174321	105122	85538.9	108154	94412.2	94826.6	95641.6	C00712	ko00061,ko00073,ko01040
Zbfn007626	1-Linoleoyl-2-Lysophosphatidic Acid Monobutylamine Ester	Lipids	314725	531182	560436	293526	282089	427807	240250	299444	264347	-	-
Lmhp008833	LysoPC 16:1(2n isomer)*	Lipids	617609	1.25005e+06	4.05844e+06	1.50155e+06	1.38913e+06	1.81432e+06	2.19231e+06	2.17191e+06	2.11536e+06	-	-
pmd0160	LysoPE 16:0(2n isomer)	Lipids	1.82642e+06	2.2499e+06	2.45955e+06	1.84515e+06	1.79205e+06	2.26832e+06	1.32631e+06	1.20936e+06	1.18419e+06	-	-
Lmhp009187	LysoPE 15:0*	Lipids	4.27691e+06	6.64357e+06	7.017e+06	8.14711e+06	7.40536e+06	9.04528e+06	8.44859e+06	8.50124e+06	7.70594e+06	-	-
Lmyn007622	9,10,18-Trihydroxystearic acid	Lipids	708691	934115	1.00292e+06	559415	467277	762538	1.80202e+06	1.88851e+06	1.62878e+06	C19621	ko00073
Zadn009075	Hydroperoxylinoleic acid*	Lipids	63363.2	106203	112421	127816	111231	162539	501370	588017	471619	-	-
pmn001686	10,16-Dihydroxypalmitic acid	Lipids	120764	149552	177382	82135.2	63094.9	97280.6	245672	259694	235907	C08285	ko00073
Lmfp009701	Glycerol 9(E),11(Z),13(E)-octadecatrienoyl ester*	Lipids	5.10693e+06	5.42857e+06	5.15697e+06	7.09539e+06	5.41173e+06	7.11562e+06	1.16129e+07	1.30017e+07	1.15981e+07	-	-
Wacn005438	Hydroxypentadecenoic acid glucoside	Lipids	89622.3	116366	109603	102495	92635.1	139719	99054	100166	102448	-	-
Hmyn007168	LysoPG 16:0	Lipids	2.4922e+06	4.29762e+06	4.44874e+06	2.36841e+06	2.34392e+06	3.12408e+06	1.39547e+06	1.4727e+06	1.1776e+06	-	-
pmb2789	13S-Hydroperoxy-6Z,9Z,11E-octadecatrienoic acid	Lipids	598769	289290	495382	420521	678763	751076	519278	517002	348999	-	-
Waln011524	1-(2,3-dihydroxypropoxy)-3-(((2-(dimethylamino)ethoxy)(hydroxy)phosphoryl)oxy)propan-2-yl palmitate*	Lipids	2.67815e+06	3.91173e+06	6.76711e+06	2.35233e+06	2.23012e+06	2.12239e+06	1.13518e+06	1.1187e+06	1.0708e+06	-	-
Walp007137	2-AminoicoSane-1,6,18,19,20-pentaol	Lipids	2.46724e+06	1.49357e+06	2.66409e+06	2.65897e+06	3.34645e+06	4.12551e+06	2.28795e+06	2.62918e+06	2.07955e+06	-	-
pma1303	LysoPC 16:2*	Lipids	448434	724851	811935	425681	368497	659061	254909	217246	201214	-	-
MWS1900	Undecanedioic acid	Lipids	1.76591e+06	2.10687e+06	2.3818e+06	1.00381e+06	816265	1.00815e+06	1.28647e+06	1.46794e+06	1.42734e+06	-	-
ML10195036	3-Dehydrosphinganine	Lipids	536004	542383	518770	493603	428770	526438	593675	553406	566922	C02934	ko00600,ko01100
Lmbn005487	12,13-DHOME; (9Z)-12,13-Dihydroxyoctadec-9-enoic acid	Lipids	107581	157454	143887	95868.9	86484.8	108711	92752.5	104832	88949.1	C14829	ko00591
mws0126	LysoPC 18:0	Lipids	2.28893e+07	2.5992e+07	3.09064e+07	2.5602e+07	2.44917e+07	2.30076e+07	2.26759e+07	2.07804e+07	2.15886e+07	-	-
mws1491	Linoleic acid*	Lipids	305834	329148	407721	343447	338066	283047	291102	339006	309577	C01595	ko00591,ko01040,ko01100
Lmbn006152	(9Z,11E)-Octadecadienoic acid*	Lipids	305834	329148	407721	343447	338066	283047	291102	339006	309577	C04056	ko00591
Waln009920	1-(2,3-dihydroxypropoxy)-3-(((2-(dimethylamino)ethoxy)(hydroxy)phosphoryl)oxy)propan-2-yl (8E,11Z,14Z)-octadeca-8,11,14-trienoate	Lipids	924342	1.51045e+06	1.78453e+06	1.70018e+06	1.3547e+06	1.90137e+06	1.36518e+06	1.39507e+06	1.20647e+06	-	-
Lmhp011549	LysoPC 20:1	Lipids	218576	508812	714143	140675	131971	122596	143068	149255	145852	-	-
Walp006175	2-Aminotetradecane-1,5,11-triol	Lipids	137984	187683	164032	174145	161475	304935	131270	174456	130896	-	-
Zmyn004714	Ricinoleic acid	Lipids	58904.5	89999.2	97959.9	199692	67003.5	76675.5	64359	62132	63425.9	C08365	-
Lmbn005662	9(10)-EpOME;(9R,10S)-(12Z)-9,10-Epoxyoctadecenoic acid	Lipids	81168.6	110797	107697	202851	172539	240671	356949	438437	354823	C14825	ko00591,ko01100
MEDP1345	LysoPC(18:3(9Z,12Z,15Z))	Lipids	1.03746e+06	1.69255e+06	1.99238e+06	1.6622e+06	1.47888e+06	2.03025e+06	1.54887e+06	1.57195e+06	1.37064e+06	-	-
Zmyn004676	17-Hydroxylinolenic acid	Lipids	1.59531e+06	3.05283e+06	1.46112e+06	3.72382e+06	3.2968e+06	4.16181e+06	7.93541e+06	8.68684e+06	7.18206e+06	C16346	ko00592
Walp008158	2-AminoicoSane-1,5,19-triol	Lipids	1.48139e+06	1.52816e+06	1.51007e+06	1.66973e+06	2.56898e+06	2.23464e+06	2.04617e+06	1.76207e+06	1.80607e+06	-	-
Lmbn003970	9,12,13-TriHOME; 9(S),12(S),13(S)-Trihydroxy-10(E)-octadecenoic acid	Lipids	512280	1.14557e+06	953044	7.81169e+06	8.16947e+06	9.29151e+06	1.95907e+06	2.35339e+06	1.7398e+06	C14833	ko00591
Lmbn005369	13(S)-HODE;13(S)-Hydroxyoctadeca-9Z,11E-dienoic acid*	Lipids	1.27704e+06	3.21284e+06	3.35055e+06	3.74874e+06	3.4891e+06	4.27234e+06	3.03435e+06	3.54638e+06	2.83267e+06	C14762	ko00591
pmb0883	LysoPE 18:0	Lipids	3.4784e+06	3.71513e+06	4.26801e+06	3.24309e+06	3.49118e+06	2.60401e+06	2.31665e+06	2.14665e+06	2.25223e+06	-	-
Lmhp012042	2-Linoleoylglycerol*	Lipids	977570	1.24211e+06	1.04153e+06	839289	681492	897423	1.14243e+06	1.26008e+06	1.05775e+06	-	-
MW0013619	1-O-Octadecyl-2-O-methyl-sn-glycero-3-phosphocholine	Lipids	3.79724e+07	3.89047e+07	4.38195e+07	3.54917e+07	3.4081e+07	3.25147e+07	2.93716e+07	2.89027e+07	2.90935e+07	-	-
Wafn011571	alpha-Hydroxylinoleic acid*	Lipids	1.30246e+06	3.0799e+06	3.2478e+06	3.63216e+06	3.37963e+06	4.05155e+06	2.89457e+06	3.25417e+06	2.74581e+06	-	-
MW0011889	1,2-Dimyristoyl-sn-glycero-3-phospho-l-serine	Lipids	41227.1	40956.7	38310	46327.5	24461.2	50421.6	39479.8	26733	19183.5	-	-
Waln011704	1-(2,3-dihydroxypropoxy)-3-(((2-(dimethylamino)ethoxy)(hydroxy)phosphoryl)oxy)propan-2-yl (Z)-14-Octadecenoic Acid	Lipids	2.36663e+06	3.07359e+06	4.53437e+06	2.40041e+06	1.96325e+06	2.81155e+06	1.24608e+06	1.18188e+06	1.06455e+06	-	-
Lmbn005923	Crepenynic acid	Lipids	203679	260440	334647	280435	237527	391250	315867	354338	283028	C07289	ko00591
MW0053732	2,3-Dihydroxypropyl 2-[(octadec-9-enoyl)amino]ethyl hydrogen phosphate	Lipids	8.38013e+06	1.33308e+07	1.38653e+07	9.76394e+06	7.40477e+06	1.17556e+07	6.62223e+06	7.79514e+06	6.38879e+06	-	-
MW0054601	1-(9Z-hexadecenoyl)-glycero-3-phosphoethanolamine	Lipids	398056	514160	530529	616316	498996	983428	472716	491127	453127	-	-
Zmyn004449	9-Hydroxy-12-oxo-10(E),15(Z)-octadecadienoic acid	Lipids	22612	32892.3	25516.1	63624	55193	73255.3	58490.7	54464.4	55137.3	C21923	ko00592,ko01110
mws0359	Pentadecanoic Acid	Lipids	674943	854653	849620	885448	869320	744183	988533	1.13178e+06	946853	C16537	-
Lmhp009890	LysoPC 20:3	Lipids	63867.4	46348.2	88371.6	85861.3	49504.9	97821.9	117126	110976	96210.1	-	-
Wagn011658	1-Palmitoyl-Sn-Glycerol 3-O-Diglucoside	Lipids	63771.9	104110	113667	49060.1	41642.5	43103	32195.3	25672.6	28959.5	-	-
MWS80006	9-Hydroperoxy-9Z,11E-Octadecadienoic Acid	Lipids	15005.3	21349.8	21722	19568.3	19133	17967.4	16557.5	14428.8	20691.8	-	-
MWS4295	DL-2-hydroxystearic acid*	Lipids	176418	168110	163938	148574	135795	133819	157897	154153	137352	-	-
MWS80007	13-Hydroperoxy-9Z,11E-octadecadienoic acid*	Lipids	24383.4	27153.4	28148.9	26563.1	23499.4	26959.4	19678.1	24062	22796.8	-	-
MW0017129	cis-10-Nonadecenoic acid	Lipids	136233	319329	456954	1.96775e+06	1.85645e+06	2.24365e+06	1.14801e+06	1.25269e+06	972244	-	-
Walp008255	2-aminodocoSane-1,5,7,21-tetraol	Lipids	4.16232e+06	4.6837e+06	4.43054e+06	4.87351e+06	8.01945e+06	7.71693e+06	5.94306e+06	5.14042e+06	5.23745e+06	-	-
pmf0397	Arachidic acid	Lipids	9.86893e+06	9.92683e+06	1.10502e+07	3.53439e+06	3.4575e+06	3.28957e+06	4.69023e+06	4.8765e+06	3.98195e+06	C06425	ko01040
Wagn012030	2-Palmitoyl-Sn-Glycerol 3-O-Diglucoside	Lipids	960424	1.21368e+06	1.49204e+06	826959	790133	872062	294541	294055	264192	-	-
Lmhp010757	LysoPE 20:2	Lipids	203519	336529	352069	430648	369978	469000	346500	373383	347147	-	-
pmd0136	LysoPC 18:0(2n isomer)	Lipids	3.54146e+07	3.83857e+07	4.33572e+07	3.96406e+07	3.80873e+07	3.53975e+07	3.42588e+07	3.20225e+07	3.20514e+07	-	-
Lmhp010190	LysoPC 18:1(2n isomer)*	Lipids	299514	509607	686573	399980	341472	623548	194710	268118	237228	-	-
pmb0296	1-Oleoyl-Sn-Glycerol	Lipids	965307	837191	721112	400015	331696	456235	443583	515690	466055	-	-
Waln011222	2-(2,3-dihydroxypropoxy)-3-(((2-(dimethylamino)ethoxy)(hydroxy)phosphoryl)oxy)propyl palmitate*	Lipids	2.86449e+06	4.25502e+06	6.80585e+06	2.30894e+06	2.2395e+06	2.34824e+06	1.28823e+06	1.16641e+06	1.11519e+06	-	-
WaYp006462	2-Aminohexadecane-1,5,15-triol	Lipids	3.32935e+06	4.83595e+06	4.48988e+06	4.43715e+06	5.03216e+06	7.49312e+06	4.9937e+06	4.47409e+06	4.25318e+06	-	-
pmd0130	LysoPC 14:0	Lipids	8.92724e+06	1.42204e+07	1.67195e+07	1.13793e+07	9.41897e+06	1.48195e+07	6.99234e+06	7.55956e+06	6.37282e+06	-	-
pmp001281	LysoPC 18:1*	Lipids	4.42225e+06	6.09397e+06	8.81703e+06	5.064e+06	4.22498e+06	6.37823e+06	2.81496e+06	2.86285e+06	2.91828e+06	-	-
Lmhp010514	LysoPE 20:2(2n isomer)	Lipids	194326	313634	336176	388292	389941	470383	342881	384384	368815	-	-
WaYp007721	2-Aminohexadecane-1,16,16-triol	Lipids	7.05075e+06	7.03651e+06	6.96206e+06	8.79876e+06	9.4278e+06	1.44588e+07	7.58211e+06	9.30083e+06	7.88853e+06	-	-
YC512118	Oleamide (9-Octadecenamide)	Lipids	1.58132e+06	2.11979e+06	1.64671e+06	968643	633895	1.07306e+06	1.52025e+06	1.02397e+06	969367	C19670	-
mws0396	Elaidic Acid*	Lipids	2.33902e+07	2.52971e+07	3.24726e+07	2.02671e+07	1.9648e+07	1.40075e+07	2.37192e+07	2.26934e+07	1.88457e+07	C01712	-
mws2623	11-Octadecanoic acid(Vaccenic acid)*	Lipids	2.22324e+07	2.43207e+07	3.03619e+07	2.10544e+07	1.7931e+07	1.40996e+07	2.0282e+07	2.26882e+07	2.00206e+07	C21944	-
WaYn011395	2-(2,3-dihydroxypropoxy)-3-(((2-(dimethylamino)ethoxy)(hydroxy)phosphoryl)oxy)propan-2-yl (Z)-14-Octadecenoic Acid	Lipids	2.28966e+06	3.51125e+06	4.50134e+06	2.4908e+06	1.9875e+06	2.72819e+06	1.20016e+06	1.24311e+06	1.10459e+06	-	-
Rfmb091	9S-Hydroxy-10E,12Z-octadecadienoic acid*	Lipids	1.23956e+06	3.09019e+06	3.11971e+06	3.69685e+06	3.35519e+06	4.03347e+06	3.01271e+06	3.34635e+06	2.66637e+06	C14767	ko00591
MWS2673	5,6-DiHETrE[(±)5,6-dihydroxy-8Z,11Z,14Z-eicosatrienoic acid]	Lipids	110858	124168	119093	64985.3	41663.9	48858.1	60981.5	73639.6	51342	C14772	ko00590,ko01100
Walp007192	2-aminodocoSane-1,6,19,20,21-pentaol	Lipids	3.63856e+06	4.70335e+06	3.8185e+06	4.45105e+06	6.81648e+06	7.38295e+06	5.44616e+06	4.68871e+06	4.54639e+06	-	-
Lmhp008801	LysoPE 18:3	Lipids	7.96878e+06	1.13297e+07	1.39552e+07	1.26837e+07	1.05545e+07	1.57149e+07	9.34008e+06	9.67437e+06	9.29637e+06	-	-
Lmhp112042	1-Linoleoylglycerol*	Lipids	375168	453295	550340	292163	280302	287305	379724	500986	347250	-	-
Lmhp009464	LysoPE 17:1(2n isomer)*	Lipids	995275	1.54937e+06	1.70899e+06	1.78223e+06	1.56455e+06	2.1584e+06	1.20095e+06	1.29851e+06	1.24439e+06	-	-
Lmhp009129	LysoPC 15:0(2n isomer)*	Lipids	661090	1.10148e+06	1.70468e+06	840019	780255	1.01207e+06	794156	765744	694466	-	-
Lmqn008369	PI(18:2/0:0)	Lipids	1.6238e+06	2.19137e+06	2.36273e+06	2.20475e+06	1.49765e+06	2.84241e+06	2.00619e+06	2.19747e+06	1.90743e+06	-	-
mws1489	Stearic Acid	Lipids	1.19218e+06	1.39401e+06	1.04926e+06	1.36442e+06	1.52787e+06	1.77851e+06	998200	846313	727995	C01530	ko00061,ko01040,ko01100
mws0955	12-Oxo-5,8,10,14-eicosatetraenoic acid	Lipids	5008.14	14289.6	27703.5	21310.6	22113.3	17336.3	27346.6	27636.7	23355.4	C14807	ko00590
MW0015225	7-oxo-11-Dodecenoic acid	Lipids	180652	255497	175815	694034	727922	742531	224327	239350	193369	-	-
pmb2636	8,15-Dihydroxy-5,9,11,13-eicosatetraenoic acid	Lipids	350558	430065	569263	393991	379363	397125	357904	525364	535340	-	-
Zmyn005252	3-Hydroxy-palmitic acid methyl ester	Lipids	49079.3	51066.3	57437.6	52499.5	51612	53738	51601.4	73050.7	54573.4	C11849	-
Lmqn008288	3-Hydroxyoctadecanoic Acid	Lipids	6.95455e+06	7.23333e+06	7.9853e+06	6.11475e+06	7.31619e+06	6.41397e+06	6.46584e+06	6.25282e+06	5.85595e+06	-	-
Lmcn009539	E,E,Z-1,3,12-Nonadecatriene-5,14-diol	Lipids	6.19618e+07	5.51967e+07	5.91249e+07	8.46687e+07	8.57639e+07	4.09083e+07	1.09018e+08	1.03397e+08	9.86109e+07	-	-
Walp008102	2-Aminooctadecane-1,4-diol	Lipids	6.68788e+06	5.14821e+06	5.39756e+06	6.61439e+06	9.41841e+06	7.32357e+06	8.16912e+06	7.04643e+06	7.44896e+06	-	-
Zmpn003368	13S-Hydroxy-9Z,11E,15Z-octadecatrienoic acid	Lipids	40904.5	88970.6	83899.2	86606	99134.6	122803	100122	110452	90107.3	C16316	ko00592
Wcsn010524	8,11-Heptadecadienoic acid	Lipids	4.12968e+06	4.20495e+06	4.4704e+06	6.10457e+06	5.86766e+06	5.5024e+06	8.47504e+06	8.71644e+06	7.72915e+06	-	-
Lmyn012331	Petroselinic acid*	Lipids	2.17324e+07	2.5062e+07	2.82499e+07	2.13411e+07	1.93077e+07	1.40165e+07	2.20732e+07	2.11757e+07	1.9669e+07	C08363	-
MW0168281	Dioleoylphosphatidic acid	Lipids	0	0	0	4452.88	4761.04	7004.49	6306.57	8185	5551.46	-	-
mws1488	Palmitic acid	Lipids	99257.1	83787	99338	90352.9	81444.7	62857.3	74248	75810	69419.4	C00249	ko00061,ko00062,ko00071,ko00073,ko01040,ko01100,ko01212
mws0474	Dodecanedioic aicd	Lipids	61237.7	72377.2	86850.6	69345.3	59314.3	69790.7	65867.6	68489.7	62354.7	C02678	-
Walp007188	2-Aminooctadecane-1,5,7,17-tetraol	Lipids	526826	433293	569118	542607	744677	966563	486075	673782	494696	-	-
Zbfn008704	2,3,3-trihydroxypropyl octadeca-9,12-dienoate	Lipids	20901.5	19673.4	38283.9	18648.6	10450.7	19328.2	20185.3	22730.3	12963.9	-	-
MWS0552	Cis-10-Pentadecenoic Acid(C15:1)	Lipids	3.02348e+06	2.50551e+06	5.62628e+06	3.33282e+06	2.73902e+06	4.64296e+06	4.55923e+06	1.89845e+06	2.85187e+06	-	-
MW0011908	Dioleoyl phosphatidylserine	Lipids	10339.4	16053.5	7897.34	66613.3	70886.3	90637.9	63476.4	55484.7	47098.6	-	-
mws0367	α-Linolenic Acid*	Lipids	5.27922e+06	7.61719e+06	9.72883e+06	6.57963e+06	5.21718e+06	5.85896e+06	8.45521e+06	9.50576e+06	7.98949e+06	C06427	ko00592,ko01040,ko01100,ko01110
Lmhp009349	LysoPE 20:4(2n isomer)*	Lipids	111114	164516	184063	128519	103024	136665	66099.8	61299.4	75369.2	-	-
MWSHC20163	Cetostearic acid	Lipids	4.23275e+07	3.97249e+07	3.98446e+07	3.81361e+07	3.62704e+07	2.9812e+07	3.36722e+07	2.99103e+07	3.234e+07	-	-
Waln010743	1-(2,3-dihydroxypropoxy)-3-(((2-(dimethylamino)ethoxy)(hydroxy)phosphoryl)oxy)propan-2-yl (11Z,14Z)-octadeca-11,14-dienoate	Lipids	1.97875e+06	2.76002e+06	3.24121e+06	1.72964e+06	1.36395e+06	2.06524e+06	1.41343e+06	1.54e+06	1.30277e+06	-	-
Walp007214	2-Aminohexadecane-1,5,6-triol	Lipids	936517	773216	745677	1.14528e+06	1.35886e+06	1.85197e+06	713806	1.33563e+06	1.07375e+06	-	-
mws0366	γ-Linolenic Acid*	Lipids	5.27273e+06	7.21621e+06	9.18295e+06	6.64114e+06	5.44309e+06	6.07295e+06	8.68239e+06	9.27629e+06	7.7851e+06	C06426	ko00591,ko01040,ko01100
Lmhp008589	LysoPE 18:3(2n isomer)	Lipids	8.13148e+06	1.17734e+07	1.27788e+07	1.4957e+07	1.10732e+07	1.84576e+07	1.29972e+07	1.50004e+07	1.25299e+07	-	-
MEDL00404	2-Palmitoyl-rac-glycerol	Lipids	220296	262304	277101	164891	160133	197944	75832.6	63140.4	63866.9	-	-
pmn001610	Eicosadienoic acid*	Lipids	107109	106415	103814	82043.8	124159	102311	104793	90802.7	124177	C16525	ko01040
Lmmn013100	Ethyl linoleate*	Lipids	107109	106415	103814	82043.8	124159	102311	104793	90802.7	124177	-	-
WaYp007548	2-Aminotetradecan-1-ol*	Lipids	1.18228e+06	1.20218e+06	1.53181e+06	1.61537e+06	1.58792e+06	1.81614e+06	1.58348e+06	1.44289e+06	1.66993e+06	-	-
pmb1574	9,12-Octadecadien-6-Ynoic Acid	Lipids	83328.8	82193.4	49964.3	418289	409126	512143	300634	349864	270067	-	-
pmp001270	LysoPC 16:1*	Lipids	4.15815e+06	7.06383e+06	7.81356e+06	6.05734e+06	4.93887e+06	8.66007e+06	5.52755e+06	6.27504e+06	5.44657e+06	-	-
mws0120	Choline Alfoscerate	Lipids	2.103e+06	1.97046e+06	1.1911e+06	2.47545e+06	2.79671e+06	2.48754e+06	2.21089e+06	2.19049e+06	2.10781e+06	C00670	ko00564,ko00565
pmn001606	Eicosenoic acid	Lipids	5.4416e+07	7.29965e+07	7.87145e+07	4.64554e+07	3.40952e+07	4.68683e+07	5.73985e+07	6.43773e+07	5.14614e+07	C16526	ko01040
Lmhp010515	LysoPC 17:0(2n isomer)*	Lipids	1.66829e+06	2.62414e+06	3.82241e+06	1.28842e+06	1.25245e+06	1.32529e+06	871290	905073	855639	-	-
Lmhp008744	1-α-Linolenoyl-glycerol-2,3-di-O-glucoside	Lipids	16519.3	27688.6	30579.6	18158.8	24314.9	24095.6	18274.5	19528.4	12009.6	-	-
Walp007095	2-Amino-7-methyltridecan-1-ol*	Lipids	1.42077e+06	1.51796e+06	1.92578e+06	1.27539e+06	1.60835e+06	1.79261e+06	1.54935e+06	1.39748e+06	1.71703e+06	-	-
pmb0876	LysoPE 16:0	Lipids	1.70173e+06	2.25576e+06	2.39143e+06	1.81283e+06	1.7129e+06	2.03156e+06	1.34933e+06	1.26381e+06	1.11756e+06	-	-
Lmyn006011	Gingerglycolipid B	Lipids	4.38243e+06	5.63342e+06	6.91805e+06	4.10102e+06	3.48415e+06	5.19445e+06	3.19044e+06	3.92819e+06	3.36602e+06	-	-
pmb2640	Dodecanoic acid (Lauric acid)	Lipids	1.06258e+06	1.29736e+06	1.19368e+06	3.18855e+06	2.53537e+06	3.40548e+06	896335	901274	901972	C02679	ko00061,ko01100,ko01110
Zbfn013528	(R)-Beta-Hydroxypalmitic Acid*	Lipids	1.86642e+06	3.25579e+06	4.40532e+06	2.93938e+06	2.59474e+06	2.9988e+06	2.78524e+06	3.04942e+06	2.63514e+06	-	-
pmb0874	LysoPE 18:2(2n isomer)	Lipids	4.10712e+06	5.91618e+06	6.26894e+06	4.67664e+06	3.51511e+06	5.27361e+06	3.16939e+06	3.43449e+06	3.05817e+06	-	-
pmb0862	LysoPC 12:0	Lipids	70687.4	93368.9	112960	283714	232882	390338	33640.1	28423.7	27359.8	-	-
pmf0297	1-Eicosanol	Lipids	50883.5	83050.6	98092	178205	62676.3	76750.9	57013	61357.9	49808.4	-	-
pmb1650	Octadeca-11E,13E,15Z-trienoic acid	Lipids	7.49545e+06	6.77465e+06	7.15575e+06	8.26355e+06	7.0929e+06	9.59234e+06	9.85889e+06	9.17815e+06	7.74927e+06	-	-
Wcdp010716	Glycidyl Linoleate	Lipids	6.09451e+06	6.97488e+06	6.52579e+06	5.43659e+06	6.41854e+06	4.86171e+06	6.38909e+06	6.61543e+06	6.73044e+06	-	-
pmb2799	12,13-Epoxy-9-Octadecenoic Acid	Lipids	110526	143519	105125	156987	121050	171771	483289	703910	509208	C14826	ko00591,ko01100
Walp012785	(Oxiran-2-yl)methyl octadeca-9,12-dienoate	Lipids	1.75209e+06	2.06886e+06	1.82e+06	1.59535e+06	1.52411e+06	1.46247e+06	2.31769e+06	2.48382e+06	2.09643e+06	-	-
MEDP1686	1-Pentadecanoyl-glycero-3-phosphoethanolamine*	Lipids	329630	475069	681570	441953	343525	324754	323244	385052	280346	-	-
MWSslk080	10-Hydroxydecanoic acid	Lipids	54030.2	66297.6	57101.6	53798.9	50481.1	52783	56806.3	49970.5	57836.5	C02774	-
pme2827	Palmitaldehyde	Lipids	3.1712e+06	3.18923e+06	2.77708e+06	3.72457e+06	5.73126e+06	3.49727e+06	4.38302e+06	3.64177e+06	5.7516e+06	C00517	ko00071
Hmqn004825	Rabdosia acid A*	Lipids	64585.8	97306.6	43501	133086	118554	147494	260750	272090	240195	-	-
Walp007182	2-Aminohexadecane-1,15-diol	Lipids	1.20779e+06	1.60173e+06	1.68445e+06	1.68235e+06	1.99686e+06	2.54202e+06	2.02603e+06	1.90443e+06	1.78283e+06	-	-
Lmyn006221	Gingerglycolipid C	Lipids	204147	263409	339313	100944	77662.5	136462	89333.1	82469.5	70928.6	-	-
Walp007190	2-AminoicoSane-1,5,7,19-tetraol	Lipids	1.66436e+06	2.21154e+06	2.25708e+06	2.71765e+06	2.86765e+06	3.76789e+06	2.72324e+06	2.3555e+06	2.36891e+06	-	-
pmp001251	LysoPC 18:2(2n isomer)	Lipids	2.30571e+06	3.38052e+06	3.59155e+06	2.19335e+06	1.70719e+06	2.45451e+06	1.11385e+06	1.2698e+06	1.42072e+06	-	-
Zbfn010204	1-O-Linoleoyl-(carbon eicosapentaenoic acid)	Lipids	16818.1	19101	22882.9	19647.1	27125.9	14790.7	17830.9	25247.3	18759.1	-	-
Lmxp006440	2-Palmitoylglycerol*	Lipids	76617.9	45024.9	71883.8	53668.7	52646.7	50974.8	62464.6	55081.8	59091.6	-	-
mws0371	Cis-4,7,10,13,16,19-Docosahexaenoic Acid	Lipids	99206.9	101020	109695	127252	102533	119234	80570.5	76101	81815.1	C06429	ko01040
pmp001264	Hexadecylsphingosine	Lipids	6.82252e+06	8.1351e+06	8.59115e+06	8.55838e+06	9.13216e+06	1.2477e+07	9.98777e+06	8.91547e+06	9.18522e+06	-	-
pmb2319	LysoPC 15:0*	Lipids	652682	1.08505e+06	1.73136e+06	835294	841672	1.07591e+06	878750	902845	809176	-	-
pmp001273	LysoPC 18:2	Lipids	2.55477e+06	3.52295e+06	3.88693e+06	2.24641e+06	2.00047e+06	2.90877e+06	1.59127e+06	1.39997e+06	1.33344e+06	-	-
MW0012723	19,20-DiHDPA*	Lipids	6.03287e+06	5.48519e+06	6.23605e+06	6.20948e+06	7.18421e+06	5.88104e+06	6.04507e+06	6.13702e+06	5.3162e+06	-	-
pmb2260	LysoPC 15:1	Lipids	1.69928e+06	2.68904e+06	3.61604e+06	2.09724e+06	1.69798e+06	2.79322e+06	1.95562e+06	2.35545e+06	1.81091e+06	-	-
Walp004995	2-Aminododecane-1,3,4-triol	Lipids	437409	860219	548479	904686	517093	1.25178e+06	601320	673256	850852	-	-
Lmbn005287	7S,8S-DiHODE; (9Z,12Z)-(7S,8S)-Dihydroxyoctadeca-9,12-dienoic acid*	Lipids	9927.29	15537.1	12720.3	15974	13530.2	14000.3	7872.04	15238.5	10557.8	C07354	ko00591
Walp007043	2-Aminohexadecane-1,4-diol*	Lipids	1.29985e+06	1.41808e+06	1.57289e+06	1.63367e+06	1.93721e+06	2.50956e+06	1.97575e+06	1.93001e+06	1.77789e+06	-	-
pmb0855	LysoPC 16:0	Lipids	2.05439e+06	2.60786e+06	2.95212e+06	1.88564e+06	1.89406e+06	2.54611e+06	1.60564e+06	1.44419e+06	1.45904e+06	-	-
Zbfn012252	2-(dodecanoyloxy)acetic acid	Lipids	117925	132697	129436	295411	247731	354366	87044.2	109623	102827	-	-
Rfmb087	9-Hydroxy-13-oxo-10-octadecenoic Acid	Lipids	51235.4	78420.6	66066.5	221377	190650	256397	271489	316866	260410	-	-
Hmyn006303	LysoPI 18:3	Lipids	10821.8	11977.5	16778.9	8468.79	21544.5	11485.3	8430.57	8799.92	8396.3	-	-
MWSmce549	1-Monomyristin	Lipids	31581.3	23306	22898.9	20332.8	26650.5	21836.5	35254.2	29196.8	33577.5	-	-
pmb0863	LysoPC 16:2(2n isomer)*	Lipids	244821	391196	472537	200849	161933	295966	210065	241577	213038	-	-
Wcdp007789	9-Oxooctadeca-10,12-Dienoic Acid	Lipids	88459	37916.5	48636.4	153271	266178	158104	217587	279289	195488	-	-
Zbfn008434	1-O-Linoleoyl-3-O-galactopyranosyl-L-glycerol	Lipids	782312	742646	515497	450581	303332	520668	551955	559181	464193	-	-
Wcdp007645	9-Oxo-10,12-Octadecadienoic Acid	Lipids	271615	463694	257914	583731	562559	667811	1.35459e+06	1.63343e+06	1.30179e+06	-	-
Walp005087	2-Aminotetradecane-1,5,7,11-tetraol	Lipids	96580.2	142396	146686	141978	145510	239475	131018	168510	125392	-	-
MWS2430	13-methylmyristic acid	Lipids	369379	410913	366043	999972	506468	373528	304992	319421	235916	-	-
Zmzn003953	13(s)-hydroperoxy-(9z,11e,15z)-octadecatrienoic acid	Lipids	7.84364e+06	7.10116e+06	6.39185e+06	9.18706e+06	8.82309e+06	7.96642e+06	6.1425e+06	5.20687e+06	5.66146e+06	C04785	ko00592,ko01100,ko01110
pmd0132	LysoPC 16:0(2n isomer)	Lipids	320830	548521	804688	301143	247665	398029	192787	190240	192001	-	-
Lmhp008273	LysoPE 15:1(2n isomer)*	Lipids	17669.5	18785.4	26536.3	24018.6	20170.6	21809.5	9111.31	18772.4	15737	-	-
Lmqn008975	PA(18:2/0:0)	Lipids	5.62955e+06	4.41853e+06	1.60464e+07	1.11863e+07	5.20248e+06	8.28867e+06	1.31197e+07	1.57674e+07	1.23799e+07	-	-
Lmhp008513	2-α-Linolenoyl-glycerol-1,3-di-O-glucoside	Lipids	20560	25066.3	25909.3	20562.9	19522.4	43960.4	26363.4	31263.6	23611.8	-	-
Lmhp009190	2-Linoleoylglycerol-1,3-di-O-glucoside*	Lipids	199173	245981	210242	146331	134425	254704	184719	192400	148070	-	-
Zbfn008705	1-O-Linolenoyl-3-glucoside	Lipids	139861	284029	358228	185406	139249	276395	219671	216463	158071	-	-
Wcsn011371	1-Stearidonoyl-Glycerol	Lipids	110612	19518.8	19905.6	76187.3	7035.6	9152	11325.6	12298	11096.8	-	-
Lmqn009021	PI(18:1/0:0)	Lipids	140892	235925	351803	175089	136616	216262	103620	128469	93852.6	-	-
Waln010449	1-(2,3-dihydroxypropoxy)-3-(((2-(dimethylamino)ethoxy)(hydroxy)phosphoryl)oxy)propan-2-yl (E)-hexadec-9-enoate	Lipids	78166.9	208169	148610	69835.8	52407.9	89908	93446.1	96839.1	90067.4	-	-
Lmhp008763	LysoPE 16:1(2n isomer)*	Lipids	63116.5	65965.6	101322	109783	73366	106363	139390	158180	96371.6	-	-
Lmqn009065	PA(18:1/0:0)	Lipids	120523	196174	269198	127728	114658	180497	126295	115114	82568.8	-	-
Lmhp009384	1-Linoleoylglycerol-2,3-di-O-glucoside*	Lipids	128380	140476	182667	129361	96057	124120	109199	138528	100413	-	-
Lmhp008337	LysoPE 14:0(2n isomer)*	Lipids	116828	166111	255566	104395	75985.9	99695.3	29817.1	48069.6	42792.7	-	-
Lmhp007598	LysoPC 19:2(2n isomer)	Lipids	114716	158538	131424	118583	66267.3	213553	204427	200437	181754	-	-
mws0361	Palmitoleic Acid*	Lipids	60897.1	35911.3	43053.4	104050	36472.4	23575.2	50589	34035.6	30125.8	C08362	ko00061,ko01100
Lmcn009122	(7Z)-Hexadecenoic acid*	Lipids	60897.1	35911.3	43053.4	104050	36472.4	23575.2	50589	34035.6	30125.8	-	-
Lmhp007840	LysoPC 19:2	Lipids	99096.1	154130	93768	53320.9	102079	127801	186505	211772	215468	-	-
Walp004752	2-Aminododecane-1,4-diol	Lipids	3.20357e+07	77279290	4.8152e+07	4.05106e+07	3.37026e+07	5.92851e+07	68625000	3.72772e+07	4.2913e+07	-	-
WaYp005128	2-Aminotetradecane-1,5,13-triol	Lipids	17692945	1.15743e+07	25932285	23216630	25175735	36108065	1.32369e+07	1.27968e+07	1.32435e+07	-	-
Lcsn002223	2-[(1R,2R)-3-oxo-2-[(Z)-5-[3,4,5-trihydroxy-6-(hydroxymethyl)oxan-2-yl]oxypent-2-enyl]cyclopentyl]acetic acid	Lipids	1317740	808798	1.09106e+06	1914455	1.05846e+06	1.55231e+06	1.35493e+06	2039505	2085160	-	-
pmf0293	1-Octadecanol	Lipids	978195	842190	736128	760654	706796	697381	519845	502339	531915	-	-
Walp004906	2-Aminotetradecane-1,11,13-triol	Lipids	4.85434e+06	16149310	7.2363e+06	6.41619e+06	6.58619e+06	9.66944e+06	16316935	6.56237e+06	13913735	-	-
Lmbn000121	3-Cyano-L-alanine	Amino acids and derivatives	72158.1	58634.8	78512.6	110922	117304	78508	98271.7	95731.9	114988	C02512	ko00460,ko01100,ko01110
pme0021	L-Phenylalanine	Amino acids and derivatives	859693	1.37117e+06	1.45242e+06	1.1445e+06	1.27024e+06	1.4844e+06	1.83891e+06	1.92941e+06	1.7631e+06	C00079	ko00360,ko00400,ko00460,ko00470,ko00940,ko00960,ko00966,ko00970,ko00996,ko00999,ko01100,ko01110,ko01210,ko01230,ko02010
Zmdp002216	L-γ-Glutamyl-L-leucine	Amino acids and derivatives	839185	950113	2.24776e+06	942540	719915	994577	444974	286810	505900	-	-
Lcsp003873	Leu-Ala-Ile	Amino acids and derivatives	1.85946e+06	2.0365e+06	2.53261e+06	1.50398e+06	1.28098e+06	2.01927e+06	1.2345e+06	1.17445e+06	1.22854e+06	-	-
Lcsp001901	Leu-Ile-Glu	Amino acids and derivatives	617900	889378	759989	1.19572e+06	1.02263e+06	1.38301e+06	661186	1457425	454742	-	-
Lmrj002087	L-Isoleucyl-L-Aspartate	Amino acids and derivatives	9.97853e+06	1.35227e+07	1.63297e+07	1.12606e+07	9.77228e+06	1.48408e+07	9.17782e+06	1.05747e+07	8.88949e+06	-	-
pme0170	N-Acetyl-L-Arginine	Amino acids and derivatives	455658	556081	425990	753220	857683	960994	663090	584070	687824	-	-
MW0110113	Tryptophylglycine	Amino acids and derivatives	1.53451e+06	1.92349e+06	2.92537e+06	2.30114e+06	1.84475e+06	2.62323e+06	1.16628e+06	1.28844e+06	1.12975e+06	-	-
MWS201475	Lys-Trp	Amino acids and derivatives	989848	160207	734978	1.01879e+06	670948	1.09939e+06	651817	898721	324009	-	-
Zmyn000155	N-α-Acetyl-L-ornithine	Amino acids and derivatives	312524	295048	288640	187903	194665	260778	242890	601270	203992	C00437	ko00220,ko01100,ko01110,ko01210,ko01230
Zbqn002320	(4-(2-oxopropoxy)phenyl)-L-alanine	Amino acids and derivatives	342138	493553	446825	432907	331079	585492	360920	399838	341048	-	-
MW0108623	L-Asparagine, N-[2-(acetylamino)-2-deoxy-beta-D-glucopyranosyl]-	Amino acids and derivatives	1.10202e+07	1.53271e+07	1.27815e+07	2.3191e+07	1.86353e+07	2.76749e+07	1.3913e+07	1.44571e+07	1.38138e+07	-	-
Lcsp000959	Gly-Val-Ala	Amino acids and derivatives	1.06053e+06	1.91269e+06	1.76918e+06	886874	1.2212e+06	1.71837e+06	956579	572613	430533	-	-
MW0107996	Lys-Cys	Amino acids and derivatives	3.33318e+06	4.39163e+06	6.57381e+06	4.96155e+06	4.37846e+06	7.42813e+06	9.94127e+06	1.43074e+07	9.62395e+06	-	-
MW0168290	Isoleucylleucine	Amino acids and derivatives	1.16595e+06	1.50181e+06	1.63085e+06	1.54767e+06	1.14066e+06	1.78663e+06	609893	886974	794278	-	-
pme3033	N,N-Dimethylglycine*	Amino acids and derivatives	2.38532e+07	2.42508e+07	2.58416e+07	2.16013e+07	2.31312e+07	2.46509e+07	2.34404e+07	2.4373e+07	2.36071e+07	C01026	ko00260,ko01100
pme0014	L-Glutamic acid	Amino acids and derivatives	2.9522e+07	2.89043e+07	1.91244e+07	2.23899e+07	1.87192e+07	2.10485e+07	2.00876e+07	1.5502e+07	1.98286e+07	C00025	ko00220,ko00250,ko00330,ko00332,ko00340,ko00430,ko00470,ko00480,ko00524,ko00630,ko00650,ko00660,ko00860,ko00910,ko00970,ko01100,ko01110,ko01200,ko01210,ko01230,ko01240,ko02010
Lcsp003066	Leu-Glu-Ile	Amino acids and derivatives	3533305	4568820	2690180	3287525	2975775	3808605	1987105	1949930	1946550	-	-
pme2559	N-Acetyl-L-Aspartic Acid	Amino acids and derivatives	342583	359508	314003	403751	278625	352143	295781	447283	272931	C01042	ko00250,ko01100
MW0110349	Val-Ile	Amino acids and derivatives	140739	139399	204023	199098	141560	203509	67975.5	84600.3	87837.7	-	-
MWSmce706	Cyclo(Ala-Gly)	Amino acids and derivatives	2.53759e+06	1.62039e+06	1.43606e+06	1.17337e+06	1.69281e+06	798478	829054	668151	1.08442e+06	-	-
Lcsp001156	Pro-Ile-Gln	Amino acids and derivatives	682739	1.12859e+06	1.57285e+06	1.81657e+06	2.02783e+06	2.5455e+06	1.09609e+06	1.15656e+06	947048	-	-
Lmhp001461	L-Prolyl-L-Leucine	Amino acids and derivatives	1.34181e+07	2.29592e+07	2.85406e+07	2.22521e+07	1.78587e+07	2.7548e+07	11574266	1.11922e+07	1.02253e+07	-	-
mws5041	L-Glycyl-L-isoleucine*	Amino acids and derivatives	8.92903e+06	1.17758e+07	1.60385e+07	1.46687e+07	5.29717e+06	1.77967e+07	6.05302e+06	6.94427e+06	6.9219e+06	-	-
Lcsp002690	Ile-Gly-Val	Amino acids and derivatives	1.53594e+06	3.3456e+06	2.36513e+06	2.8093e+06	2.55225e+06	3.77215e+06	1.71791e+06	1.54793e+06	1.41936e+06	-	-
MW0110290	Tyrosyl-Methionine	Amino acids and derivatives	2.75835e+06	3.29206e+06	2.12651e+06	3.4055e+06	2.5187e+06	4.13927e+06	2.6995e+06	2.98868e+06	2.73808e+06	-	-
Lcsp003135	Leu-Val-Leu	Amino acids and derivatives	4.86882e+06	4.76319e+06	1.60582e+06	4.72421e+06	3.92104e+06	4.93413e+06	3.97661e+06	3.82232e+06	3.77324e+06	-	-
mws0736	N-Glycyl-L-leucine*	Amino acids and derivatives	2.72148e+06	4447877	7.14501e+06	3.15516e+06	2.78354e+06	4.00617e+06	1.74086e+06	1.9415e+06	1.71299e+06	C02155	-
pme3388	Homoarginine	Amino acids and derivatives	253881	76445.9	342551	564618	402545	458365	463813	431169	385614	C01924	-
Zbqp001029	riazan-2-yl)propyl L-prolinate*	Amino acids and derivatives	212099	233676	430967	129114	201279	184012	146545	201991	123873	-	-
MWS201478	Phe-Ser	Amino acids and derivatives	5.08864e+06	4.19759e+06	1.24853e+06	6.94296e+06	4.8806e+06	8.66358e+06	5.0706e+06	5.60788e+06	5.14638e+06	-	-
Lcsp001899	Gly-Phe-Glu	Amino acids and derivatives	1.14728e+06	1.81835e+06	2.52243e+06	2.17519e+06	1.82694e+06	2.34669e+06	742611	757432	658905	-	-
mws0263	5-Oxo-L-Proline	Amino acids and derivatives	21392.9	21728.4	20170.1	10947.7	12147.1	34076.5	27206	16810.2	33995.2	C01879	ko00480,ko01100
pme0137	N-Acetyl-L-Glutamine	Amino acids and derivatives	2.38968e+07	2.81934e+07	2.73461e+07	2.8503e+07	2.23224e+07	3.32064e+07	2.67093e+07	2.84087e+07	2.54968e+07	-	-
Zmjp000182	N-Monomethyl-L-arginine*	Amino acids and derivatives	774663	666611	601674	645459	582044	522046	697295	644196	696759	C03884	-
MW0146363	Asp-Met	Amino acids and derivatives	6.04864e+06	8.22178e+06	9.3927e+06	9.46042e+06	6.86677e+06	1.18667e+07	1.08445e+07	1.33684e+07	1.14903e+07	-	-
Lmhp002001	L-Valyl-L-Phenylalanine	Amino acids and derivatives	9.40473e+06	1.29976e+07	1.49409e+07	1.68172e+07	1.33359e+07	2.16918e+07	8.95831e+06	1.04389e+07	1.0004e+07	-	-
mws0520	N-Acetyl-L-tyrosine	Amino acids and derivatives	108496	176296	149850	133331	129709	134902	112988	118467	123100	-	-
Zmdp000292	Arginine methyl ester*	Amino acids and derivatives	504590	873106	637793	677293	616714	501339	663898	695257	735996	-	-
MW0121542	2-ammonio-3-(5-hydroxy-1H-indol-3-yl)propanoate*	Amino acids and derivatives	1.71517e+06	2.25026e+06	2.53299e+06	2.58783e+06	2.28335e+06	2.37616e+06	3.63011e+06	3.20101e+06	3.49852e+06	-	-
MWSprf117	5-Hydroxy-DL-tryptophan(5-HTP)*	Amino acids and derivatives	1.71517e+06	2.25026e+06	2.53299e+06	2.58783e+06	2.28335e+06	2.37616e+06	3.63011e+06	3.20101e+06	3.49852e+06	C01017	-
Zbqn002253	6-(((S)-1-carboxyethyl)amino)-4-hydroxyhexanoicacid	Amino acids and derivatives	2.35363e+07	2.55796e+07	2.38516e+07	2.65097e+07	2.19967e+07	2.64043e+07	2.0096e+07	2.2732e+07	2.14211e+07	-	-
ML10181668	Cycloleucine	Amino acids and derivatives	4.05165e+07	4.19353e+07	3.69604e+07	2.62286e+07	2.37289e+07	2.93547e+07	3.15775e+07	2.93198e+07	2.91812e+07	C03969	-
MWS201381	Ser-Trp	Amino acids and derivatives	2.40853e+06	3.70058e+06	5.30959e+06	3.52857e+06	2.53614e+06	4.31236e+06	2.02619e+06	2.11706e+06	2.092e+06	-	-
Lmqp000427	N-Methyl-Trans-4-Hydroxy-L-Proline	Amino acids and derivatives	2.76383e+06	1.75429e+06	1.52623e+06	4.16574e+06	5.99432e+06	4.32973e+06	4.71119e+06	3.61459e+06	4.71857e+06	-	-
Lcsp001547	Pro-Leu-Asp*	Amino acids and derivatives	878582	1.25173e+06	1.73835e+06	645911	1.21951e+06	2.40167e+06	1.34783e+06	1.40484e+06	598476	-	-
Lmbp000123	L-Homomethionine	Amino acids and derivatives	86127.5	237151	221998	947264	659593	947706	425967	391509	390435	C17213	ko00966,ko01110,ko01210
MW0106904	Glu-His	Amino acids and derivatives	1.89678e+06	2.48772e+06	2.51297e+06	3.31199e+06	2.76557e+06	4.50002e+06	4.27045e+06	4.12799e+06	3.60943e+06	-	-
Lcsp002417	Ser-Val-Leu	Amino acids and derivatives	2.45186e+06	3.15577e+06	2.47671e+06	2.49347e+06	2.06438e+06	3.60616e+06	2.14055e+06	2.61568e+06	2.21191e+06	-	-
Zbqp002380	Tyrosylleucine	Amino acids and derivatives	9.07771e+06	1.0914e+07	4.65826e+06	1.30302e+07	1.01804e+07	1.74759e+07	1.16414e+07	1.16636e+07	1.087e+07	-	-
pme0193	L-Glutamine	Amino acids and derivatives	2.0022e+06	2.71473e+06	4.10287e+06	3.24462e+06	1.84403e+06	4.36796e+06	2.52732e+06	2.97613e+06	2.4753e+06	C00064	ko00220,ko00230,ko00240,ko00250,ko00470,ko00630,ko00750,ko00910,ko00970,ko01100,ko01230,ko01232,ko01240,ko02010
pme2617	L-Methionine Sulfoxide	Amino acids and derivatives	1.33241e+06	1.35041e+06	1.25665e+06	1.47814e+06	1.36796e+06	1.29649e+06	1.35305e+06	1.41445e+06	1.45335e+06	C02989	ko00270,ko01100
MW0110291	Tyrosylphenylalanine	Amino acids and derivatives	3.19325e+06	3.85451e+06	1.62172e+06	4.57599e+06	3.43273e+06	6.06144e+06	3.27981e+06	3.87061e+06	3.01019e+06	-	-
MWS4309	Glycyl-tryptophan	Amino acids and derivatives	1.14672e+06	2.09978e+06	2.6382e+06	1.58949e+06	1.17618e+06	1.81772e+06	1.06156e+06	1.13377e+06	1.0239e+06	-	-
pme0026	L-Lysine	Amino acids and derivatives	1.89813e+06	2.00836e+06	2.27117e+06	1.90362e+06	1.87008e+06	1.43732e+06	1.22116e+06	2.48279e+06	2.60034e+06	C00047	ko00300,ko00310,ko00470,ko00780,ko00960,ko00970,ko01100,ko01110,ko01210,ko01230,ko02010
Lcsp001705	Pro-Ile-Asp*	Amino acids and derivatives	774498	2.08914e+06	1.72987e+06	652670	1.28126e+06	2.43526e+06	1.19533e+06	1.54462e+06	1.03817e+06	-	-
MWSmce585	Methyl 3-aminopropanoate	Amino acids and derivatives	1.97666e+07	2.18163e+07	2.14721e+07	1.91508e+07	2.07541e+07	2.06789e+07	2.01396e+07	2.1e+07	1.97142e+07	-	-
Lcsp002261	Thr-Trp	Amino acids and derivatives	1.21507e+06	2.29539e+06	2.83966e+06	2.02357e+06	1.70043e+06	2.65683e+06	1.10777e+06	976673	988983	-	-
MWSslk140	N-Acetyl-L-Methionine*	Amino acids and derivatives	1.95923e+06	2.63694e+06	2.42981e+06	2.66045e+06	2.08524e+06	3.16469e+06	2.99059e+06	3.08282e+06	2.76514e+06	C02712	-
MW0108615	N-Acetyl-DL-methionine*	Amino acids and derivatives	1.95923e+06	2.63694e+06	2.42981e+06	2.66045e+06	2.08524e+06	3.16469e+06	2.99059e+06	3.08282e+06	2.76514e+06	-	-
Zmgn001039	S-Ribosyl-L-homocysteine	Amino acids and derivatives	2.8089e+06	4.45265e+06	3.8339e+06	2.7644e+06	3.36313e+06	4.20068e+06	3.00272e+06	2.50685e+06	3.5004e+06	C03539	ko00270,ko01100,ko01230
MWS2426	Tryptophan glutamic acid	Amino acids and derivatives	222665	324688	465895	449923	348366	486761	213350	205458	176571	-	-
ZbWp000749	ethyl-L-arginine*	Amino acids and derivatives	2.65909e+06	3.05065e+06	3.1156e+06	2.99745e+06	2.81212e+06	2.88417e+06	2.60041e+06	2.53566e+06	2.71545e+06	-	-
Wcdp000380	L-Valinol	Amino acids and derivatives	569627	571075	525196	479044	529025	508155	528024	531597	555340	-	-
mws4176	L-Alanyl-L-Phenylalanine	Amino acids and derivatives	4.20464e+06	5.67135e+06	5.24871e+06	5.38004e+06	4.13828e+06	5.92811e+06	3.10375e+06	3.01914e+06	3.14776e+06	-	-
Lcsp001439	Pro-Leu-Glu	Amino acids and derivatives	1.5101e+06	3.00003e+06	3.1852e+06	3.08761e+06	3.59204e+06	4.4231e+06	1.26469e+06	1.3259e+06	1.24566e+06	-	-
MWS201400	Val-Trp	Amino acids and derivatives	3.62411e+06	6.38302e+06	8.93321e+06	6.46123e+06	5.27347e+06	8.35526e+06	2.90728e+06	2.93367e+06	2.74227e+06	-	-
MWS1771	L-Tyrosine methyl ester	Amino acids and derivatives	191672	111407	170080	156258	147073	189740	175469	112348	168495	C03404	-
MWS201465	Glu-Phe	Amino acids and derivatives	664331	588857	200895	1.31177e+06	777021	1.42731e+06	1.25954e+06	1.36878e+06	1.35763e+06	-	-
Zbqp001884	H-Gly-ala-phe-OH	Amino acids and derivatives	1.00729e+06	1.38209e+06	1.66196e+06	1.06247e+06	989051	1.62273e+06	706416	813206	704415	-	-
MW0110297	Tyrosyl-Valine	Amino acids and derivatives	1.11501e+07	1.45939e+07	1.41765e+07	1.7039e+07	1.32758e+07	2.04115e+07	8.48391e+06	8.74675e+06	8.37484e+06	-	-
pme0116	L-Carnosine	Amino acids and derivatives	284833	234823	262975	231617	232970	126689	134816	116652	114122	C00386	ko00340,ko00410,ko01100
pme2914	3-Hydroxy-3-methylpentane-1,5-dioic acid	Amino acids and derivatives	3.24684e+07	4.76618e+07	3.76394e+07	1.41763e+07	2.50784e+07	3.21663e+07	1.36435e+07	7.32202e+06	7.13115e+06	C03761	-
Lcsp001437	Ala-Leu-Glu	Amino acids and derivatives	1.39307e+06	2.7352e+06	3.46393e+06	3.69787e+06	3.19238e+06	5.23485e+06	1.99252e+06	2.20648e+06	1.58209e+06	-	-
pme1210	L-Methionine	Amino acids and derivatives	4.88301e+06	7.77299e+06	7.21103e+06	6.62283e+06	8.76898e+06	1.06588e+07	9.33437e+06	1.43243e+07	1.00597e+07	C00073	ko00270,ko00470,ko00966,ko00970,ko00999,ko01100,ko01110,ko01210,ko01230,ko01240
pme3382	N-Acetyl-L-threonine	Amino acids and derivatives	254978	365343	276809	243347	301952	277908	246565	313467	190923	-	-
mws0282	L-Tryptophan	Amino acids and derivatives	1.08503e+07	1.35038e+07	1.54992e+07	1.37848e+07	1.20331e+07	1.59071e+07	1.39176e+07	1.4012e+07	1.25193e+07	C00078	ko00260,ko00380,ko00400,ko00901,ko00966,ko00970,ko00996,ko01100,ko01110,ko01210,ko01230,ko01240
MW0110092	Trp-Ala	Amino acids and derivatives	2.05602e+06	3.26331e+06	3.3579e+06	3.13914e+06	2.59748e+06	4.07012e+06	1.80921e+06	2.0229e+06	1.73452e+06	-	-
Zmmp000635	(2S)-2-amino-4-methyl-4-pentenoic acid*	Amino acids and derivatives	6.58375e+06	3.40652e+07	7.92064e+06	1.12042e+07	2.94445e+07	1.72628e+07	9.71699e+06	9.89109e+06	9.79791e+06	-	-
Yalp000545	N-Methyl-L-proline*	Amino acids and derivatives	6.58375e+06	3.40652e+07	7.92064e+06	1.12042e+07	2.94445e+07	1.72628e+07	9.71699e+06	9.89109e+06	9.79791e+06	C22223	-
Lcsp002477	Gly-Val-Leu	Amino acids and derivatives	1.10494e+06	1.84534e+06	2.58367e+06	1.32955e+06	956402	1.60729e+06	865496	878839	730763	-	-
Hmsp000364	L-Cyclopentylglycine	Amino acids and derivatives	1.10531e+07	9.32819e+06	1.08476e+07	4.32516e+06	3.95279e+06	6.01943e+06	6.82829e+06	6.51876e+06	6.37204e+06	-	-
MWS4296	Glycylphenylalanine	Amino acids and derivatives	2.57441e+07	3.58939e+07	1.8768e+07	3.64034e+07	2.8222e+07	8.31729e+06	1.92596e+07	1.88712e+07	1.76499e+07	-	-
pme2758	4-Hydroxy-L-glutamic acid	Amino acids and derivatives	442360	372155	584535	338740	395555	472455	255235	283620	377170	C03079	-
MEDP1667	Phe-Glu	Amino acids and derivatives	2.78708e+07	3.33059e+07	3.4152e+07	2.58834e+07	2.30098e+07	3.24674e+07	3.16948e+07	3.34518e+07	3.04324e+07	-	-
Zmdp000796	cycloalliin	Amino acids and derivatives	15550.2	13055	69740.8	56051.1	44022.7	63769.3	42418	82185.3	66753.6	-	-
MW0107567	Ile-Ile	Amino acids and derivatives	210173	271965	254937	227272	166395	258852	316195	368492	328119	-	-
Zmmp002946	(3-(carboxyamino)-2-methylpropanoyl)phenylalanine	Amino acids and derivatives	2.57999e+06	3840338	4.56894e+06	2.54472e+06	1.96176e+06	2.81659e+06	2.43194e+06	2.45664e+06	2.18074e+06	-	-
Wccp002543	γ-Glutamylphenylalanine	Amino acids and derivatives	4.80109e+06	7.33359e+06	8.67341e+06	6.52256e+06	4.9159e+06	8.54125e+06	3.96386e+06	4.03453e+06	3.63151e+06	-	-
MWS201469	Glu-Arg	Amino acids and derivatives	1.00655e+06	1.06745e+06	1.55952e+06	925893	921604	896795	548958	491837	490798	-	-
Lcsp001416	Leu-Thr-Ala	Amino acids and derivatives	768035	1.14889e+06	1.2992e+06	1.02428e+06	918771	1.32523e+06	700366	667836	390378	-	-
MW0108103	Lys-Phe	Amino acids and derivatives	241959	179392	291801	79982.4	150030	150448	51660.1	151465	95207.8	-	-
Lmhp001430	Cyclo(Pro-Glu)	Amino acids and derivatives	879292	1.1608e+06	1.25389e+06	1.08675e+06	948456	1.53168e+06	1.12461e+06	1.10379e+06	963098	-	-
mws0256	L-Valine*	Amino acids and derivatives	2.01859e+07	1.95481e+07	2.15883e+07	1.91358e+07	2.27234e+07	2.27697e+07	2.15701e+07	2.4882e+07	2.05696e+07	C00183	ko00280,ko00290,ko00311,ko00460,ko00770,ko00966,ko00970,ko01100,ko01110,ko01210,ko01230,ko01240,ko02010
MW0152576	Leu-Arg	Amino acids and derivatives	3.79658e+06	5.24136e+06	5.02008e+06	5.78387e+06	4.52724e+06	7.89188e+06	7.8522e+06	7.4093e+06	6.72678e+06	-	-
pmb2855	L-Glutamine-O-glycoside	Amino acids and derivatives	780301	1.07198e+06	1.2452e+06	684400	793604	759491	473571	463204	488057	-	-
Lcsp002236	Pro-Glu-Ile	Amino acids and derivatives	1.34035e+06	2.5221e+06	3.12154e+06	1.44484e+06	1.31278e+06	2.13625e+06	906562	972623	776966	-	-
Lcsp003090	Ser-Leu-Leu	Amino acids and derivatives	2.96004e+06	5205115	3.20567e+06	3.72963e+06	2.36461e+06	4.77765e+06	2630750	2.76204e+06	2.29195e+06	-	-
Lmhp001732	L-Prolyl-L-Phenylalanine	Amino acids and derivatives	272710	323205	457224	322096	266403	352446	212556	199943	184434	-	-
Zbqp003116	Thr-Lys	Amino acids and derivatives	125958	270075	248678	282194	288635	374211	366784	397454	421966	-	-
Lmhp002031	L-Leucyl-L-Leucine	Amino acids and derivatives	9.30269e+06	1.48754e+07	1.62892e+07	1.36479e+07	1.13282e+07	1.71159e+07	1.34145e+07	7.41603e+06	6.40542e+06	-	-
mws0254	L-Histidine	Amino acids and derivatives	408185	449705	458648	362401	200675	418068	515622	491427	440920	C00135	ko00340,ko00410,ko00470,ko00970,ko01100,ko01110,ko01230,ko02010
pme2890	L-Homocystine	Amino acids and derivatives	1.33361e+06	1.64314e+06	1.40353e+06	1.90252e+06	1.67331e+06	2.22678e+06	1.01477e+06	957499	1.00677e+06	C01817	ko00270
Lcsp003132	Ala-Ile-Leu	Amino acids and derivatives	1.23445e+06	1840150	2.04522e+06	1.06575e+06	773243	1.2022e+06	1235340	846538	916596	-	-
MW0110189	Tyr-Asp	Amino acids and derivatives	2.12555e+06	4.51664e+06	3.25357e+06	2.48606e+06	3.66878e+06	3.17942e+06	2.26949e+06	2.03759e+06	1.54056e+06	-	-
NK10251888	NG,NG-Dimethyl-L-arginine*	Amino acids and derivatives	2.64655e+06	2.8717e+06	2.68437e+06	2.92861e+06	2.98208e+06	3.09015e+06	2.6428e+06	2.6385e+06	2.83686e+06	C03626	-
MW0107362	His-Tyr	Amino acids and derivatives	680974	1.11109e+06	993428	1.27431e+06	1.07264e+06	1.52927e+06	689423	682848	586577	-	-
MW0109620	Ser-Leu	Amino acids and derivatives	5.33598e+06	9.1269e+06	1.08615e+07	6.70482e+06	5.49474e+06	8.67448e+06	4.43936e+06	4.88529e+06	3.84787e+06	-	-
Wcdp000832	N-Methylisoleucine	Amino acids and derivatives	2.62527e+06	3.32934e+06	2.77512e+06	3.52076e+06	2.52462e+06	4.13461e+06	4.59802e+06	4.53153e+06	4.42627e+06	-	-
MWS4471	N-Alpha-Acetyl-L-Asparagine	Amino acids and derivatives	921966	990135	1.00698e+06	1.08608e+06	1.08187e+06	1.21278e+06	1.4664e+06	1.55481e+06	1.34714e+06	-	-
Lmrj001698	L-Seryl-L-Isoleucine	Amino acids and derivatives	5.61456e+06	8.75004e+06	8.66156e+06	6.91565e+06	5.78024e+06	8.89277e+06	4.47148e+06	4.78381e+06	4.10847e+06	-	-
Lcsp001306	Ser-Ile-Asp	Amino acids and derivatives	870196	1.05546e+06	1.54846e+06	1.38732e+06	1.17075e+06	1.89011e+06	705226	776681	390853	-	-
MWSmce541	Cinnamoylglycine	Amino acids and derivatives	97944.7	89480.9	87659.7	94822.4	107065	140757	109689	93283.8	98976.9	-	-
MWS5164	N,N'-Dimethylarginine;SDMA*	Amino acids and derivatives	2.93874e+06	2.97397e+06	3.10708e+06	3.06445e+06	3.12075e+06	3.25341e+06	2.82091e+06	2.71095e+06	2.91937e+06	-	-
pme0075	N-Acetyl-L-glutamic acid	Amino acids and derivatives	788317	918397	783068	386302	434714	416031	287143	326707	249821	C00624	ko00220,ko01100,ko01110,ko01210,ko01230
Lcsp001322	L-Glutaminyl-L-isoleucine	Amino acids and derivatives	1.10592e+06	1.79563e+06	1.94659e+06	1.59607e+06	1.02334e+06	1.77103e+06	1.19997e+06	1.04625e+06	1.07395e+06	-	-
Lcsp003010	Ile-Asp-Leu	Amino acids and derivatives	2.87707e+06	4135880	3.48119e+06	2.31749e+06	1.76273e+06	2.87945e+06	1.17678e+06	1.27276e+06	1.39608e+06	-	-
Lcsp001414	Ile-Val-Gly	Amino acids and derivatives	3.8304e+06	5.66845e+06	5.7701e+06	5.33329e+06	4.90924e+06	7.81019e+06	2.54373e+06	2.72199e+06	2.21295e+06	-	-
Zazp002547	cyclo-(Gly-Phe)	Amino acids and derivatives	290196	341645	452089	374506	243453	556118	542289	632418	612918	-	-
Lcsp003035	H-Leu-Trp-OH	Amino acids and derivatives	662976	698754	1857035	1529845	719867	1811455	437321	467036	413159	-	-
pmb2673	6-Hydroxydopaquinone	Amino acids and derivatives	88536.8	95503.3	85037.1	89044.5	71309	108259	76323.5	75942.8	65761	-	-
pme1086	Glutathione reduced form	Amino acids and derivatives	63753.8	79370.7	127792	104566	59096.5	211618	59674.4	66144.4	75010.4	C00051	ko00270,ko00480,ko01100,ko01240,ko02010
MWS201479	Tyr-Gly	Amino acids and derivatives	8.58847e+06	1.48009e+07	1.87479e+07	1.70111e+07	3.02935e+06	2.17846e+07	8.15621e+06	9.73735e+06	7.3093e+06	-	-
mws3133	Oxaceprol	Amino acids and derivatives	1.97209e+06	2.82531e+06	1.55546e+06	1.76905e+06	1.26631e+06	929188	2.08574e+06	1.8256e+06	2.18856e+06	-	-
ZbWp002423	N-methylphenylalanine	Amino acids and derivatives	553579	620449	557125	991487	805132	1.09967e+06	1.27949e+06	1.22183e+06	1.27228e+06	-	-
MW0107268	His-Phe	Amino acids and derivatives	1.19125e+06	1.45676e+06	1.53424e+06	1.05543e+06	912650	1.55532e+06	1.24131e+06	1.33216e+06	1.142e+06	-	-
mws0805	N-Acetylneuraminic acid	Amino acids and derivatives	21675	37147.9	46451.9	25681.2	14125.7	35010	26655	24367	20885.2	C00270	ko00520,ko01100,ko01250
MWS201458	Phe-Ile	Amino acids and derivatives	1.93711e+06	1593875	283620	1.74426e+06	2.18192e+06	2.27126e+06	2.54049e+06	2.66876e+06	2.47898e+06	-	-
Zmzp000145	Trimethyllysine	Amino acids and derivatives	1.05512e+06	4.28381e+06	4.69878e+06	8.4856e+06	6.36198e+06	1.05527e+07	8.51427e+06	8.06947e+06	7.9567e+06	C03793	ko00310,ko01100
pme1419	L-Methionine methyl ester	Amino acids and derivatives	222119	239236	292722	232636	207861	255643	298427	276744	386969	-	-
MW0107019	Glutamylproline	Amino acids and derivatives	2.5452e+06	3.01198e+06	2.6155e+06	2.64232e+06	3.02237e+06	2.39718e+06	2.76717e+06	2.45498e+06	2.36507e+06	-	-
MW0153864	Met-Leu	Amino acids and derivatives	3.16874e+07	1.93464e+07	4.38526e+07	2.0881e+07	8.54601e+06	3.32059e+07	2.34335e+07	2.55557e+07	2.20534e+07	-	-
Zbqn004681	N-acetyl-tryptophan	Amino acids and derivatives	122811	137010	126924	152066	142238	168440	149197	146919	141635	-	-
Lcsn001170	Thr-Leu	Amino acids and derivatives	400042	402779	301349	515854	401337	151111	115600	216125	156875	-	-
Lcsp001977	Thr-Glu-Ile	Amino acids and derivatives	833256	1.35927e+06	1.32564e+06	893950	913619	1.19889e+06	626098	586802	509006	-	-
Lcsn001385	Leu Val	Amino acids and derivatives	107600	132350	159245	147685	137358	181489	98570.1	84994.3	65954.2	-	-
pme3827	3,4-Dihydroxy-L-phenylalanine (L-Dopa)	Amino acids and derivatives	2.72349e+06	3.29317e+06	2.91557e+06	2.41712e+06	2.35311e+06	2.96737e+06	1.68591e+06	1.57202e+06	1.70094e+06	C00355	ko00350,ko00950,ko00965,ko01100,ko01110
MW0107087	H-Gly-Phe-Ser-OH	Amino acids and derivatives	1.32395e+06	2.74223e+06	3.23498e+06	3.54019e+06	3.9039e+06	5.0807e+06	2.05541e+06	1.95381e+06	1.68555e+06	-	-
Lcsp002026	Pro-Val-Val	Amino acids and derivatives	238686	529238	888926	425667	392990	583153	275458	338988	234860	-	-
pmb2857	L-Glutamic acid-O-glycoside	Amino acids and derivatives	826078	1.03743e+06	1.13855e+06	726787	742280	928906	637623	614693	691768	-	-
mws0636	L-Phenylalanyl-L-phenylalanine	Amino acids and derivatives	144127	168992	226850	176811	179793	243049	187376	256563	186818	-	-
mws5035	L-Leucyl-L-phenylalanine	Amino acids and derivatives	3.23969e+06	1765885	1223570	5232770	3991855	8072620	4.49141e+06	4.50417e+06	4.50466e+06	-	-
mws0250	L-Tyrosine*	Amino acids and derivatives	530905	808899	1.26415e+06	591616	855165	759015	302138	450558	319487	C00082	ko00130,ko00261,ko00350,ko00360,ko00400,ko00460,ko00730,ko00940,ko00950,ko00965,ko00966,ko00970,ko00999,ko01100,ko01110,ko01210,ko01230,ko01240
Hmlp001371	Cyclo(Tyr-Ala)	Amino acids and derivatives	300124	409432	511601	456437	411308	526869	465653	463043	302969	-	-
mws1050	O-Acetylserine	Amino acids and derivatives	1.14654e+06	920632	877495	830088	1.23705e+06	777078	790357	646310	826590	C00979	ko00270,ko00908,ko00920,ko01100,ko01110,ko01200,ko01230,ko04122
Lcsp000520	Alanylproline	Amino acids and derivatives	1.75281e+06	2.0946e+06	1.92997e+06	1.87387e+06	1.8608e+06	2.45422e+06	1.05226e+06	960074	1.05979e+06	-	-
Lcsp003225	Leu-Glu-Phe	Amino acids and derivatives	929695	2208670	1253835	973320	922985	992097	909565	497540	664885	-	-
pmb0962	L-Lysine-Butanoic Acid	Amino acids and derivatives	215931	346510	237934	279839	202715	350221	406336	442234	338790	-	-
pme3351	Allysine(6-Oxo DL-Norleucine)	Amino acids and derivatives	178618	216718	215532	142229	123518	127751	142055	107279	120655	C04076	ko00300,ko00310,ko00960,ko01100,ko01110,ko01230
MWS5209	N-Methyl-α-aminoisobutyric acid	Amino acids and derivatives	166600	105045	114007	100040	46680	132911	206007	79328.8	206841	-	-
mws0260	L-Arginine	Amino acids and derivatives	214683	240176	754721	227918	769922	120574	159978	195990	215651	C00062	ko00220,ko00261,ko00330,ko00470,ko00970,ko01100,ko01110,ko01230,ko02010
Zmzn000113	L-threo-3-Methylaspartate	Amino acids and derivatives	1.27696e+06	1.08514e+06	1.20479e+06	1.14234e+06	969081	1.22629e+06	739151	745388	909092	C03618	ko00630,ko00660,ko01100,ko01200
MWS0933	1-Methylhistidine*	Amino acids and derivatives	119610	207887	245452	112147	161597	246783	182700	252417	273866	-	-
pme0122	N6-Acetyl-L-lysine	Amino acids and derivatives	2.78832e+06	3.03939e+06	2.78106e+06	3.11923e+06	2.78689e+06	4.01624e+06	5.49831e+06	5.86066e+06	5.39695e+06	C02727	ko00310,ko01100
MWSmce356	L-Canavanine sulfate	Amino acids and derivatives	898323	472073	550271	312977	685287	324278	447709	449468	485066	-	-
Zbqp001907	Lys-Leu	Amino acids and derivatives	3.77127e+06	9.07792e+06	5.63906e+06	2.53164e+06	2255841	4.56127e+06	937527	850481	1.26453e+06	-	-
Zmdp000972	S-Methyl-L-cysteine	Amino acids and derivatives	1.48891e+07	1.94415e+07	3.28495e+07	1.39308e+07	2.04274e+07	1.73916e+07	7.05355e+06	9.50011e+06	6.78195e+06	C22040	ko02010
Zbqn003921	N-carboxy-N-(2-oxo-2-phenylethyl)-L-alanine	Amino acids and derivatives	1872230	3003005	3086430	2773420	2323810	5037580	4494855	4527530	1.79359e+06	-	-
MWS201437	Leu-Asp	Amino acids and derivatives	1.21575e+07	1.56103e+07	9.98558e+06	1.39324e+07	1.66573e+07	1.12504e+07	4.35403e+06	4.17835e+06	4.52305e+06	-	-
Zmmp003920	H-ILE-TRP-OH; 13589-06-5; Ile-Trp; Isoleucyl-Tryptophan	Amino acids and derivatives	2.76614e+06	3.6371e+06	6.26898e+06	4.89801e+06	3.6164e+06	6.04497e+06	2.02003e+06	2.80868e+06	2.10346e+06	-	-
MWSmce190	4-Hydroxy-L-Isoleucine	Amino acids and derivatives	1.21999e+06	1.35907e+06	1.16736e+06	1.04271e+06	882051	1.33446e+06	1.26988e+06	1.06517e+06	1.27114e+06	-	-
Zbqp002641	(2S,4R)-4-amino-2-(1-amino-3-(((S)-1-carboxyethyl)amino)-3-oxopropyl)-6-methyl-3-oxoheptanoic acid	Amino acids and derivatives	1.59891e+06	1.9192e+06	2970670	2.85604e+06	1.77582e+06	2.80369e+06	1.6376e+06	1.42155e+06	1.54587e+06	-	-
mws0224	DL-Methionine	Amino acids and derivatives	20326277	2.53269e+07	2.58622e+07	2.81671e+07	3.77939e+07	3.53147e+07	4.54325e+07	4.43159e+07	3.93305e+07	C01733	-
Lmrj002244	Cyclo(Pro-Pro)	Amino acids and derivatives	45357.4	39996.9	80025	46625.3	60701.3	121725	22362.5	106917	30098.8	-	-
MWS04559g	3-Hydroxy-L-phenylalanine*	Amino acids and derivatives	2.11263e+06	2.8868e+06	3.74131e+06	1.67304e+06	2.13494e+06	1.98151e+06	1.02442e+06	1.36052e+06	1.00037e+06	-	-
mws0124	N-(3-Indolylacetyl)-L-alanine	Amino acids and derivatives	98489.4	203485	113038	55548.2	39345.8	55741.6	24384.9	46728.7	43437.8	-	-
Lmbp001216	L-Dihomomethionine	Amino acids and derivatives	75390.2	84336.3	105543	79333.8	67940	83601	35010	80567.8	67372.4	C17217	ko00966,ko01210
Zmdp001647	γ-Glutamyl-L-valine	Amino acids and derivatives	361279	421376	494930	249935	499852	408924	755365	668993	749531	-	-
MWS04555g	D-Allo-Isoleucine*	Amino acids and derivatives	1.45989e+07	3.74532e+06	1.60502e+07	1.69979e+07	1.48349e+07	1.76135e+07	2.07477e+06	1.96982e+07	1.63149e+07	-	-
mws0582	S-(Methyl)glutathione	Amino acids and derivatives	150085	324210	214415	338720	299836	388908	290421	285522	189643	C11347	-
pme0124	L-Glycyl-L-proline	Amino acids and derivatives	1.6253e+06	1.57863e+06	2.21986e+06	1.49054e+06	1.78822e+06	1.23198e+06	1.11687e+06	1.14986e+06	1.26712e+06	-	-
mws0227	L-Leucine*	Amino acids and derivatives	2.46917e+06	2.56329e+06	1.67035e+07	2.17497e+06	1.4781e+07	1.7346e+07	2.24439e+06	1.87724e+07	2.15776e+06	C00123	ko00280,ko00290,ko00966,ko00970,ko01100,ko01110,ko01210,ko01230,ko02010
mws1587	L-Norleucine*	Amino acids and derivatives	1.60934e+07	2.62334e+06	1.84387e+07	1.85032e+07	1.53737e+07	19247951	1.95577e+06	2.03193e+07	1.77668e+07	C01933	-
mws0221	L-Cystine	Amino acids and derivatives	282711	310772	264309	230934	250225	266412	237007	202905	208689	C00491	ko00270,ko01100,ko02010
mws0193	L-Homocitrulline	Amino acids and derivatives	116479	162990	178464	356820	129075	393573	361765	370315	188298	C02427	-
mws4532g	D-Ornithine	Amino acids and derivatives	44836.3	50574.9	45460.2	49134.9	46317.2	46117.8	68560.8	73892	68343.4	-	-
pme0181	3-Methyl-L-Histidine*	Amino acids and derivatives	2.69913e+06	3.00653e+06	3.02793e+06	3.2892e+06	3.25763e+06	3.20312e+06	3.76356e+06	3.41084e+06	3.6242e+06	C01152	ko00340,ko01100
pmb0034	L-α-Glutamyl-L-Glutamic Acid	Amino acids and derivatives	765500	495938	415375	210225	1.15174e+06	396578	438531	281098	352111	C01425	-
MWS201434	Ile-His	Amino acids and derivatives	1.13549e+06	1.08573e+06	1.14672e+06	1.63652e+06	2.13825e+06	1.29524e+06	749202	777910	986755	-	-
MW0109738	S-nitrosoglutathione	Amino acids and derivatives	1.72055e+06	1.83303e+06	2.29962e+06	1.60247e+06	790085	1.72403e+06	1.75399e+06	2.44799e+06	1.54034e+06	-	-
Wcdn000881	N-Fructosyl Pyroglutamate	Amino acids and derivatives	492112	472357	555761	233090	351065	527184	395863	523316	380322	-	-
mws1550	S-Allyl-L-cysteine	Amino acids and derivatives	218909	241021	163944	49288.6	14074	57247.1	265689	61427.8	44525.4	C16759	-
mws0219	L-Aspartic Acid*	Amino acids and derivatives	800972	1.28341e+06	813080	781456	1.17918e+06	965396	1.16714e+06	1.04746e+06	832120	C00049	ko00220,ko00250,ko00260,ko00261,ko00270,ko00300,ko00340,ko00410,ko00460,ko00470,ko00710,ko00760,ko00770,ko00970,ko00999,ko01100,ko01110,ko01200,ko01210,ko01230,ko01240,ko02010
pmb1283	L-Glutaminyl-L-valyl-L-valyl-L-cysteine	Amino acids and derivatives	21916	9368.68	15614.5	5005	8435.08	11670	15005	6670	10121.1	-	-
pme0008	L-Citrulline	Amino acids and derivatives	3.99899e+06	2.71357e+06	2.89423e+06	1.84372e+06	2.43948e+06	1.67608e+06	2.84439e+06	2.65626e+06	3.14229e+06	C00327	ko00220,ko01100,ko01110,ko01230
MW0110209	Tyr-Lys	Amino acids and derivatives	907540	1.42051e+06	793554	1.47707e+06	806542	966124	980373	1.08044e+06	2.14503e+06	-	-
MWS201424	Ile-Asn	Amino acids and derivatives	2.26819e+06	2.7875e+06	2.53633e+06	2.72107e+06	2.94339e+06	3.49082e+06	1.47602e+06	1.26911e+06	1.28554e+06	-	-
mws0001	L-Asparagine	Amino acids and derivatives	2.11436e+07	1.6714e+07	1.67128e+07	2.49796e+07	5.13512e+07	3.44425e+07	5.03736e+07	3.06299e+07	6.29857e+07	C00152	ko00250,ko00460,ko00970,ko01100,ko01110,ko01230
Zmmp002373	Glu-Thr-Leu	Amino acids and derivatives	763519	974985	1.72023e+06	2.07963e+06	1.4763e+06	2.16487e+06	770219	1.29751e+06	1.04499e+06	-	-
pme0006	L-Proline*	Amino acids and derivatives	1.32103e+07	1.10353e+07	1.12814e+07	1.23697e+07	1.71373e+07	1.13121e+07	9.91324e+06	8.71696e+06	9.28826e+06	C00148	ko00330,ko00332,ko00470,ko00970,ko01100,ko01110,ko01230,ko02010
pme2566	5-L-Glutamyl-L-amino acid	Amino acids and derivatives	1.10721e+06	1.91016e+06	1.99147e+06	581136	1.57713e+06	934861	1.5649e+06	1.75595e+06	641419	-	-
ML10198895	N-Methylglycine	Amino acids and derivatives	47180.6	52387.1	40919.6	47901.9	101710	36983.4	31527.6	33468	37565.6	C00213	ko00260,ko00330,ko01100
Zmmp004279	Isoleucyl-Glutamyl-Leucine	Amino acids and derivatives	2527235	3.16812e+06	2.33793e+06	2432270	1.46817e+06	2804010	1.20856e+06	1578705	1760825	-	-
MWStz261	Cyclo(D-Leu-L-Pro)	Amino acids and derivatives	123390	79684.5	98370	301990	255235	217099	72603.6	73355	101710	-	-
Zbqp003125	Ile-Phe	Amino acids and derivatives	6.10783e+06	20050905	1.18675e+07	1.0122e+07	7.36381e+06	1.44245e+07	10192395	6.37199e+06	8533375	-	-
MWS3035	N-Methyl-L-Glutamate	Amino acids and derivatives	15236.4	22688.2	18905.3	19969.8	24867.3	23492.3	21932.1	7255.87	30906.6	C01046	ko01100
Zbqn004234	N-(malonyl)phenylalanine	Amino acids and derivatives	95761.2	146876	230872	33340	83365	96705	240205	142150	167011	-	-
Zbqp003309	Asp-Ile-Leu	Amino acids and derivatives	3.98689e+06	3.64811e+06	13459650	6.0434e+06	4.42223e+06	9498410	2.13036e+06	3777800	3.02625e+06	-	-
Zbqn003776	N-acetyl-leucine	Amino acids and derivatives	214537	245630	276816	220690	175697	278156	164069	223229	156440	-	-
MWS0132	Oxiglutatione	Amino acids and derivatives	48315.5	46941.4	42446.1	43402.3	47574.1	68576.6	30578.5	14171.6	66685	C00127	ko00480,ko01100,ko01240
mws0712	N-Propionylglycine	Amino acids and derivatives	1.33103e+06	585992	272760	1.87802e+06	1.92243e+06	1.97685e+06	1.9782e+06	1.8177e+06	1.4005e+06	-	-
MW0153882	Met-Tyr	Amino acids and derivatives	444982	482786	912920	847520	295079	461690	347984	720155	790525	-	-
Zbqn001288	(3-hydroxypropanoyl)-L-leucine	Amino acids and derivatives	1.47152e+06	2.48142e+06	3.10198e+06	1535899	1.02988e+06	1.8072e+06	1.12201e+06	2.63974e+06	941410	-	-
MW0105732	Arg-Tyr	Amino acids and derivatives	535078	657806	464563	112362	97530.9	64288.4	96819.3	183455	80530.8	-	-
MW0107316	His-lys	Amino acids and derivatives	11393615	5.51435e+06	5.68486e+06	6.35568e+06	5.2767e+06	7.67474e+06	3.64331e+06	3.1552e+06	3.52649e+06	-	-
mws0629	L-Aspartyl-L-Phenylalanine	Amino acids and derivatives	3.90394e+06	4.80897e+06	5.53276e+06	4.71064e+06	3.75768e+06	6.7805e+06	5.66477e+06	5.8058e+06	5.2853e+06	-	-
Lcsp002875	Gly-Val-Phe	Amino acids and derivatives	795443	1546690	2646030	1600615	761868	2673195	393199	646067	452451	-	-
mws5037	L-Alanyl-L-leucine	Amino acids and derivatives	3.16618e+06	5.09196e+06	4.53331e+06	3.10971e+06	2.91177e+06	3.47166e+06	1.66112e+06	1.74803e+06	1.65432e+06	-	-
Zbqn003748	N-malonylleucine	Amino acids and derivatives	11285.6	19745.6	18340	27327.3	15005	23282.9	16675	10428.1	15832.5	-	-
Zmgn002106	N-Acetyl-L-phenylalanine	Amino acids and derivatives	294203	636425	408343	446342	279449	393549	575598	790833	773679	C03519	ko00360,ko01100
MWStz284	1-Methyl-2-pentyl-4(1H)-quinolinone	Alkaloids	2.36624e+06	2.27509e+06	2.15695e+06	2.18132e+06	2.22751e+06	2.15003e+06	2.23067e+06	2.2814e+06	2.23154e+06	-	-
Lmap001823	Dhurrin	Alkaloids	76079.7	104938	110154	214336	143446	250539	240632	268189	225799	C05143	ko00460,ko01100,ko01110
Wcjp002598	8-hydroxyquinoline	Alkaloids	1.40401e+07	1.70037e+07	1.86466e+07	1.58222e+07	1.29558e+07	1.95568e+07	1.72662e+07	1.81087e+07	1.7472e+07	C19434	-
Wbsp000191	3,7,11-trimethyl-2-oxa-6,10,13-triazatricyclo[7.3.1.05,13]tridecane	Alkaloids	903223	969137	1.1478e+06	113021	75394.1	105167	269738	280535	255936	-	-
mws0983	N-Oleoylethanolamine	Alkaloids	533700	895417	872373	520419	423415	445054	278321	305779	266804	C20792	-
MWS1840	Triethylamine	Alkaloids	3.87775e+06	2.88347e+06	2.38803e+06	3.49642e+06	3.56147e+06	2.16675e+06	2.72798e+06	2.28659e+06	3.41963e+06	C14691	-
Zahp012577	Octadecadienamide	Alkaloids	2.52332e+06	3.22703e+06	2.72489e+06	1.22253e+06	1.07776e+06	1.73282e+06	1.85397e+06	1.1236e+06	1.10535e+06	-	-
mws0704	O-Phosphorylethanolamine	Alkaloids	117336	137446	110940	98668.4	110055	107822	159996	167803	171757	C00346	ko00563,ko00564,ko00600,ko01100
pmb1912	10-Formyltetrahydrofolic Acid	Alkaloids	467269	602572	521024	530380	357479	584966	311064	372813	354837	C00234	ko00670,ko00970,ko01100,ko01200,ko01240
MWStz152	2-(Acetylamino)-3-phenyl-2-propenoic acid	Alkaloids	154957	145123	119811	161722	148165	167581	125205	149098	141432	-	-
pma2987	Histidinol	Alkaloids	3.05447e+07	3.54989e+07	4.70049e+07	3.62415e+07	4.29664e+07	3.64068e+07	3.9133e+07	3.64585e+07	2.96949e+07	C00860	ko00340,ko01100,ko01110,ko01230
Wccp001401	4-[2-formyl-5-(hydroxymethyl)pyrrol-1-yl]butanoic acid	Alkaloids	2.46236e+06	2.57493e+06	2789530	2.42042e+06	1.791e+06	3.08923e+06	1.07603e+06	2.19995e+06	2.01092e+06	-	-
Wbjp001169	o-Carboxy-5-hydroxytryptamine	Alkaloids	1.02721e+07	1.21344e+07	9.08646e+06	1.18549e+07	7.98802e+06	1.58112e+07	1.49403e+07	1.45662e+07	1.41962e+07	-	-
Wcdp010864	Hexadecanamide	Alkaloids	4.87443e+06	5.3987e+06	4.0705e+06	2.62823e+06	1.87234e+06	2.15339e+06	3.67469e+06	2.71384e+06	2.49797e+06	-	-
Smjp001258	Abrine	Alkaloids	343824	255943	407440	206270	172536	224202	192014	182751	150065	C02983	-
Hmtp000776	4,5,6-Trihydroxy-2-cyclohexen-1-ylideneacetonitrile	Alkaloids	557565	855391	927758	826271	732087	920373	1.11947e+06	1.18435e+06	1.05708e+06	-	-
Lmtn001630	2-Glucosyloxy-2-phenylacetic acid amide	Alkaloids	1.46596e+06	1.61516e+06	1.69984e+06	406901	289651	370850	519040	553161	526455	-	-
Zmbp000555	3-Indole acetamide	Alkaloids	816650	1.0914e+06	1.09377e+06	892105	944664	879920	1.32577e+06	1.11907e+06	1.25399e+06	-	-
Wbsp001938	Casuarine Analogue*	Alkaloids	305127	331458	324715	382120	271072	408940	380618	416692	463921	-	-
Qmdp090606	N-Methyltetrahydropalmatine	Alkaloids	1.59542e+06	146381	1.56577e+06	1.88467e+06	1.23581e+06	2.00762e+06	1.95646e+06	2.49386e+06	1.91205e+06	-	-
Wasn002329	Xanthurenic Acid 8-O-Glucoside	Alkaloids	1.03042e+07	1.14746e+07	1.16516e+07	6.14486e+06	4.55639e+06	6.06607e+06	5.28642e+06	6.13244e+06	5.14303e+06	-	-
Wbjp003117	Harmaline-glucose	Alkaloids	674352	754496	475407	1.30302e+06	723977	1.75179e+06	676894	401366	844981	-	-
pmb0818	Methoxyindoleacetic acid	Alkaloids	2.89391e+06	4.05187e+06	4.53319e+06	3.59647e+06	2.6741e+06	4.59582e+06	4.0316e+06	4.10006e+06	3.86182e+06	C05660	ko00380
Lssp210412	Cuscohygrine	Alkaloids	986767	959149	906583	940139	1.04292e+06	960439	986862	949799	817415	C06521	ko00960,ko01110
pmp000476	N-Isobutyl-4,5-epoxy-2E-decaenamide	Alkaloids	479204	558042	600231	131242	133620	192144	323309	317026	296762	-	-
mws1383	Lumichrome	Alkaloids	1.13977e+06	1.23447e+06	1.09782e+06	1.31674e+06	974723	1.63776e+06	730267	893998	833283	C01727	ko00740
MWSmce315	2-Mercaptobenzothiazole	Alkaloids	391544	432219	499863	623929	514399	660126	468107	444060	362347	C14437	-
MWSmce548	Betaine	Alkaloids	6.59095e+06	5.88277e+06	5.8135e+06	4.94981e+06	6.94287e+06	7.49148e+06	6.9421e+06	6.44429e+06	7.41237e+06	C00719	ko00260,ko01100,ko02010
Zasp102439	m-Aminophenylacetylene	Alkaloids	6.49481e+06	8.28676e+06	8.82873e+06	7.36733e+06	6.05025e+06	1.00431e+07	1.09023e+07	1.18461e+07	8.24922e+06	-	-
pmb0069	Benzamide	Alkaloids	366986	545446	612049	446957	550820	630346	759574	759485	666478	C09815	-
Lahp003147	N,N-cinnamoylbutanediamine*	Alkaloids	821673	1.49336e+06	1.13519e+06	1.00877e+06	805491	1.19349e+06	751886	942535	848682	-	-
MWSHC2031	2,5-Dimethyl (2S,5S)-3,6-dioxo-2,5-piperazinedipropanoate	Alkaloids	2.82092e+06	3.70737e+06	3.14213e+06	2.71853e+06	2.54086e+06	778884	1.84419e+06	1.86864e+06	1.8118e+06	-	-
HJKP000649	N-benzylformamide	Alkaloids	1.98574e+06	2.71193e+06	3.82371e+06	3.61283e+06	2.88437e+06	4.23697e+06	1.82613e+06	2.16244e+06	1.69212e+06	C15561	-
Wbmp006077	1,10-dimethoxy-6,6-dimethyl-2,9-di(propan-2-yloxy)-5,6,6a,7-tetrahydro-4H-dibenzo[de,g]quinolin-6-ium	Alkaloids	7.0063e+06	9.75444e+06	5.43596e+06	2.23798e+07	2.14638e+07	2.67789e+07	2.58433e+07	3.02793e+07	2.46294e+07	-	-
mws1375	Nicotianamine	Alkaloids	1.10726e+07	1.0166e+07	1.09009e+07	6.32354e+06	1.33856e+06	6.72569e+06	5.69427e+06	6.32858e+06	5.82034e+06	C05324	ko00270,ko00999,ko01100,ko01110
Lmmp002080	N-(4-Aminobutyl)benzamide	Alkaloids	967322	1.16588e+06	1.11982e+06	973491	912620	705548	853926	1.04463e+06	917783	-	-
HX1338	4-puinazolinone	Alkaloids	282794	371412	255295	278291	276100	324472	329928	296353	226229	-	-
Hmmp004437	Hydroxyindirubin	Alkaloids	518481	445325	585797	475764	299714	584516	208459	315644	250614	-	-
Zahp013600	Octadec-2-enamide*	Alkaloids	9.14669e+06	1.2699e+07	9.42576e+06	5.60162e+06	3.6851e+06	6.16496e+06	8.82772e+06	5.8307e+06	5.67448e+06	-	-
Wccp011838	Octadec-8-enamide*	Alkaloids	9.14669e+06	1.2699e+07	9.42576e+06	5.60162e+06	3.6851e+06	6.16496e+06	8.82772e+06	5.8307e+06	5.67448e+06	-	-
Wcjp001060	Asiaticumine A	Alkaloids	2.71115e+06	7.11379e+06	7.24564e+06	4.74884e+06	4.42185e+06	7.2221e+06	4.71726e+06	6.57865e+06	5.08259e+06	-	-
pmb0774	N-Hydroxytryptamine	Alkaloids	393281	411937	470236	441894	313723	600315	562480	716125	621066	C17203	ko00380,ko01100
Wbmp002283	Α-hydroxyquinoline	Alkaloids	6.61489e+06	7.47084e+06	7.33331e+06	8.14032e+06	7.24195e+06	9.91166e+06	4.21121e+06	7.18582e+06	7.14479e+06	-	-
Hahp000801	alanine betaine*	Alkaloids	2.02258e+07	1.92321e+07	2.14938e+07	1.82544e+07	2.19494e+07	2.13079e+07	2.14543e+07	2.37944e+07	2.00745e+07	-	-
MWSslk108	O-Acetyl-L-carnitine	Alkaloids	6.1532e+06	5.15366e+06	5.91511e+06	4.68188e+06	4.60602e+06	4.78354e+06	1.9233e+06	7.78716e+06	6.82774e+06	-	-
Lmmp001410	Dihydrocaffeoylputrescine	Alkaloids	599673	960761	655637	352261	297047	199248	192216	205731	225490	-	-
Wbjp002330	(3S)-1,3-dihydroxy-2,3,3a,4-tetrahydropyrrolo[2,1-b]quinazolin-9(1H)-one	Alkaloids	1.18999e+06	1.34563e+06	1.59523e+06	1.61692e+06	1.7085e+06	1.52256e+06	2.71793e+06	1.95156e+06	2.49838e+06	-	-
Wbmp001002	4-methoxybenzamide	Alkaloids	697263	745923	985785	736039	697868	896852	637260	931904	725567	-	-
Wbmp008021	(14-Ethyl-4,6,19-trimethoxy-9,11-dioxa-14-azaheptacyclo[10.7.2.12,5.01,13.03,8.08,12.016,20]docosan-21-yl)acetate	Alkaloids	3.30201e+06	5.32256e+06	4.7982e+06	3.95721e+06	3.35883e+06	4.76312e+06	3.01961e+06	3.37076e+06	2.59395e+06	-	-
MWSmce709	Isoquinoline	Alkaloids	1.40413e+06	1.95131e+06	2.06282e+06	1.73655e+06	1.43549e+06	2.31989e+06	1.78555e+06	2.03843e+06	1.84888e+06	C06323	-
Hmcp002354	Crenatine	Alkaloids	410020	431333	535278	202123	328685	309196	280625	453129	324400	-	-
pmb0769	N-(p-Coumaroyl)serotonin Glucoside	Alkaloids	595757	589116	1208445	507224	506134	930990	608711	512514	748133	-	-
Wcfp007836	Tetradecyldiethanolamine	Alkaloids	6.96569e+06	5.25637e+06	5.51456e+06	6.11027e+06	9.75946e+06	7.65405e+06	7.64122e+06	6.33847e+06	7.00319e+06	-	-
Wbjp001720	10,11-Dimethoxy-3-isotetrahydroalstonique acide N'-(ethoxycarbonyl)hydrazide[French]	Alkaloids	2.79292e+06	2.21714e+06	3.0401e+06	2.73719e+06	3.91023e+06	4.36473e+06	3.1559e+06	3.74456e+06	2.30861e+06	-	-
pme2268	Trigonelline	Alkaloids	1.38418e+07	1.0271e+07	1.01489e+07	2.77589e+07	3.85781e+07	2.70522e+07	3.00332e+07	2.89988e+07	3.02932e+07	C01004	ko00760
MWStz079	Aurantiamide acetate	Alkaloids	52416.6	30066	51457.6	33594.9	32415.5	36557.1	49634.8	35444.5	34165.2	-	-
Lmyn002540	Dioxindole-3-acetyl-3-O-glucoside	Alkaloids	542316	733728	664289	342606	252830	413604	368154	356230	358913	-	-
MWStz294	N-Feruloyltryptamine	Alkaloids	73672.1	93597.8	80242.3	80591.2	71643	86225.3	47876.7	92037	53620.9	-	-
pme1738	3-Carbamyl-1-methylpyridinium;(1-Methylnicotinamide)	Alkaloids	1.38217e+07	1.0119e+07	1.06323e+07	2.84747e+07	3.95431e+07	2.7677e+07	3.0436e+07	3.02712e+07	3.16647e+07	C02918	ko00760,ko01100
Zmzp005934	Stearamide	Alkaloids	512289	473350	316801	444861	438054	442882	615382	320756	326709	C13846	-
Smcp000882	N-benzoyl-2-aminoethyl-β-D-glucopyranoside	Alkaloids	2.10507e+06	3.66145e+06	5.22217e+06	2.72237e+06	1.84929e+06	3.41003e+06	3.87354e+06	4.1407e+06	3.15178e+06	-	-
Wcdp003364	1-Methyl-1,2,3,4-tetrahydro-β-carboline-3-carboxylic acid*	Alkaloids	539360	1401870	723027	639770	802260	521608	584535	708430	345219	-	-
MWSHC2028	(1S,3S)-1-Methyl-1,2,3,4-tetrahydro-β-carboline-3-carboxylic acid*	Alkaloids	539360	1401870	723027	639770	802260	521608	584535	708430	345219	-	-
Wbmp007680	5,6,6a,7-tetrahydro-1,2,9,10-tetraethoxy-6-n-pentyl-4H-dibenzo[de,g]quinolin-4-ol	Alkaloids	3.62642e+06	2.87616e+06	4.03053e+06	2.38614e+06	1.87728e+06	2.05506e+06	1.59526e+06	1.61089e+06	1.25302e+06	-	-
Wbkp003203	1,4-dihydroxy-3-methyl-2,3,3a,4-tetrahydro-1H-indolo[3,2,1-de][1,5]naphthyridine-5,6-dione	Alkaloids	495479	619541	539582	403204	387071	475343	295756	283757	293865	-	-
Qagp003587	N-Monocinnamoylputrescine*	Alkaloids	763845	768769	1322785	832822	788494	973667	592668	618699	502454	-	-
Lmgp002501	Dhurrin-6'-O-Glucoside	Alkaloids	255504	298953	286260	169997	193470	167695	301308	286260	290267	-	-
pme2292	Putrescine	Alkaloids	824468	853827	784015	768319	733116	776369	809598	855777	795537	C00134	ko00330,ko00470,ko00480,ko00960,ko01100,ko01110,ko02010
Lmmp001673	2-Ethyl-3-methylmaleimide-N-glucoside	Alkaloids	635201	794055	756044	775265	677341	1.10151e+06	817046	951508	903963	-	-
pmb0492	N',N'',N'''-p-Coumaroyl-cinnamoyl-caffeoyl spermidine	Alkaloids	1164750	644102	1.35761e+06	156567	156119	238379	283169	182055	195516	-	-
mws0982	1-Methylhistamine	Alkaloids	233519	218788	216900	219784	202879	208693	195590	200736	185550	C05127	ko00340,ko01100
Wbmp002535	Higenamine-glucose*	Alkaloids	568166	586884	622192	492321	424889	548703	800824	767737	621456	-	-
Hmcp001824	Ailanindole	Alkaloids	223515	271930	261910	178450	205155	156807	265250	174738	235200	-	-
Lmhp002772	p-Coumaroylcadaverine	Alkaloids	119335	156940	131643	157474	128314	150840	167911	148603	178458	-	-
YC512112	Anabasine-glucoside	Alkaloids	1.0658e+06	800106	1.004e+06	1.08501e+06	1.2078e+06	965774	1.15568e+06	951849	1.05693e+06	-	-
Zmtn001624	N-Acetylisatin	Alkaloids	999496	1.21954e+06	972735	798444	782401	1.14058e+06	1.04277e+06	1.06874e+06	950432	C02172	ko00380
pme2836	5-Hydroxytryptophol	Alkaloids	387471	443288	308424	335178	365579	328131	365638	275391	300545	-	-
MWSmce584	L-Tyramine	Alkaloids	1.27383e+06	876958	967103	2.40903e+06	3.46691e+06	2.26846e+06	2.45687e+06	2.50311e+06	2.59948e+06	C00483	ko00350,ko00950,ko01100,ko01110,ko01240
Lmtn003032	Sambunigrin	Alkaloids	166770	128402	107935	57807.3	48228.4	63475.4	27213.1	101710	95035	C04273	-
Lmhp005784	p-Coumaroylferuloylcadaverine	Alkaloids	67529.5	97447.5	76687.3	95050.1	82567.9	102528	114453	115380	124447	-	-
Wbjp004870	(3R,4R,5S,6S)-3,4,5-trihydroxy-6-(hydroxymethyl)-6-((3,4,5-trihydroxy-6-(hydroxymethyl)tetrahydro-2H-pyran-2-yl)oxy)tetrahydro-2H-pyran-2,2,3,4,5-pentayl pentakis(2-methylpropanoate)	Alkaloids	492452	648179	686641	192597	161517	255331	241678	224339	212708	-	-
Hmcp009963	Candicine	Alkaloids	257025	278957	264992	190231	198818	277247	263783	491953	219116	C10575	-
Lmyp001840	6-Hydroxy-N-methylmyosmine	Alkaloids	99720.2	114009	126478	44818.1	68761.8	79304	108553	28393.9	112975	C21075	ko00760,ko01100
MWS1777	3-Chloroaniline	Alkaloids	72245.7	68020.1	48170.3	62657.8	52043.9	58150.1	59066	44051.2	62105.7	-	-
MWS3020	N-Acetylcadaverine	Alkaloids	229048	154913	502985	427690	444887	448081	494779	420633	559570	-	-
MWStz070	N-(2-Hydroxy-4-methoxyphenyl)acetamide	Alkaloids	2.12611e+06	3.23507e+06	5.13586e+06	2.37311e+06	3.30117e+06	2.65278e+06	1.17154e+06	1.49798e+06	1.1546e+06	-	-
Lmgp000796	4-Hydroxymandelonitrile	Alkaloids	4.85703e+06	6.17813e+06	6.8422e+06	8.29606e+06	8.80104e+06	1.06724e+07	1.08116e+07	1.33215e+07	1.21688e+07	C00650	-
Lamp000484	4-Methylazetidine-2-Carboxylic acid*	Alkaloids	1.39369e+07	1.10843e+07	1.15603e+07	1.01106e+07	1.322e+07	9.88868e+06	9.65665e+06	8.79349e+06	9.9204e+06	-	-
MWSmce016	Nicotinic Acid Methyl Ester(Methyl Nicotinate)	Alkaloids	230400	325931	407329	469110	300581	399872	302118	447114	352860	-	-
Hmcp000405	Dihydroisopelletierine	Alkaloids	819158	639763	1.02515e+06	1.07573e+06	1.53904e+06	1.98291e+06	696386	975107	1.07955e+06	-	-
Lmtn001569	2-Glucosyl-glucosyloxy-2-phenylacetic acid amide	Alkaloids	57073.3	43268.3	29361.7	44469.2	42230.5	26209.1	12803.1	21631.5	33876.8	-	-
Yacp000453	3-hydroxy-1-methylpyrrolidin-2-one*	Alkaloids	1.4705e+07	1.00976e+07	1.16643e+07	1.00441e+07	1.25149e+07	8.63654e+06	8.62864e+06	8.00582e+06	9.67365e+06	-	-
mws0018	Spermine	Alkaloids	588521	1.49283e+06	1.11439e+06	978538	1.72809e+06	865285	1.56573e+06	1.28109e+06	612849	C00750	ko00330,ko00410,ko00480,ko00770,ko01100,ko01240
YC512113	Cotinine-glucoside	Alkaloids	465565	505939	612311	241293	216859	116152	158410	117909	148966	-	-
MWSslk118	2,2'-Cyclouridine	Alkaloids	75467.5	67260.2	49333.7	41713.6	59961.1	71991.8	45391.4	46925.7	47072.1	-	-
Ladp002110	4-hydroxy-2-oxo-1,2-dihydroquinoline-3-carboxylic acid	Alkaloids	1.31639e+07	36483620	1.46288e+07	6.8677e+06	5.83305e+06	1.03094e+07	8.54302e+06	9.23738e+06	7.77509e+06	-	-
Cmcp005606	Pericyclivine	Alkaloids	1205080	1.3439e+06	1578705	1146265	468341	1615785	502618	917955	1050530	-	-
pme1841	Cadaverine	Alkaloids	21073.6	22461.3	24299.6	22896.5	25134.1	17772.9	18221.4	21679.2	22659.2	C01672	ko00310,ko00470,ko00480,ko00960,ko01100,ko01110
pmp001287	N-Benzylmethylene isomethylamine	Alkaloids	340550	549422	660696	536104	580829	694561	979713	986968	899928	-	-
pmb0508	p-Coumaroylagmatine	Alkaloids	121729	142689	186252	153044	148739	232554	110159	130123	113339	C04498	ko00330,ko01100
pme3005	N,N-Dimethylformamide	Alkaloids	1.91007e+06	3.58336e+06	2.73608e+06	2.23667e+06	1.70658e+06	1.76782e+06	2.36676e+06	2.2108e+06	1.94842e+06	C03134	-
Lshp011011	6β-acetoxycrinamine	Alkaloids	71690	70608	78359.1	86700	40875.4	91055.3	80273	91053	84775.7	-	-
mws0393	Quinine	Alkaloids	88677.8	78360	87855.1	64143	44904.6	106710	53365.7	85573.3	87270.6	C06526	-
Lmlp003161	N-Feruloylputrescine	Alkaloids	72395	157099	173754	123153	94777.6	48345	104098	84744.1	44726.9	C10497	ko00330,ko01100
pma3649	5-Aminolevulinic Acid	Alkaloids	1.43648e+07	1.40755e+07	1.54536e+07	1.59642e+07	1.44547e+07	1.76854e+07	1.47899e+07	1.73706e+07	1.6073e+07	C00430	ko00260,ko00860,ko01100,ko01110,ko01240,ko02010
Sazp000955	Tetraphyllin A*	Alkaloids	490215	659446	660521	827517	755234	1.03422e+06	628265	764527	693408	-	-
MWStz058	7-Hydroxy-β-carboline-1-propionic acid	Alkaloids	250225	167706	335400	251895	173445	283620	246885	288630	220175	-	-
pmp001198	6-Deoxyfagomine	Alkaloids	3.28113e+06	3.19467e+06	3.94977e+06	3.70327e+06	3.26633e+06	4.05675e+06	3.6424e+06	4.4578e+06	3.76155e+06	-	-
Wbjp004042	6-hydroxy-6-((1-((3,4,5-trihydroxy-6-(hydroxymethyl)tetrahydro-2H-pyran-2-yl)oxy)cyclohexyl)ethynyl)indolo[2,1-b]quinazolin-12(6H)-one	Alkaloids	1374945	1727080	1524790	1.67205e+06	1.22595e+06	1.13224e+06	1.29565e+06	780400	789487	-	-
Lmxp000939	Zarzissine*	Alkaloids	1.04167e+06	1.34711e+06	1.80664e+06	906492	756513	1.11279e+06	1.04359e+06	1.54389e+06	940755	-	-
Wbkp008219	(3S,3'S)-N,N'-((1R,2R)-5-((3,4,5-trihydroxy-6-methyltetrahydro-2H-pyran-2-yl)oxy)cyclohex-3-ene-1,2-diyl)bis(2-methyl-2,3,4,9-tetrahydro-1H-pyrido[3,4-b]indole-3-carboxamide)	Alkaloids	1.75448e+06	2.01469e+06	1.92945e+06	2.29593e+06	1.68473e+06	3.50918e+06	1.52761e+06	2.12567e+06	1.69098e+06	-	-
mws1346	DL-2-Aminoadipic acid	Alkaloids	1.1326e+06	963707	341300	891337	526977	870528	927797	956435	885868	C00956	ko00300,ko00310,ko00311,ko01100,ko01110,ko01210,ko01230
Zblp001009	3-pyridine-methanol-O-β-D-glucopyranosyl*	Alkaloids	526544	609666	620158	774680	678921	1.08895e+06	623210	763139	617139	-	-
Wbmp002794	demethylcoclaurine-glucose*	Alkaloids	258136	378978	422140	242781	267660	337223	112839	312015	167937	-	-
Wbmp002713	11-Ethyl-6,16,18-trimethoxy-13-(methoxymethyl)-11-azahexacyclo[7.7.2.12,5.01,10.03,8.013,17]nonadecane-2,4,8,9-tetrol	Alkaloids	5.61681e+06	6.79238e+06	8.20196e+06	6.66755e+06	6.5907e+06	5.97172e+06	5.79437e+06	4.40849e+06	4.66599e+06	-	-
pmb1096	Indole	Alkaloids	5.20212e+06	6.4059e+06	7.51772e+06	6.119e+06	4.52104e+06	9.20266e+06	6.8522e+06	6.76454e+06	6.69567e+06	C00463	ko00380,ko00400,ko00402,ko01100,ko01110
pmp000097	Guvacoline	Alkaloids	735981	807492	619327	629403	782390	848604	646322	599194	846497	C16821	-
Lmxn006423	2(3H)-Benzothiazolone	Alkaloids	100316	80586.9	18348.4	47804.5	25040.1	34839.8	23343.5	52559.3	22620	-	-
Hmyp002656	Methyl dioxindole-3-acetate	Alkaloids	135712	182077	184236	171133	151750	128050	255235	153396	157523	-	-
Lmmp003443	Dicaffeoylspermine	Alkaloids	233530	147350	238644	195140	118390	109286	224063	166900	132866	-	-
Lmtp001399	5,6-Dihydroxyindole-5-O-β-glucoside	Alkaloids	85119.7	51094	55015	90566.8	85030	90035	100040	33960.9	78360	-	-
Ladp002935	3-quinolinecarboxylic acid	Alkaloids	1215165	703231	722106	496016	446195	576778	679846	687317	588820	-	-
Cmyp003522	(S)-3'-Hydroxy-N-methylcoclaurine	Alkaloids	33416.3	33340	31675	27419.1	15005	43345	70656.6	28340	24849.6	-	-
pmp000626	Baptifoline	Alkaloids	730609	812668	898141	1.57593e+06	1.16133e+06	1.50159e+06	1.38195e+06	1.4271e+06	1.68516e+06	C10755	-
MWSmce542	(S)-Indoximod	Alkaloids	114926	51609.3	60306	73725.9	60020	93948	85030	101268	58852.6	-	-
MWSmce338	N-Hydroxypipecolic acid	Alkaloids	746208	899845	836273	1.30644e+06	837404	726932	816318	778458	1.17349e+06	-	-
Zmbn005559	Indole-3-cyano-2-O-glucoside	Alkaloids	259001	257798	185174	276609	255651	324373	217328	274782	110045	-	-
pma0702	N1,N8-Bis(sinapoyl)spermidine	Alkaloids	273147	241474	439925	155059	153326	212318	309762	198253	161236	C21170	-
Qmyp101117	Cis-5'-(2-oxopropyl)-nicotine	Alkaloids	158425	143410	95191.8	203485	125311	161765	236534	208331	187551	-	-
mws2218	Caffeine	Alkaloids	133400	173358	74671.7	275046	238490	120055	104798	164398	139189	C07481	ko00232,ko01100,ko01110
mws1038	Pantetheine	Alkaloids	34283.7	52397.5	80868.9	53693.4	26521.7	58359.3	39457.7	47219.6	53350	C00831	ko00332,ko00770,ko01100,ko01110
pmb0782	Piperidine	Alkaloids	4.58845e+06	4.32043e+06	4.95358e+06	4.66056e+06	4.1055e+06	5.21362e+06	4.5664e+06	5.66936e+06	4.71069e+06	C01746	ko00960
MWStz040	Pterolactam*	Alkaloids	1.32103e+07	1.10353e+07	1.12814e+07	1.23697e+07	1.71373e+07	1.13121e+07	9.91324e+06	8.71696e+06	9.28826e+06	-	-
mws0677	N-Acetyl-5-hydroxytryptamine	Alkaloids	232280	238501	253421	196415	141333	237679	240780	290885	227529	C00978	ko00380,ko01100,ko01110
pmp001244	Caffeoylcholine	Alkaloids	101301	84080.4	120139	152039	165328	153809	245163	94431.9	200280	-	-
Lskp211279	Longitubanine A	Alkaloids	296262	115741	201934	233248	306335	174802	441438	187120	299151	-	-
mws1417	Indole-3-carboxylic acid*	Alkaloids	47134.7	35939	120055	28704.4	61576.9	90035.4	45301.8	36043.3	24777.6	C19837	-
mws0102	Indole-5-carboxylic acid*	Alkaloids	47134.7	35939	120055	28704.4	61576.9	90035.4	45301.8	36043.3	24777.6	-	-
pmb0501	Agmatine	Alkaloids	73858	78922.1	68503.8	66290.8	68151.1	55767.7	76255.4	47813.6	48746.6	C00179	ko00330,ko01100
MWSmce448	Imidazol-1-yl-acetic acid	Alkaloids	9.54012e+06	6.56769e+06	7.65601e+06	3.84792e+06	7.2057e+06	4.53711e+06	3.77316e+06	4.06945e+06	8.28559e+06	-	-
Wbmp003594	6-acetyldelpheline	Alkaloids	4.18338e+06	6.10643e+06	8.06051e+06	3227845	1.72438e+06	7.47858e+06	2.68023e+06	3.12574e+06	2.66532e+06	-	-
MWSmce475	Quinidine	Alkaloids	4175340	2729245	4310960	4577425	3615325	5215485	2532325	2860110	2389890	C06527	-
NK10246260	2,4-Dihydroxyquinoline	Alkaloids	235346	475800	216484	228628	261822	224232	344792	260326	383855	C16716	ko00996
mws0597	5-Hydroxyindole-3-acetic acid	Alkaloids	127470	135792	136490	172566	150350	158736	146956	133355	130858	C05635	ko00380,ko01100
MW0008260	N-Caffeoylputrescine	Alkaloids	1.07974e+06	1.2265e+06	1.60039e+06	966103	931375	909565	3009815	1.27225e+06	1.23347e+06	C03002	-
pmp000727	Feruloylhistamine	Alkaloids	125047	140617	174649	15005	170884	115740	27847.8	79825.9	72629.3	-	-
Laxp004467	Cis-N-(4-hydroxycinnamyl)tyrosine	Alkaloids	66685	30010	39584.9	53705.4	47184.1	51529.4	48345	41011	65602.3	-	-
pme2693	N-Acetylputrescine	Alkaloids	67382.5	35075.7	39803.9	63000.8	104559	28965.1	57730.4	106792	74850	C02714	ko00330,ko01100
pmp001245	Feruloylcholine	Alkaloids	273600	126610	193470	100380	148641	105436	159551	168771	143481	-	-
Lszp210010	Tatarine*	Alkaloids	2734340	3625585	1.9218e+06	1.02257e+06	990586	1.30642e+06	1.69712e+06	1.45689e+06	1.43052e+06	-	-
Lmyn004144	Prunasin	Alkaloids	28514.2	26675	40197.7	35010	18086.8	33340	18550.6	11228.9	11670	C00844	ko00460,ko01100,ko01110
pme2244	3-Indolepropionic acid	Alkaloids	278306	446563	433694	403518	278707	532280	369868	395273	376167	-	-
mws0943	1,4-Dihydro-1-Methyl-4-oxo-3-pyridinecarboxamide	Alkaloids	56103.7	53130.7	65146	71188.8	29949.8	92832.7	29201.2	53638.7	71168.1	C05843	ko00760,ko01100
pmc0682	4-Aminoindole	Alkaloids	629725	301475	911245	418955	216835	534340	216253	377170	392210	-	-
Lahp002608	3,5-Dihydro-2H-Furo[3,2-C]Quinolin-4-One*	Alkaloids	4.57082e+06	5.76455e+06	6.23242e+06	5.48922e+06	4.22987e+06	14389450	12708330	13713985	5.54857e+06	-	-
pmb1754	O-Phosphocholine	Alkaloids	453032	484160	356387	764031	219899	796352	854883	541401	288510	C00588	ko00564,ko01100
MWSslk076	Nicotinic acid N-oxide	Alkaloids	100040	29342.7	30380.1	25557.6	51173.6	27590.6	24634.8	25460.6	23479.3	-	-
Lmhp005550	N,N'-Diferuloylputrescine	Alkaloids	69931.8	54965.7	46632.6	58248.2	43602.2	74350.7	128186	90857.4	56314.1	-	-
Lmlp003024	N'-p-Coumaroylagmatine-glucoside	Alkaloids	519217	307748	542103	323272	484431	253925	854983	644925	560402	-	-
Lmcp000282	L-Carnitine	Alkaloids	268333	797989	454170	527624	718080	233432	862662	1.22995e+06	532891	C00318	-
Hmmp001310	3-Indoleacrylic acid*	Alkaloids	4.35112e+06	6.09737e+06	6.48334e+06	5.67003e+06	4.24028e+06	14724645	12697420	13127285	5.44508e+06	C21283	-
Lahp001956	Pyran[3,4-b]indole-2-ketone	Alkaloids	4.35112e+06	6.09737e+06	6.48334e+06	5.67003e+06	4.24028e+06	14724645	12697420	13127285	5.44508e+06	-	-
Hmgp002327	3-amino-2-naphthoic acid*	Alkaloids	4.52141e+06	6.00209e+06	6.31134e+06	5.64741e+06	4.05907e+06	14829780	12562885	13739625	5.32781e+06	-	-
Wafp002988	1-O-Feruloyllysine	Alkaloids	599600	1043815	497024	398895	154346	479145	81082	198475	63249.1	-	-
Lhsp101905	Actinidialactone*	Terpenoids	589555	651897	597522	953411	680024	1.01353e+06	711565	493832	837625	-	-
zjbp120812	Scutebarbolide C	Terpenoids	2.34448e+07	2.14121e+07	1.93499e+07	2.16761e+07	2.2545e+07	19385590	2.28373e+07	2.03129e+07	1.93939e+07	-	-
Yalp106267	Swietenialide A	Terpenoids	1.95846e+06	2.70615e+06	3.11853e+06	903801	850753	946750	3.89222e+06	3.70307e+06	3.6044e+06	-	-
Wbmn009553	2,3-Diacetoxy-18-hydroxyoleana-5,12-dien-28-oic acid	Terpenoids	1.18796e+06	1.10698e+06	1.10013e+06	923460	889785	1.07057e+06	1.20972e+06	934877	826101	-	-
MWS1962	cis-Citral	Terpenoids	2.80902e+06	2.89435e+06	2.9144e+06	3.02101e+06	2.89292e+06	2.92858e+06	2.90478e+06	2.9223e+06	2.96424e+06	C09847	ko01110
Qmfp122218	2,3-Dihydroxyurs-12,18-dien-28-oic acid (Goreishic Acid I)*	Terpenoids	7184.82	8372.51	20315.6	44455.2	35946.1	65052.6	41193.9	44582.3	34998.6	-	-
pmf0085	9,19-Cyclolanost-24-en-3-ol (Cycloartenol)	Terpenoids	4.53857e+06	4.57849e+06	4.25739e+06	4.313e+06	4.31546e+06	3.91251e+06	4.45211e+06	4.23886e+06	4.13086e+06	C01902	ko00100,ko01100,ko01110
Lmzn006284	2-Hydroxyursolic acid*	Terpenoids	1.06409e+07	1.10053e+07	1.22513e+07	1.59896e+07	1.50914e+07	1.69391e+07	1.04516e+07	1.01516e+07	8.98705e+06	-	-
Wbmn011269	Vitexilactone*	Terpenoids	2.19014e+06	5.56318e+06	5.35263e+06	1.3783e+07	1.3659e+07	1.50166e+07	6.53038e+06	7.08008e+06	5.53193e+06	-	-
Qmyp101336	JiangxiBaiyingsu I	Terpenoids	233296	316661	93465.9	3.47325e+06	3.26326e+06	3.9982e+06	3.33483e+06	3.83321e+06	3.28972e+06	-	-
Wbmn010746	Negundoin A*	Terpenoids	48059.3	83212.3	90449	205496	219735	226000	139552	145575	127441	-	-
Lmhn010314	Aspergillusene A	Terpenoids	152590	178965	162187	164676	166553	181092	181146	159659	161743	-	-
Lhlp120611	Hydroxycarvine	Terpenoids	1.90803e+06	2.21311e+06	2.28968e+06	2.21126e+06	1.72392e+06	2.47938e+06	2.11772e+06	2.27092e+06	2.06192e+06	-	-
Hmjn003948	2,3,6-Trihydroxyurs-12-en-28-oic acid (Madasiatic acid)*	Terpenoids	2.35424e+06	2.81491e+06	2808979	1.34352e+07	1.20602e+07	1.63972e+07	7.89701e+06	8.23139e+06	6.79697e+06	-	-
Wbhp008068	(1R,4aS,4bR,7R,8R,8aR,9S,10aR)-7-ethenyl-8,8a,9-trihydroxy-1,4a,7-trimethyl-2,3,4,4b,5,6,8,9,10,10a-decahydrophenanthrene-1-carboxylic acid	Terpenoids	1.88041e+06	3.29917e+06	3.04117e+06	3.88219e+06	3.35478e+06	5.04739e+06	4.17813e+06	4.89928e+06	3.75363e+06	-	-
Lhmp122225	dalodorin B	Terpenoids	155767	202369	239635	108158	176597	244513	352080	363907	347099	-	-
Zjxp110301	3-Hydroxy-3,7,11-trimethyldodeca-1,6E,10-trien-9-yl isobutyrate	Terpenoids	1.32267e+06	2.40345e+06	701918	1.78104e+07	1.67208e+07	1.76439e+07	10631068	1.22951e+07	1.05913e+07	-	-
pmn001708	2,3,23-Trihydroxyurs-12-en-28-oic acid (Asiatic acid)	Terpenoids	44037	37829.6	42611.4	23498.5	20331.7	30606.4	37494.3	35099.8	30718.7	C08617	-
Lmsn011015	1-Oxo-Siaresinolic acid*	Terpenoids	12685.4	14574.8	12948.6	114424	101789	156366	38351.8	39810.8	38363.1	-	-
Lmzn006024	2-Aldehydo-A(1)-norlup-20(29)-en-27,28-dioic acid (Zizyberanal acid)	Terpenoids	939083	1.35616e+06	1.25542e+06	1.03959e+06	1.34662e+06	1.26787e+06	1.16997e+06	1.05591e+06	877512	-	-
zjzp121616	5-Hydroxy-2-Carbonylcadinane-12,7-lactone	Terpenoids	893899	1.08426e+06	963432	1.01986e+06	851801	1.32219e+06	1.17933e+06	1.2304e+06	1.15672e+06	-	-
Ymjm000099	3-Oxooleana-11,13(18)-dien-28-oic acid	Terpenoids	207018	309088	376692	1.29874e+06	1.03647e+06	1.73411e+06	649348	738521	693414	-	-
Lmsn011201	2,3-Dihydroxy-19-oxo-18,19-secours-11,13(18)-dien-28-oic acid (Swinhoeic acid)*	Terpenoids	12555.9	14259.6	14994.7	106318	96241.1	143820	37311.7	43716.7	38140.9	-	-
Wbsp005646	3β,21β,24,29-tetrahydroxy-16-oxoserrat-14-en	Terpenoids	6.40984e+06	7.14549e+06	7.23485e+06	4.8259e+06	4.01076e+06	5.64363e+06	5.49636e+06	5.37846e+06	5.31904e+06	-	-
Lasp011732	Ent-16beta-Methoxy-19-Kauranoic Acid	Terpenoids	314720	403400	407728	681910	552110	819965	680936	656686	666241	-	-
Lkmp122408	Malonyl byzantionoside A*	Terpenoids	5.07722e+06	5.83639e+06	6.41191e+06	3.49379e+06	2.64564e+06	4.78066e+06	4.3301e+06	4.84732e+06	4.25515e+06	-	-
Lcmp123017	Dihydrohinokitiol	Terpenoids	1.6847e+06	1.9511e+06	1.97996e+06	2.108e+06	1.61264e+06	2.02685e+06	2.02386e+06	2.0107e+06	1.74155e+06	-	-
Cmmn012461	Dehydroabietic acid	Terpenoids	1.71295e+06	2.32102e+06	2.47809e+06	2.28174e+06	8.63724e+06	1.9257e+06	1.5223e+06	1.51606e+06	770750	C12078	-
Zaxn005611	Methyl abieta	Terpenoids	464806	516146	549492	219410	220055	221647	282365	268838	232087	-	-
Qmdp112306	Viterotulin C	Terpenoids	202959	241727	353069	363114	251886	401193	458352	562257	433284	-	-
Hmcp005535	α-Amyrenone	Terpenoids	70047.5	74219.9	104201	70138.7	48520.4	56733.4	59560.7	85516.3	60472.1	-	-
Cmmn013378	Levopimaric acid*	Terpenoids	311043	386320	361564	247779	269660	219174	275283	246984	200009	-	-
Yalp005912	Swietenialide D	Terpenoids	273907	492959	680259	41321.2	140980	54425	580734	254451	386772	-	-
Yajn004424	2-((6-hydroxy-4-(hydroxy(methoxy)methyl)-7-methyl-1,4a,5,6,7,7a-hexahydrocyclopenta[c]pyran-1-yl)oxy)-6-(hydroxymethyl)tetrahydro-2H-pyran-3,4,5-triol	Terpenoids	307030	321200	255858	519680	459756	725576	705462	996767	868603	-	-
Li512114	2,3-Dihydroxyurs-12-en-28-oic acid methyl ester (Corosolic acid methyl ester)	Terpenoids	3251.22	2317.42	2883.7	5804.1	3931.43	5813.85	4434.47	4776.68	5832.64	-	-
Smpn009230	2,3,23-Trihydroxyolean-12-en-28-oic acid*	Terpenoids	2.36286e+06	3.30202e+06	3.12591e+06	1.38137e+07	1.21938e+07	1.62538e+07	8.89911e+06	7.94451e+06	7.47151e+06	-	-
Wbmn009702	2,3,23-Trihydroxyurs-12-en-28-oic acid*	Terpenoids	2.36286e+06	3.30202e+06	3.12591e+06	1.38137e+07	1.21938e+07	1.62538e+07	8.89911e+06	7.94451e+06	7.47151e+06	-	-
Zmpn008194	2,3-Dihydroxyurs-12-en-28-oic acid (Corosolic acid)*	Terpenoids	2.60242e+07	2.83186e+07	2.96337e+07	3.83682e+07	3.51381e+07	3.76432e+07	2.43185e+07	2.26134e+07	2.27043e+07	-	-
pmn001706	2,3-Dihydroxyolean-12-en-28-oic acid (2-Hydroxyoleanolic acid)*	Terpenoids	2.60242e+07	2.83186e+07	2.96337e+07	3.83682e+07	3.51381e+07	3.76432e+07	2.43185e+07	2.26134e+07	2.27043e+07	-	-
Lmzn106284	2,3-Dihydroxylup-20(29)-en-28-oic acid (Alphitolic acid)*	Terpenoids	2.60242e+07	2.83186e+07	2.96337e+07	3.83682e+07	3.51381e+07	3.76432e+07	2.43185e+07	2.26134e+07	2.27043e+07	C16912	-
Cmmn013275	Isopimaric acid*	Terpenoids	176044	688579	689314	219003	308570	145977	402621	181386	144426	-	-
Wbmp010456	Macrophypene B*	Terpenoids	115295	264760	247646	1.56211e+06	1.68053e+06	1.74423e+06	944598	935402	1.33231e+06	-	-
Saln000499	7-O-(4''-O-glucosyl)coumaroyl-loganic acid	Terpenoids	533252	889489	932585	742258	775931	1.1823e+06	305826	328752	351343	-	-
MWSprf119	3-acetylursolic acid	Terpenoids	1.20539e+06	1.56267e+06	1301591	1.51942e+06	1.48202e+06	1.77072e+06	1.93496e+06	2.01075e+06	1.60545e+06	-	-
Qmyp101124	Procurcumenol	Terpenoids	948189	822529	1.07584e+06	963967	723827	1.23901e+06	987300	1.06502e+06	1.00262e+06	-	-
Lmbn014696	Pimaric acid*	Terpenoids	314989	396689	395736	297547	296324	236884	444515	274914	220481	C09159	-
Lmsn006839	2,3,19,23,24-Pentahydroxyolean-12-en-28-oic acid-28-O-glucoside	Terpenoids	552365	677614	799942	877332	698970	1.26473e+06	1.32286e+06	1.48065e+06	1.35882e+06	-	-
Lmdn005113	Syringopicroside	Terpenoids	992623	889377	923966	991385	844960	961845	1.04312e+06	1.12092e+06	1.05087e+06	-	-
Lmhn009200	Cadambagenic acid	Terpenoids	13930.4	15869.9	22827	14993.4	14042.5	17577	19930.6	13806.8	12990.2	-	-
zjbp111606	9-Hydroxyselina-4,11-dien-14-al	Terpenoids	52583.4	42062.1	133409	102314	101570	132177	150695	137884	207711	-	-
Wbmp003697	(R)-3-(3'-Hydroxybutyl)-2,4,4-trimethylcyclohexa-2,5-dienone*	Terpenoids	1.67659e+06	923512	2.4477e+06	1.50408e+06	1.18396e+06	1.71025e+06	692163	1.32243e+06	1.16646e+06	-	-
ML10174588	Confertifoline	Terpenoids	5.55772e+06	6.65956e+06	6.51247e+06	6.2352e+06	5.99076e+06	6.96408e+06	5.80605e+06	5.23819e+06	5.64153e+06	C09376	-
Qmdp112410	Vitetrifolin H	Terpenoids	1.77299e+06	2.09543e+06	1.79625e+06	1.64788e+06	1.30659e+06	1.49566e+06	1.94427e+06	2.08406e+06	1.80918e+06	-	-
Lmsn008908	2,3,19,23,24-Pentahydroxyolean-12-en-28-oic acid	Terpenoids	12371.3	15516.8	17148.5	16901.2	14496.6	20449.3	26473.8	24359	27142.9	-	-
Wcop005243	2-(3-tert-butyl-2-hydroxyphenyl)-2-hydroxyindene-1,3-dione	Terpenoids	14899910	9.48413e+06	7.9883e+06	11738365	10643725	12437555	14896220	13613295	12419395	-	-
Zjyp102910	11β-hydroxy-3-oxo-4(5),6(7)-diene-eudesman-12-ol	Terpenoids	61058.4	60934.9	74449.1	138012	172713	227087	119429	129654	116890	-	-
Wbmp007965	7-Oxodehydroabietic acid	Terpenoids	838514	1.125e+06	1.01978e+06	1.38641e+06	1.16648e+06	1.43572e+06	1.01358e+06	1.23367e+06	1.3318e+06	-	-
MWSslk208	Kaurenoic Acid*	Terpenoids	786411	1.23711e+06	1.31312e+06	638537	1.18401e+06	644388	1.12744e+06	801768	539282	C11874	ko00904,ko01100,ko01110
Lhdp102526	19-Hydroxyursolic acid	Terpenoids	10095.7	10529.1	10227.3	10996.5	9332.4	13559.3	18569.9	11343	10244.1	-	-
Lmsn011870	Niga-Ichigoside F1; Nigaichigoside F1	Terpenoids	162640	276590	270320	194154	148654	263214	204547	142596	105853	-	-
Zbbn004440	10-O-Caffeoyl-geniposidic acid	Terpenoids	3841125	4496575	4053565	4.77605e+06	4070710	5849425	2369555	2601895	2.3884e+06	-	-
pmn001407	2,3,16,21-Tetrahydroxyolean-12-en-28-oic acid (Platycogenic acid C)	Terpenoids	1.68432e+06	2.22324e+06	3.17819e+06	1.63448e+06	1.11067e+06	1.8934e+06	1.93639e+06	1.69954e+06	1.60475e+06	-	-
Lhwp110126	3-Epialphitolic acid*	Terpenoids	32138	32635.2	34597.4	46647.3	28995.8	27249.1	61584.4	45571.1	39422.9	-	-
Lskp211455	2,3-Dihydroxyurs-12-en-29-oic acid (Maslinic acid)*	Terpenoids	32138	32635.2	34597.4	46647.3	28995.8	27249.1	61584.4	45571.1	39422.9	C16939	-
Ymjm000094	3,28-Dihydroxyolean-12-en-11-one	Terpenoids	62693.7	105490	107303	59381.4	67665.6	69320.6	33169.3	43581.7	26946.2	-	-
Lmqp003432	6,9-Dihydroxy-7-megastigmen-3-one	Terpenoids	411456	611401	577840	439078	412875	529830	563219	620549	515326	-	-
Lhyn080508	Dehydrovomifoliol	Terpenoids	40203	63350	53123.2	54584.5	51230.1	46675	51984.3	56727.5	106710	-	-
Cmdn003997	6'-O-α-D-galactosylbarlerin*	Terpenoids	4084425	5644735	5172285	2027670	1657935	2979180	3415485	3781220	3335280	-	-
Cmdn004285	6'-O-β-D-glucosylbarlerin*	Terpenoids	4084425	5644735	5172285	2027670	1657935	2979180	3415485	3781220	3335280	-	-
Lmdn003699	6-O-Trans-Caffeoyl Ajugol	Terpenoids	126422	162784	193993	215502	157594	334935	194646	130469	150004	-	-
mws4075	Hypoglycyrrhizic acid(β)	Terpenoids	4198.75	5307.17	5408.29	1896.41	1230.69	1741.9	4196.29	3585.7	3176.07	-	-
Lhlp120627	Carvylacetate	Terpenoids	115767	111888	150516	141055	119181	186591	378633	419744	338754	-	-
Lmsn007400	Rubuside J	Terpenoids	1.70718e+06	1.95571e+06	2.22154e+06	1.88054e+06	1.67021e+06	2.39833e+06	3.93783e+06	4.22912e+06	3.54452e+06	-	-
Lacp005014	3-(3'-Hydroxybutyl)-2,4,4-trimethylcyclohexa-2,5-dienone glucoside*	Terpenoids	1.26954e+06	2127445	489175	829927	728316	997142	775246	1.06516e+06	972881	-	-
Qmyp101401	11,12-O-Isopropyfidenesolajiangxin F	Terpenoids	53839.3	70206.6	92301.7	57411.8	33906.7	56815.9	149103	159916	137205	-	-
Lhdp120310	Urenalobaside C	Terpenoids	262364	243614	455004	778632	659051	1.02e+06	669521	1.02224e+06	858738	-	-
Lmtp006291	Damsinic acid	Terpenoids	71444.5	64809.1	52559.9	62276.7	60129	74682.1	52520.2	40964.2	62528.5	-	-
Hmln003398	2,3,19,23-Tetrahydroxyurs-12-en-28-oic acid	Terpenoids	10687.8	16990.7	14006	59855.9	54243.8	74639.8	65952.9	65313.2	69282.7	-	-
Saln000462	7-O-coumaroyl-loganic acid	Terpenoids	3.84245e+06	5.06817e+06	5.09774e+06	4.31334e+06	4.20527e+06	5.54853e+06	2.16851e+06	2.45614e+06	2.41192e+06	-	-
Halp005624	Ganoderic Acid I	Terpenoids	322421	355612	387817	415774	360220	543788	660762	663421	579265	-	-
pmf0314	cis-Abienol	Terpenoids	61109.9	70313.9	65032.8	68422.1	66323.2	72932.5	65692.6	56859.6	69964.5	-	-
pmn001505	Oleanolic acid-3-O-xylosyl(1→3)glucuronide	Terpenoids	66604.4	55616.7	61746.6	68478.8	52413.8	63710.5	45687.3	53906.2	44857.7	-	-
Lmsn011830	2,19-Dihydroxy-3-oxours-12-en-28-oic acid	Terpenoids	3.68525e+06	4.12529e+06	3.63966e+06	3.74889e+06	3.57681e+06	4.10955e+06	4.28635e+06	2.45745e+06	1.91098e+06	-	-
Lhwp110301	19-Hydroxy-2-(hydroxymethyl)-A(1)-norursa-2,12-dien-28-oic acid (Coleonolic acid)*	Terpenoids	130905	151288	137451	79515.6	72263.5	109337	122035	115019	88686.1	-	-
Lhdp102528	3-Oxo-19-hydroxyurs-12-en-28-oic acid (Pomonic acid)*	Terpenoids	130905	151288	137451	79515.6	72263.5	109337	122035	115019	88686.1	-	-
Lacp004935	Megastigm-5-en-3,9-diol glucoside*	Terpenoids	230024	263834	261910	136735	96180.5	175115	563923	241875	418795	-	-
HJN106	2-Carboxy-3-hydroxy-A(1)-norlupan-20(29)-en-28-oic acid (Ceanothic acid)	Terpenoids	134881	154990	171869	157188	142628	197080	163572	114822	86704.7	-	-
Hmjn008136	2,3-Dihydroxyoleana-11,13(18)-dien-28-oic acid (Camaldulenic acid)	Terpenoids	172593	218642	221144	191181	163955	180265	223030	252730	226519	-	-
pmp001045	Bartsioside	Terpenoids	801578	750546	979203	669008	543517	689878	490747	660442	497886	-	-
Lhdp120302	Lauroside E*	Terpenoids	633244	837460	1.13496e+06	531720	517610	622357	671585	560071	604014	-	-
Lmsn006130	2,3,19-Trihydroxyurs-12-en-23,28-dioic acid-28-O-glucoside	Terpenoids	413413	507601	532511	875455	647366	998644	1.23042e+06	1.17218e+06	1.08833e+06	-	-
pmn001700	24,30-Dihydroxy-12(13)-ene-lupeol*	Terpenoids	3.47839e+06	2.91475e+06	3.04069e+06	3.77631e+06	3.89582e+06	1.79793e+06	3.62905e+06	3.08044e+06	2.97463e+06	-	-
Lacp005577	3-(3'-Hydroxybutyl)-2,4,4-trimethylcyclohexa-2,5-dienone malonyl glucoside*	Terpenoids	4.47576e+06	5.1332e+06	5.64819e+06	3.11853e+06	2.39034e+06	3.63661e+06	4.5004e+06	4.21531e+06	4.27586e+06	-	-
Zbsn012366	Oxyallobetulin*	Terpenoids	1.22826e+07	1.41465e+07	1.28992e+07	1.19757e+07	9.86519e+06	6.27974e+06	1.13225e+07	1.21586e+07	1.16247e+07	-	-
Latp009543	Virgaurenolide A*	Terpenoids	1.97214e+06	1.82296e+06	1.67558e+06	1.94463e+06	1.83353e+06	1.65518e+06	1.61851e+06	1.88004e+06	1.91035e+06	-	-
Lsjp211201	3S-3-hydroxy-β-damascon*	Terpenoids	1228615	882205	1803015	924665	517610	1100910	1151305	1069000	820695	-	-
Lmgn010741	2α,3α,23-Trihydroxyurs-12,20(30)-dien-28-oic acid*	Terpenoids	8744.73	11873.2	10496.5	96285.5	90920.8	132967	35885.7	35732.2	33905.5	-	-
Lskp211484	19-Hydroxy-3-oxo-24-norolean-12-en-28-oic acid*	Terpenoids	133854	136444	154402	89184.8	117090	141385	135560	86512.1	91164.9	-	-
Yajn001880	7-Deoxygelsemide	Terpenoids	569468	614009	515500	781521	657553	694343	669243	674444	670885	-	-
pmn001704	2,3-Dihydroxy-5(6),12(13)-diene-ursolic acid*	Terpenoids	2743.66	4850.22	3851.09	3519.38	4343.98	4958.67	7200.74	6063.41	5071.63	-	-
Lmsn012627	2,3-Dihydroxyurs-12,18-dien-28-oic acid*	Terpenoids	2743.66	4850.22	3851.09	3519.38	4343.98	4958.67	7200.74	6063.41	5071.63	-	-
HJAP081	Lanosta-7,9(11),24-trien-3,26-diol (Ganoderol B)	Terpenoids	117077	133946	184178	148698	139441	178226	88631.9	72165.9	72683.9	-	-
Labp004829	Platanionoside J*	Terpenoids	193013	277084	268761	182675	162879	219252	230466	270985	345163	-	-
Lcsn000654	Trachelosperonide B-1	Terpenoids	11558.3	13857.7	13780.5	17029.1	14911.2	25323.2	25996.6	31158.7	25242	-	-
Lmsn009900	1β-Hydroxy-2-oxopomolic acid	Terpenoids	3837.88	4235.79	4055.86	8858.24	7957.57	9807.8	6730.46	9628.37	5929.54	-	-
HJN110	3-Hydroxylup-20(29)-en-28-oic acid (Betulinic acid)*	Terpenoids	4.52274e+06	3.18239e+06	3.40282e+06	4.79735e+06	4.70877e+06	1.90302e+06	4.20828e+06	3.79418e+06	2.89301e+06	C08619	-
HX1191	3,4-Secodammara-4(28),20,24-trien-3,26-dioic acid	Terpenoids	105780	104087	74200.2	94753.5	83782.5	76323	86255.9	57968	46319.3	-	-
Wcgn012576	14-hydroxy-14-(hydroxymethyl)-5,9-dimethyltetracyclo[11.2.1.01,10.04,9]hexadecane-5-carboxylic acid	Terpenoids	820199	775253	785547	1.867e+06	670333	502154	793603	875974	785944	-	-
pmn001591	3,19,23-Trihydroxyurs-12-en-28-oic acid (Rutundic acid)	Terpenoids	11685.7	7451.85	6361.55	13705.7	12737.8	11731.8	25468.5	11131.2	11467.4	-	-
Hmcn000773	6'-O-Glucosylaucubin	Terpenoids	61926.7	109221	100557	70979.3	69796	73692	72538.2	53636.4	54974.6	-	-
Lmdn001560	6-DeoxyCatalpol	Terpenoids	227016	186918	163765	364704	213666	171325	376284	351988	272567	-	-
zjbp111608	11-hydroxyvalenc-1(10),8-dien-2-one	Terpenoids	310834	439970	432605	279076	199038	131091	178646	197335	216955	-	-
Ymjm000095	13,28-Epoxyolean-11-en-3-one*	Terpenoids	34033.4	16076	16930	29519.4	12941.7	6157.28	18848.2	21167.9	10980.6	-	-
Lssp210085	3,11-dioxo-β-oleorene*	Terpenoids	34033.4	16076	16930	29519.4	12941.7	6157.28	18848.2	21167.9	10980.6	-	-
zjmp120216	11-Hydroxy-3-oxours-12-en-28-oic acid	Terpenoids	31215.8	77832	121414	26439.4	35137.8	13680.9	14988.3	18753	5590.63	-	-
Lsjp211203	3R-3-hydroxy-β-ionone*	Terpenoids	1.41078e+06	1117705	1.68225e+06	1.07121e+06	938085	1273228	760184	1.21436e+06	976142	-	-
mws4053	3-Hydroxyurs-12-en-28-oic acid (Ursolic acid)*	Terpenoids	1.24697e+07	1.12714e+07	1.12494e+07	9.70212e+06	8.62459e+06	6.01077e+06	1.10948e+07	12022287	9.84487e+06	C08988	-
Hmcp005697	Olean-13(18)-en-3-one (δ-Amyrenone)	Terpenoids	10241.7	10072.1	6192.94	5895.8	24872	5110.29	22159.5	11055.1	12052.6	-	-
Lmdn005219	p-Menth-4(5)-ene-1,2-diol-1-O-β-D-(2-O-acetyl)-glucoside	Terpenoids	21439.1	34367	29128.6	17909.6	20623.3	24185.7	5005	34627	15005	-	-
Lmmn009550	3-Oxo-9,19-cyclolanost-24-en-26-oic acid (Mangiferonic acid)	Terpenoids	34401.4	46000.1	94841.2	57215	36458.9	20903.7	46982	18495	44559.5	-	-
Latp005173	Pseudoguaian-1α(H)-8α,12-olide-4β-O-β-D-glucopyranoside	Terpenoids	53778.1	62627.9	73110.2	37422.7	36160.4	65126.9	51301.3	76468.1	58815.5	-	-
Hmbn004734	3,23-Dihydroxy-30-noroleana-12,20(29)-dien-28-oic acid (30-Norhederagenin)	Terpenoids	73467.5	76028.2	64579.9	41491.9	143037	46281.3	115444	128108	119083	-	-
Lhhp102402	6-O-Acetyl-3-O-(4-O-malonyl)-xylosylcycloastragenol	Terpenoids	11371.5	14252.4	21047.8	23026	30716	35534.5	51849.3	114623	88289.6	-	-
pmp001064	6'-O-Sinapoyljasminoside B	Terpenoids	128160	184152	220921	89420.4	146164	200145	160507	192507	123343	-	-
Lacp003991	Blumenol B Glucoside*	Terpenoids	634970	904535	948163	503279	428631	543091	629916	672987	578157	-	-
Qmjp080402	15,16-Bisnor-13-oxo-8(17),11-labdadien-19-ol	Terpenoids	50005	27071.6	65684.4	71049.1	112046	59320.3	65474.6	45011.2	48557	-	-
Qmfp122207	24-p-Coumaroyloxy-2,3-dihydroxyurs-12-en-28-oic acid (Guavacoumaric acid)	Terpenoids	16863.6	13196.7	21823.7	46471.6	36939.6	25668.6	40674.6	52590.9	41674.4	-	-
Lhwp110302	2-Hydroxymethyl-A(1)-nor-19,24-dihydroxyurs-2,12-dien-28-oic acid (Rosamultic acid)	Terpenoids	81682.7	54794.7	47355.7	32721.6	33466.2	44882.7	70874.9	64077.5	34126.8	-	-
Lmjp002553	6-O-p-Coumaroyl-3-methoxy-7-deoxyrehmaglutin A	Terpenoids	230658	258079	228487	213868	214804	349371	138272	181218	248249	-	-
Zasp009163	Mudanpinoic acid A	Terpenoids	45825.1	49668.4	51781.3	63061.7	68883.8	80020.5	62070.2	62722.1	52319.5	-	-
Lmyp004084	Perillyl alcohol	Terpenoids	1.8472e+06	1889120	1.85161e+06	1.01941e+06	902580	2.11672e+06	1.38019e+06	2.35006e+06	1.15479e+06	C22272	-
Lsjp211206	β-ionone	Terpenoids	4.97484e+06	3.66376e+06	8643040	5061750	2.36147e+06	5473230	2.0668e+06	844165	2882215	-	-
WaYp004901	Reseoside*	Terpenoids	2279775	1.80677e+06	3139230	1.73782e+06	1.48084e+06	1.8693e+06	1.41316e+06	1642760	1.2542e+06	-	-
HX1218	3-Acetoxy-18-hydroperoxy-12-oleanen-11-one	Terpenoids	45214.9	223957	224761	142893	135851	159608	72494.3	63823.9	61245.9	-	-
pmn001506	Oleanolic acid-3-O-glucoside	Terpenoids	9185.69	13280.5	16285	14714.5	8760.92	13021.9	7126.51	6701.46	4755	-	-
Zmsn003589	Lactuside B	Terpenoids	5.5077e+06	6.43694e+06	7.9186e+06	5.1443e+06	2.48305e+06	4.30612e+06	2.8036e+06	3.3718e+06	3.49937e+06	-	-
Cmbp005414	Cyclopassifloside Ⅻ	Terpenoids	31173.4	68811.7	74374.5	73192.7	44153	24649.3	42618	59953.1	77820.4	-	-
Lmjp002782	6-O-p-Coumaroyl-7-deoxyrehmaglutin A	Terpenoids	556090	963250	487505	579012	515195	623543	900144	710170	567800	-	-
Halp005899	Ganoderic Acid B	Terpenoids	65080.4	76778.1	127108	73903.4	146430	150397	55287.9	92578	257242	-	-
Lhwp110305	(6S,7E,9R)-vomifoliol-9-O-β-D-Xyl-(1-6)-O-β-D-Glu*	Terpenoids	605613	596435	1220210	773770	554153	1220210	451440	834105	695030	-	-
Qmyp101232	Vomifoliol (Blumenol A)	Terpenoids	567800	770415	723505	320990	495865	442360	695030	414235	562780	C04166	-
Qmjp081106	Chlorantholide E	Terpenoids	144077	169500	188557	130102	78520.4	108421	73388.9	80982.5	86976.6	-	-
Qmyp101440	Blumenol C	Terpenoids	1.3017e+06	1.62729e+06	907671	1.34272e+06	974860	1.599e+06	464972	552776	1.26301e+06	-	-
Lakn004098	Dihydrophaseic acid	Terpenoids	5035855	6073525	5047935	2.32687e+06	4999610	5513055	2831205	2344140	1.08937e+06	C15971	ko00906
Labp005299	Malonyl myrsinionoside A*	Terpenoids	168243	216835	206287	64992.6	58350	116310	86866.1	108964	114082	-	-
Lmjp004581	Integracide H	Terpenoids	4415770	2.69133e+06	6592540	5539035	5113550	5807770	2.51517e+06	5972725	5629135	-	-
Lxmp122302	Dehydroxyampelopsisionoside*	Terpenoids	192794	725180	256999	141704	85967.2	135219	118388	255336	166489	-	-
Zmhn006530	4'-Methoxymagnaldehyde B	Lignans and Coumarins	17156.2	25446.2	12799.5	130151	143311	149396	88802.6	105453	102276	-	-
Wbwp008548	[(1R,2S)-1-(1,3-benzodioxol-5-yl)-2-methyl-3-oxobutyl]4-hydroxy-3-methoxybenzoate*	Lignans and Coumarins	550218	762887	760085	637300	620954	865069	389068	417183	352744	-	-
Wbwn009733	Isodunnianin	Lignans and Coumarins	576602	571302	511713	585144	683788	677044	587924	592340	531128	-	-
Lazn005469	Buddlenol F glucoside	Lignans and Coumarins	1.83506e+06	1.87113e+06	2.25865e+06	1.86794e+06	1.68247e+06	2.57293e+06	2.14152e+06	2.26996e+06	2.15606e+06	-	-
Lazn006735	Erythro-Guaiacylglycerol-β-O-4'-dehydrodisinapyl Ether	Lignans and Coumarins	1.50511e+06	1.90317e+06	1.85591e+06	1.16374e+06	1.01361e+06	1.17137e+06	1.55653e+06	1.68458e+06	1.42532e+06	-	-
Lskp211249	epieudesmin	Lignans and Coumarins	2.59761e+06	3.43665e+06	3.33631e+06	3.1934e+06	2.49002e+06	4.13928e+06	2.73729e+06	3.10231e+06	2.91708e+06	-	-
MWSmce265	Decursinol	Lignans and Coumarins	2.09765e+06	2.46108e+06	2.36454e+06	2.39676e+06	2.22489e+06	3.19467e+06	3.1101e+06	3.05019e+06	2.90809e+06	C09259	-
WaYn002469	4',8''-Bisguaiacylglycerol*	Lignans and Coumarins	5.80121e+06	6.71165e+06	6.93382e+06	6.06136e+06	5.08514e+06	6.53208e+06	7.03042e+06	7.06005e+06	6.52589e+06	-	-
pmb1207	O-Feruloyl 3-hydroxycoumarin	Lignans and Coumarins	465765	462420	291970	293640	286960	255235	262474	133400	120055	-	-
Ladn003077	Graminone A glucoside	Lignans and Coumarins	379498	429826	452414	248752	235376	314107	211869	168532	131469	-	-
Lazn002030	Guaiacylglycerol-β-Guaiacyl Ether glucoside	Lignans and Coumarins	6.71295e+06	7.00517e+06	5.04139e+06	3.98763e+06	3.80852e+06	4.65819e+06	2.17838e+06	3.13194e+06	3.25403e+06	-	-
Lmwp102713	(S)-Peucedanol	Lignans and Coumarins	917837	1.21203e+06	1.06552e+06	1.18757e+06	979094	1.44999e+06	1.26596e+06	1.40475e+06	1.39473e+06	-	-
WaYn002719	8,8''-Bisguaiacylglycerol*	Lignans and Coumarins	5.92496e+06	6.26571e+06	6.62919e+06	6.08411e+06	5.31285e+06	6.36228e+06	6.61597e+06	7.07901e+06	6.72598e+06	-	-
Cmsn002371	Isolariciresinol-9-O-xyloside	Lignans and Coumarins	804714	907513	791908	574314	723772	908899	587852	739953	788495	-	-
Lazn005628	Hedyotisol B	Lignans and Coumarins	61286.7	77269.3	66397.5	11321.7	10288.2	14660	26242.6	27796.4	22546.3	-	-
Qatp010618	Lignans Machilin F	Lignans and Coumarins	1.50048e+06	1.55723e+06	1.42467e+06	1.62697e+06	1.63143e+06	1.47681e+06	1.50519e+06	1.57644e+06	1.69185e+06	-	-
WaYn006188	Buddlenol E	Lignans and Coumarins	2.14103e+06	2.33792e+06	2.35648e+06	1.3264e+06	1.2167e+06	1.50954e+06	1.86394e+06	1.98735e+06	1.80508e+06	-	-
Lazn002951	Guaiacylglycerol-β-Guaiacyl Ether	Lignans and Coumarins	283531	269373	275353	333266	263179	474942	482149	555957	457295	-	-
mws1015	Esculin (6,7-Dihydroxycoumarin-6-O-glucoside)*	Lignans and Coumarins	3.27001e+06	3.7823e+06	4.19099e+06	2.50248e+06	2.54812e+06	2.51336e+06	2.14431e+06	1.96922e+06	2.24808e+06	C09264	-
Cmyn001328	Daphnin*	Lignans and Coumarins	3.27001e+06	3.7823e+06	4.19099e+06	2.50248e+06	2.54812e+06	2.51336e+06	2.14431e+06	1.96922e+06	2.24808e+06	C01421	-
Yaln007324	CHEMBL1080242	Lignans and Coumarins	86410.4	74244.5	125789	86587.9	75146.2	100630	77260.9	77280.6	86929.4	-	-
WaYn005957	Hedyotol C	Lignans and Coumarins	1.84349e+06	2.25123e+06	2.12357e+06	1.20389e+06	1.01282e+06	1.31364e+06	1.74578e+06	1.87874e+06	1.74948e+06	-	-
Hmhn004708	Cnidioside A	Lignans and Coumarins	646215	704772	828152	593724	399600	660644	625547	851862	990945	-	-
Wagp009968	Justicidin A*	Lignans and Coumarins	610183	695734	743006	642608	534899	764475	395812	418230	349819	C10633	-
Hmln003169	Trachelogenin	Lignans and Coumarins	28807.6	32167.5	42840.3	33192.4	27712.1	41461.2	47571.5	57823.4	59529.7	C10891	-
Yalp002838	4-Methoxy-5-(hydroxymethyl)-2H-1-benzopyran-2-one	Lignans and Coumarins	6.93587e+06	7.3112e+06	17743730	9.42197e+06	8.7387e+06	23842075	2.94922e+06	7330700	2.94951e+06	-	-
Yamn006407	viburfordosides E	Lignans and Coumarins	70865.5	72561.8	71715.6	50916.5	48369	53440.5	37761.4	34489.2	53046.9	-	-
Lazn003893	Erythro-Guaiacylglycerol-β-Coniferyl Ether	Lignans and Coumarins	47590.8	89010.1	70769.9	64187.7	55842.8	92244.9	60085.8	90521.3	76874.4	-	-
Hmcn002743	Lirioresinol A	Lignans and Coumarins	270655	309326	277181	282311	216720	370102	241883	318304	263646	-	-
Wbmn006600	3,4-Dihydro-4-(4-hydroxy-3-methoxyphenyl)-3-(hydroxymethyl)-6,7-dimethoxy-(3R,4S)-2-naphthalenecarboxaldehyde	Lignans and Coumarins	278370	306895	280796	280861	173815	252264	299457	334087	314006	-	-
Lazn002346	Erythro-Guaiacylglycerol-β-threo-syringylglycerol Ether glucoside	Lignans and Coumarins	704060	663921	696856	678523	592358	666550	1.22627e+06	1.20801e+06	902194	-	-
WaYn006734	Hedyotisol A	Lignans and Coumarins	148421	170491	155025	140602	130375	182578	209641	233822	209543	-	-
Wbmn002185	6-Hydroxy-4-(4-hydroxy-3-methoxyphenyl)-7-methoxy-naphtho[2,3-c]furan-1,3-dione-1	Lignans and Coumarins	2.79532e+06	2.30938e+06	2.47602e+06	2.20049e+06	2.06603e+06	1.90461e+06	1.93739e+06	2.53825e+06	2.05671e+06	-	-
Lazn002213	1-(4-Hydroxy-3-methoxyphenyl)-2-[4-(1,2,3-trihydroxypropyl)-2-methoxyphenoxy]-1,3-propanediol*	Lignans and Coumarins	4.50962e+06	4.6238e+06	5.24918e+06	4.24205e+06	4.00625e+06	5.70138e+06	5.27663e+06	5.43614e+06	5.08353e+06	-	-
Lsmp122007	Rudicoumarin C glucoside	Lignans and Coumarins	1.31475e+06	973569	1.95746e+06	1.68002e+06	1.30622e+06	2.39526e+06	1.78574e+06	2.14815e+06	1.83006e+06	-	-
Lazp005033	Divanillyltetrahydrofuran*	Lignans and Coumarins	376799	422942	546554	376216	357408	539796	89287.4	574721	430573	-	-
Zdcp005372	Anhydrosecoisolariciresinol (AHS)*	Lignans and Coumarins	376799	422942	546554	376216	357408	539796	89287.4	574721	430573	-	-
Wagp010109	Justicidin C*	Lignans and Coumarins	541030	729034	715458	623338	519742	763281	344198	385844	368775	-	-
Cmsn002067	7S,8R-threo-3',9,9'-trihydroxy-3-methoxy-4',7-epoxy-neolignan-4-O-rhamnoside	Lignans and Coumarins	30733.2	43907.2	46334.2	16563.3	13797.9	34768.6	17315	24841.5	53350	-	-
Yaap006468	Medioresinol B	Lignans and Coumarins	148137	122060	99032.7	55480.6	10055	104988	171549	169467	175999	-	-
Walp006246	8-Methoxy-6,7-Methylenedioxycoumarin	Lignans and Coumarins	714571	475365	327302	335104	164013	589734	228896	449968	228511	-	-
MWS20152	Syringaresinol	Lignans and Coumarins	42018.5	54994.3	47756.6	30794.4	32484.9	54284.9	42079.3	41064.7	42206.5	C10889	-
Yamn004825	Syringaresinol-4'-O-glucoside	Lignans and Coumarins	1978655	2590015	2146055	1443955	1821580	1356435	2149440	1590505	1691660	-	-
Zmpn002553	Cichoriin*	Lignans and Coumarins	73629.2	155070	191629	55739.9	78978.8	90612.4	176780	75331.6	96295.2	C09206	-
Lmbn001162	Esculetin-7-O-glucoside*	Lignans and Coumarins	3.82976e+06	4.30183e+06	4.07432e+06	2.7099e+06	3.0035e+06	3.18324e+06	2.42926e+06	2.40765e+06	2.15257e+06	-	-
Wbmn002637	4β-hydroxypaulownin	Lignans and Coumarins	2.98889e+06	4.14405e+06	4.86427e+06	1.20615e+07	1.12894e+07	7.91157e+06	1.74273e+07	1.4967e+07	1.58702e+07	-	-
pme2636	Enterodiol	Lignans and Coumarins	181894	187677	197321	192191	169687	178693	325306	342042	331119	C18166	-
Cmpp005475	Meranzin	Lignans and Coumarins	10482.3	66052.3	10490.9	81777.5	90718.7	131705	298127	344215	301373	-	-
Jmwn006041	Dehydrodiconiferylalcohol-9'-O-glucoside	Lignans and Coumarins	455951	438460	449503	482773	470580	493762	219386	244118	206021	-	-
Cmsn002480	Secoisolariciresinol-9'-O-glucoside	Lignans and Coumarins	39514.4	26579.1	29383.8	35151.6	22101.5	35815.7	45373	47113.7	35177.7	-	-
Lmbp002962	Isofraxetin	Lignans and Coumarins	770478	927787	2340755	835659	869164	1.04126e+06	1.18382e+06	1.72253e+06	1.26823e+06	-	-
Lhhp120812	Methylillicinone F*	Lignans and Coumarins	5.60957e+06	6.39382e+06	4.81782e+06	7.03049e+06	7.29875e+06	7.97343e+06	8.30439e+06	8.97614e+06	8.95667e+06	-	-
HX1341	7-hydroxy-2H-1-benzopyran-2-one	Lignans and Coumarins	5.73302e+06	6.72992e+06	6.1452e+06	3.74203e+06	3.31593e+06	8974305	3.86289e+06	4.71232e+06	4.96361e+06	-	-
MWSslk135	7,8-Dihydroxy-4-methylcoumarin	Lignans and Coumarins	609640	449407	574495	392210	290300	442360	265250	307000	261910	-	-
MWS20158	Pinoresinol-4,4'-O-diglucoside	Lignans and Coumarins	86461.5	125060	145080	91700	178450	26675	122953	128395	186795	-	-
MWSmce221	5,7-Dihydroxy-4-methylcoumarin	Lignans and Coumarins	1.00672e+06	1.15375e+06	1.26577e+06	658784	236870	782676	310345	531452	236870	-	-
Lmjn102210	Desmethylagrimonolide-6-O-β-D-glucopyranoside*	Lignans and Coumarins	94572.3	119133	93514.1	302335	225868	367956	92956.6	107933	92404.2	-	-
Cmsn002383	(7S,8S-Threo-3',4,7,9-tetrahydroxy-3-methoxy-8-O-4'-neolignan-9'-O-rhamnoside	Lignans and Coumarins	365475	500885	315419	752691	502662	815383	519024	508574	516874	-	-
pmn001371	Eucommin A*	Lignans and Coumarins	1501210	1378310	1965140	527645	770415	500885	520955	559435	552740	C10560	-
Lcsn000191	isatioxyneolignoside A	Lignans and Coumarins	282579	466456	403404	381615	407442	460740	491689	477514	453472	-	-
mws1013	Esculetin (6,7-Dihydroxycoumarin)	Lignans and Coumarins	1.25062e+06	1.33829e+06	1.23192e+06	725357	679960	627448	431377	371690	312015	C09263	ko00999,ko01110
HX1371	(7S,8R)-dihydrodehydrodiconferyl alcohol*	Lignans and Coumarins	63350	66705	85874.3	61685	45423.2	105045	58350	91700	91700	-	-
WaYn003112	Erythro-Guaiacylglycerol-β-threo-syringylglycerol Ether	Lignans and Coumarins	1.00534e+07	1.02404e+07	1.25565e+07	1.12309e+07	8.04092e+06	9.95297e+06	9.32499e+06	1.04302e+07	1.0343e+07	-	-
Lmbp003208	Fraxidin-8-O-glucoside	Lignans and Coumarins	328715	423049	234161	271930	207391	317521	335408	292376	367451	-	-
Lmbp002255	Fraxetin-8-O-glucoside (Fraxin)	Lignans and Coumarins	1.35274e+06	1.70602e+06	1.3655e+06	1.2338e+06	952517	1.41334e+06	1.43015e+06	1.1055e+06	1.34917e+06	C09266	-
Yarn005023	Tortoside E	Lignans and Coumarins	46680	66685	82321.4	18090.6	31989.8	18340	24787.4	45933.1	35171.1	-	-
Hmln003178	Nitensoside A	Lignans and Coumarins	15005	13717.5	11670	5564.04	11670	16188.3	11890	7040.85	24017	-	-
Qmzp101807	Avicennol*	Lignans and Coumarins	1.97214e+06	1.82296e+06	1.67558e+06	1.94463e+06	1.83353e+06	1.65518e+06	1.61851e+06	1.88004e+06	1.91035e+06	-	-
MWSmce499	Secoisolariciresinol diglucoside	Lignans and Coumarins	602476	717573	698359	523373	328032	479328	197887	132350	243146	-	-
Hmln002355	5'-Methoxymatairesinoside*	Lignans and Coumarins	1.15407e+06	803663	1205080	674148	498663	715736	487886	510085	540251	-	-
Yamn004462	6-((4-(3-hydroxy-2-(4-(3-hydroxypropyl)-2-methylphenoxy)propoxy)-2-methoxyphenoxy)methyl)tetrahydro-2H-pyran-2,3,4,5-tetraol*	Lignans and Coumarins	1.37782e+06	1.38925e+06	1.60921e+06	1.09379e+06	838497	1.38042e+06	684919	798899	810909	-	-
Lmsp004450	Dehydrodiconiferyl alcohol	Lignans and Coumarins	187663	336763	291465	200031	145487	213235	257638	87916.4	184018	-	-
Lmbp102601	7-Hydroxycoumarin;Umbelliferone	Lignans and Coumarins	599724	658745	886701	1221890	414269	372541	484718	545570	461667	C09315	ko00999,ko01110
Lcyp000672	Mahaleboside	Lignans and Coumarins	236181	231519	399329	274521	192825	244157	192521	428985	179502	-	-
Lmmn001894	Demethylwedelolactone-3-O-glucoside	Lignans and Coumarins	62114	42569.5	74681	70875.6	75444.4	67837.1	87639.8	83829.9	110530	-	-
Lmbn002160	8-Hydroxypinoresinol	Lignans and Coumarins	345328	390012	379406	236870	243545	251790	308009	300110	236259	-	-
Lcyn000106	Dichotomoside A	Lignans and Coumarins	6233560	7783840	6425140	5946665	6037020	8308995	6077005	6625695	5695015	-	-
pmp000682	Matairesinol-4'-O-glucoside (Matairesinoside)	Lignans and Coumarins	172243	190827	186184	208630	183206	237751	105494	131902	75025	-	-
Jmzn002987	Magnoloside E*	Lignans and Coumarins	2.26553e+06	6390285	5367655	1770950	1938105	3054075	3685425	4276615	3546975	-	-
Jmbn003306	Clemastanin A	Lignans and Coumarins	1.19617e+06	1892495	1.4198e+06	1.58976e+06	1.09901e+06	1.4019e+06	2032745	1.08971e+06	1.03016e+06	-	-
Zbsp004940	6-Hydroxy-7-methoxycoumarin*	Lignans and Coumarins	7.42318e+06	6.92133e+06	9.74586e+06	4.83605e+06	4.08871e+06	5.86858e+06	6.37453e+06	8.36872e+06	7.10895e+06	-	-
Lmyn003971	Dihydrodehydrodiconiferyl alcohol-4-O-glucoside*	Lignans and Coumarins	4479375	3.68322e+06	5063475	3540140	2.77199e+06	2.96095e+06	1.88726e+06	1.82483e+06	1.69282e+06	-	-
Lmbp003825	Skimmin (7-Hydroxycoumarin-7-O-glucoside)	Lignans and Coumarins	664602	564984	770799	482490	439015	661590	546050	412265	416673	-	-
pmb4777	4-Hydroxy-7-methoxycoumarin-β-rhamnoside	Lignans and Coumarins	39418.4	25725.3	28160.6	23323.8	37811.3	35784.3	32411	21428	39837.9	-	-
Lssp210086	Balanophonin B	Lignans and Coumarins	1.6847e+06	1.23052e+06	2.05198e+06	969965	1.57612e+06	1.99253e+06	930952	1.01552e+06	1.31645e+06	-	-
Lhmp122013	2-(hydroxymethyl)-5-methoxy-3-(3-methoxy-4-((3,4,5-trihydroxy-6-(hydroxymethyl)tetrahydro-2H-pyran-2-yl)oxy)phenyl)-2,3-dihydro-9H-[1,4]dioxino[2,3-h]chromen-9-one	Lignans and Coumarins	433448	555841	639820	276368	390594	295805	296416	613345	311741	-	-
MWS20161	Maltol 6'-O-(5-O-p-coumaroyl)-β-D-apiofuranosyl-β-D-glucopyranoside	Lignans and Coumarins	8340	22757.6	20032.8	16675	23340	24383.6	20207.6	15005	10005	-	-
mws1075	7-Methoxycoumarin	Lignans and Coumarins	114833	178404	100697	55814.7	99747	184325	57411.1	72821.8	31587.7	C09268	-
Lahp003986	3,4-Dihydro-4-(4'-hydroxyphenyl)-5,7-dihydroxycoumarin glucoside*	Lignans and Coumarins	115050	99160.5	155090	109712	120262	163364	373830	244883	167704	-	-
pmn001378	Pinoresinol-4-O-glucoside	Lignans and Coumarins	308749	304905	288832	283220	123390	356593	295310	323705	263580	C17529	-
HJN083	Lariciresinol-4'-O-glucoside*	Lignans and Coumarins	1277375	1.96453e+06	1295875	876025	1.33519e+06	1.49481e+06	1.1163e+06	953185	813990	-	-
Wbwp010031	Kadsulignan L	Lignans and Coumarins	256727	333990	303773	504761	402785	481478	350964	329705	449644	-	-
WaYn004444	7''-O-(Guaiacylglycerol)Feddeiphenol C	Lignans and Coumarins	235431	258184	275180	176470	193470	139856	192853	234255	245653	-	-
pmn001375	1-Hydroxypinoresinol-1-O-Glucoside	Lignans and Coumarins	639392	1.13653e+06	1.0296e+06	469391	529397	1374945	653165	631547	557602	-	-
Lazn003560	Methoxy-erythro-Guaiacyl glycerol β-threo-syringyl glycerol ether	Lignans and Coumarins	250629	270077	281198	145080	91156	183318	355187	416962	350435	-	-
Zmdn003480	Cycloolivil-6-O-glucoside	Lignans and Coumarins	1.80327e+06	1.6445e+06	3546975	3127305	1.21844e+06	1.40671e+06	1.09585e+06	2107145	2201895	-	-
Yamn004631	viburfordosides G	Lignans and Coumarins	1.04492e+06	599600	990947	605815	589555	938772	741930	1.1182e+06	1.01931e+06	-	-
Wbmn00859	vitelignin A	Lignans and Coumarins	271202	46333.5	209014	467305	244700	288312	882800	1.0203e+06	755732	-	-
MWSCX014	Scopoletin (7-Hydroxy-6-methoxycoumarin)*	Lignans and Coumarins	5.37454e+06	8.8774e+06	6844005	3.42636e+06	2.94782e+06	3.62702e+06	7.26468e+06	5.62088e+06	5.5709e+06	C01752	ko00999,ko01110
Lmsp003655	Dehydrodiconiferyl alcohol-gamma'-O-glucoside	Lignans and Coumarins	976378	962101	1205080	667034	476025	601282	686752	1015280	978355	-	-
Sazp004376	Phyllamyricoside C	Lignans and Coumarins	3.40313e+06	3.04848e+06	6.22891e+06	2.54037e+06	1.84573e+06	2.70015e+06	1.17611e+06	1.90016e+06	1.64785e+06	-	-
Jmzn003632	Manglieside D	Lignans and Coumarins	3931890	4828865	3839415	617649	1010240	1533215	1688285	1909385	1233660	-	-
mws1014	Fraxetin (7,8-Dihydroxy-6-methoxycoumarin)	Lignans and Coumarins	1.6208e+06	2.62319e+06	1.96107e+06	1.10416e+06	1.0307e+06	1.15234e+06	1.78541e+06	1.39878e+06	1.53872e+06	C09265	ko00999,ko01110
Latn003448	Iso-agatharesinoside	Lignans and Coumarins	246885	263580	258001	127264	178450	216835	333730	194362	123753	-	-
Zmcn003729	1-Hydroxypinoresinol-4'-O-Glucoside	Lignans and Coumarins	189620	293640	265689	255563	154810	230297	191315	372367	401068	-	-
Yarn005295	Tortoside A	Lignans and Coumarins	265079	304641	201029	0	0	0	0	0	0	-	-
Cmsp004305	(7S,8R-Threo-3',4,9'-trihydroxy-3-methoxy-4',7-epoxy-neolignan-9-O-rhamnoside	Lignans and Coumarins	100763	165408	98663.5	100040	63648.9	88315.4	88352.4	105261	101054	-	-
Lmmp122803	Balanophonin E glucoside	Lignans and Coumarins	116720	215165	53350	58909.9	63469.6	80025	183455	106710	118390	-	-
Lmmn002274	Isolariciresinol-9'-O-glucoside*	Lignans and Coumarins	4932320	3.50655e+06	5168830	4280050	2.70515e+06	3.39326e+06	2.05934e+06	1.99752e+06	1.89373e+06	-	-
MWSprf094	Tracheloside*	Lignans and Coumarins	939742	1.18132e+06	365974	632430	453296	647466	417280	550756	190130	-	-
Latp004399	6,8-Dihydroxy-3-methylisocoumarin	Lignans and Coumarins	874345	554715	1196680	797230	621355	832430	430655	536010	339955	C03830	-
Lcyp000676	Isoscopoletin-β-D-glucoside*	Lignans and Coumarins	1.73994e+06	1.11852e+06	2759825	7.1171e+06	3.46756e+06	5.94964e+06	1.22899e+06	1.69564e+06	1.42192e+06	-	-
Lbhp011923	Mandshurin	Lignans and Coumarins	2.48435e+06	2.78299e+06	5144640	3981575	1.78891e+06	4458745	2.20414e+06	5070380	4568820	-	-
Lajp003585	Murrayacarpin A glucoside*	Lignans and Coumarins	110332	116052	60020	89314.8	32377.5	100583	84191.9	138935	57264.4	-	-
Walp004391	7-C-Glucosylcoumarin	Lignans and Coumarins	250303	455735	402240	278406	218746	312796	272281	234952	264846	-	-
Lmhn003990	Phellodenol E	Lignans and Coumarins	877017	918397	1.32565e+06	556090	362789	321247	404078	335290	362810	-	-
Sakn005461	alaschanioside C	Lignans and Coumarins	743610	738580	911245	666560	556090	678285	343990	770415	676610	-	-
Lcrp000333	Fragransin B1*	Lignans and Coumarins	23900.9	22801.1	33302.4	5286.3	15362.9	8226.81	3528.06	20075.6	5353.69	-	-
Lcrp000377	Myristicanol B*	Lignans and Coumarins	23900.9	22801.1	33302.4	5286.3	15362.9	8226.81	3528.06	20075.6	5353.69	-	-
Wbmn004986	Lyoniresinol-3α-O-glucoside	Lignans and Coumarins	216679	154511	210130	152880	179592	183921	138636	220747	139011	-	-
MWSmce301	Coumarin-3-carboxylic Acid	Lignans and Coumarins	748635	567368	1089155	474125	469110	599600	312975	509245	332265	-	-
MWSmce024	Scopoletin-7-O-glucoside (Scopolin)	Lignans and Coumarins	309211	294664	293918	544375	327530	614660	286468	402645	297088	C01527	ko00999,ko01110
pmp000284	Fraxidin (8-Hydroxy-6,7-dimethoxycoumarin)	Lignans and Coumarins	50015	83365	86700	121725	96705	120055	135070	86700	91700	C17479	-
MWSmce439	3,4-Dihydrocoumarin	Lignans and Coumarins	23340	11859.1	14356.4	21222.9	18340	25427	27449.4	23718.2	26838.9	C02274	ko00999
Sakn003847	alaschanioside A	Lignans and Coumarins	1.17187e+06	1.13652e+06	1.40699e+06	1.01088e+06	1445640	986232	709081	792665	829140	-	-
zjgp122320	6-hydroxycoumarin	Lignans and Coumarins	280930	350933	532078	664799	285290	338481	355450	309350	287185	-	-
Lazn004986	Dihydrobuddlenol B glucoside	Lignans and Coumarins	313852	482490	319404	177436	183455	238540	231860	128395	140948	-	-
Lmtn003096	Secoisolariciresinol 4-O-glucoside*	Lignans and Coumarins	27526.6	20005	17824.6	0	0	0	0	0	0	-	-
pmb0235	O-Feruloyl coumarin	Lignans and Coumarins	243204	318369	265634	397225	119937	415610	77553.8	73117.2	150085	-	-
Cmqn003939	Syringaresinol-4,4'-O-bis-β-D-glucoside; Liriodendrin	Lignans and Coumarins	15005	43345	18340	13340	8340	15005	9388.97	11670	15005	-	-
MWSslk171	Nodakenin	Lignans and Coumarins	454060	566130	477470	325375	205155	320365	140221	325375	313685	C09279	-
Lazn004796	Demethyl-erythro-Guaiacylglycerol β-Sinapyl Ether	Lignans and Coumarins	671585	870995	862610	695030	562780	926340	626242	1006885	946475	-	-
Rfmb26201	Syringaresinol-4'-O-(6''-acetyl)glucoside	Lignans and Coumarins	176780	79381.1	100309	120055	28914.8	74451.3	65833.3	176780	108380	-	-
MW0103813	(±)-3-Hydroxynonanoic acid	Organic acids	189311	255834	310605	195483	147658	197319	217979	282866	231794	-	-
Zmtn001464	4,8-Dihydroxyquinoline-2-carboxylic acid	Organic acids	1.44515e+06	1.96045e+06	2.03107e+06	681883	626578	631200	549338	528993	503116	C02470	ko00380
pme3017	2-Aminoisobutyric acid*	Organic acids	2.39008e+07	2.37239e+07	2.39964e+07	2.08435e+07	2.29441e+07	2.17457e+07	20954270	2.17211e+07	2.12995e+07	C03665	-
MWS0811	L-Pipecolic Acid	Organic acids	1.02204e+07	1.19575e+07	1.95192e+07	5.68888e+06	7.53476e+06	8.64523e+06	8.23507e+06	1.52315e+07	1.03551e+07	C00408	ko00310,ko00960,ko01100,ko01110
Lmyn002403	Mandelic acid-β-glucoside	Organic acids	1.24458e+06	1.45815e+06	1.58953e+06	1.30058e+06	1.06408e+06	1.56398e+06	1.2529e+06	1.40944e+06	1.23561e+06	-	-
Wayn000884	Citric acid glucoside	Organic acids	1.50787e+07	1.42035e+07	1.55893e+07	1.50899e+07	1.12602e+07	1.53009e+07	7.72032e+06	7.84498e+06	7.08374e+06	-	-
Lmmn003323	2-Hydroxyhexadecanoic acid*	Organic acids	1.83821e+06	3.16638e+06	4.31318e+06	2.84308e+06	2.68071e+06	3.09435e+06	2.87929e+06	3.13593e+06	2.63079e+06	-	-
Lmbn001718	3-Methyl-2-oxopentanoic acid	Organic acids	648552	816216	779651	555537	437744	583879	617713	560195	566632	C00671	ko00280,ko00290,ko00966,ko01100,ko01110,ko01210,ko01230
MW0110179	Tumonoic acid H	Organic acids	427587	686613	793996	871095	684544	972616	925899	962668	865421	-	-
pme3009	trans-Aconitic acid	Organic acids	1.15361e+06	1.33177e+06	1.25957e+06	1.51863e+06	1.53023e+06	1.48807e+06	1.64107e+06	1.52805e+06	1.18639e+06	C02341	ko00660,ko01100
Lmtn004049	Abscisic acid	Organic acids	8.18849e+06	1.13938e+07	1.13673e+07	1.06972e+07	8.7347e+06	1.45773e+07	1.24122e+07	1.30596e+07	1.17684e+07	C06082	ko00906,ko01100,ko01110,ko04075
Zmdp000917	δ-Guanidinovaleric acid	Organic acids	392856	362888	498728	405555	454179	530003	486329	664495	564295	-	-
MW0119586	(2S,3R)-4-methylidene-2-octyl-5-oxooxolane-3-carboxylic acid	Organic acids	160248	191731	196367	171772	157473	168936	138325	172388	153187	-	-
MW0013542	2-Keto-3-deoxygluconate	Organic acids	2.2206e+07	2.08534e+07	2.21682e+07	5.9272e+06	1.45439e+07	1.43668e+07	1.93474e+07	1.91096e+07	2.01307e+07	C00204	ko00030,ko00040,ko01100,ko01200
mws0336	Urocanic acid	Organic acids	3.63206e+06	3.75185e+06	3.4045e+06	1.9593e+06	3.91971e+06	3.88354e+06	5.43592e+06	5.45477e+06	2.46903e+06	C00785	ko00340,ko01100
mws0154	Shikimic acid	Organic acids	6.63864e+06	1.4324e+07	1.44506e+07	8.16443e+06	15895922	1.63792e+07	1.09021e+07	2.52285e+07	1.04123e+07	C00493	ko00400,ko00996,ko00999,ko01100,ko01110,ko01230,ko01240
pmf0096	Oxalic acid	Organic acids	1.0577e+06	805026	1.05296e+06	380127	892411	996991	912358	349898	306463	C00209	ko00230,ko00630,ko01100
Lmbn001467	5-Acetamidopentanoic Acid	Organic acids	87417.8	76740.8	127087	121101	40337.9	193902	117953	115811	118123	C03087	ko00310,ko01100
pme1936	Creatinine	Organic acids	770894	797315	810968	818291	809561	796547	808862	767538	734408	C00791	ko00330,ko01100
mws0262	L-Tartaric acid	Organic acids	399516	964094	954051	249676	575741	452286	614228	386601	298282	C00898	ko00630,ko01100
Zmpn000638	3-Guanidinopropionic acid	Organic acids	144214	1.29507e+06	1.30981e+06	142767	865311	905433	744444	169025	483557	C03065	-
Lmgn000242	4,5,6-Trihydroxy-2-oxohexanoic acid	Organic acids	236019	180836	235895	173863	205580	176853	229012	206677	286479	C01216	ko00052,ko01100
Lcsn000415	Keto-Deoxy-Nonulonic acid	Organic acids	2.95899e+06	2.90463e+06	3.30011e+06	1.76352e+06	2.14638e+06	2.03035e+06	1.81794e+06	1.55814e+06	1.50212e+06	C20934	ko00520,ko01100,ko01250
mws0237	Azelaic acid	Organic acids	2.66748e+07	3.25683e+07	3.48723e+07	1.46149e+07	1.23389e+07	1.59178e+07	2.15192e+07	2.28871e+07	2.16531e+07	C08261	-
Lmgn007652	Tianshic acid	Organic acids	505619	1.05334e+06	911522	7.83084e+06	7.92126e+06	9.48105e+06	1.87745e+06	2.25162e+06	1.68958e+06	-	-
MW0114960	N-acetyl-alpha-D-glucosamine 1-phosphate	Organic acids	4.85282e+06	1.32977e+07	5.03848e+06	1.19503e+07	3.1561e+06	3.28692e+07	1.00502e+07	1.42822e+07	9.04499e+06	C04501	ko00520,ko01100,ko01250
ML10172161	Hydroxypyruvic acid	Organic acids	2.47387e+06	3.23273e+06	3.39979e+06	2.49877e+06	3.20481e+06	2.44262e+06	1.76254e+06	1.8327e+06	2.42682e+06	C00168	ko00260,ko00630,ko01100,ko01110,ko01200
Lmbn000216	3-Methylmalic acid*	Organic acids	2.77511e+06	2.3853e+06	2.38398e+06	2.43527e+06	2.61711e+06	2.8637e+06	2.48695e+06	2.09741e+06	2.97084e+06	C06032	ko00290,ko00660,ko01100,ko01210,ko01230
Zbdp002392	Piperonylic acid	Organic acids	1.03711e+07	1.26074e+07	1.24824e+07	1.0306e+07	9.04304e+06	1.23616e+07	8.12565e+06	7.77037e+06	7.92352e+06	-	-
Zmzn002460	1-Naphthoic acid	Organic acids	84580.2	98682.4	98176.6	170713	123733	196046	91567.1	106229	110414	C14091	-
Lmgn000160	3-Ureidopropionic Acid	Organic acids	4.9364e+06	4.53698e+06	4.46343e+06	6.5318e+06	7.199e+06	5.61125e+06	6.26323e+06	6.17059e+06	7.18345e+06	C02642	ko00240,ko00410,ko00770,ko01100
MW0011652	4-Isopropenylcyclohexene-1-carboxylic acid	Organic acids	3.17877e+06	3.34956e+06	1884055	1958380	2.89513e+06	1921210	3.40175e+06	1637700	3.30951e+06	-	-
MWS1882	Iminodiacetic acid*	Organic acids	4.7975e+06	6.30457e+06	4.82863e+06	6.93115e+06	5.86862e+06	6.00388e+06	5.08892e+06	5.58971e+06	5.12071e+06	C19911	-
pme0278	2,6-Diaminooimelic acid	Organic acids	716096	531277	518258	591243	783328	543302	704180	584753	479054	C00666	ko00300,ko00470,ko01100,ko01110,ko01230
MW0168309	12-Oxo-2,3-dinor-10,15-phytodienoic acid	Organic acids	68257.6	105089	94624	94604.6	86658	116074	82580.9	80755.8	86505.7	-	-
mws0576	3-Hydroxybutyric acid	Organic acids	1.06855e+07	1.17291e+07	1.09435e+07	1.06463e+07	9.84853e+06	9.24027e+06	7.09633e+06	8.55985e+06	7.92534e+06	C01089	ko00650,ko01100
Lmfn006097	Oleuropeic acid	Organic acids	46072.3	60146.7	46659.8	87469.3	76600.8	86140.7	59563.7	65387.9	59307.9	-	-
mws0924	2-Methylglutaric acid	Organic acids	2.02042e+06	2.18418e+06	2.29262e+06	1.34717e+06	559435	1.48219e+06	923300	1.65014e+06	1.41455e+06	-	-
Lmgn002555	2-Propylglutaric acid	Organic acids	4096430	3665157	3.60753e+06	2.925e+06	1.65353e+06	3.57723e+06	2.20778e+06	2486055	2.44425e+06	C16658	-
Wayn000504	Malic acid-1-O-diglucoside	Organic acids	4.14155e+06	5.16578e+06	6.94745e+06	4.74292e+06	4.90405e+06	6.44592e+06	2.82321e+06	2.85496e+06	3.35776e+06	-	-
MW0106496	dl-Alanyl-dl-phenylalanine	Organic acids	282386	283579	340718	587757	389976	678469	211670	256098	259021	-	-
pme2710	Dihydrojasmonic acid	Organic acids	179030	204269	240426	182843	186509	193993	170435	206458	186795	-	-
Lmbn001676	3-Hydroxy-3-Methyl-2-Oxopentanoic Acid	Organic acids	368876	166198	409590	328481	279871	374640	378178	339910	345442	C14463	ko00290,ko01110,ko01210
pme2380	α-Ketoglutaric acid	Organic acids	2.78963e+06	3.0375e+06	1.94813e+06	1.86307e+06	2.49773e+06	2.10474e+06	1.67886e+06	1.55829e+06	2.29738e+06	C00026	ko00020,ko00040,ko00053,ko00220,ko00250,ko00300,ko00310,ko00340,ko00430,ko00470,ko00630,ko00650,ko00660,ko01100,ko01110,ko01200,ko01210,ko01230,ko01240
Lmbn001754	3-Isopropylmalic Acid*	Organic acids	1.71793e+06	2.40274e+06	2.52953e+06	2.13694e+06	1.61371e+06	2.70274e+06	2.32655e+06	2.77026e+06	2.70392e+06	C04411	ko00290,ko01100,ko01110,ko01210,ko01230
Lmmn000806	Dimethylmalonic acid*	Organic acids	3.73006e+06	4.26734e+06	2.38105e+06	4.90298e+06	4.79885e+06	5.16196e+06	4.91946e+06	5.25935e+06	4.841e+06	-	-
Lmmn002164	Monomethyl succinate*	Organic acids	3.73006e+06	4.26734e+06	2.38105e+06	4.90298e+06	4.79885e+06	5.16196e+06	4.91946e+06	5.25935e+06	4.841e+06	-	-
mws0236	2-Aminoethanesulfonic acid	Organic acids	133203	138149	157275	63229.4	33459.6	19344.4	76041.4	90452.4	85258.3	C00245	ko00430,ko00920,ko01100,ko02010
MW0106498	3-Hydroxyoctanoic acid	Organic acids	570952	618252	660179	533691	450685	576962	515430	447978	399703	C20793	-
Lmbn003524	9-Oxononanoic acid	Organic acids	46011.7	57061.2	41787.8	71196.9	70228.3	75712.4	58810.5	55087.6	59948.4	C16322	ko00592,ko01110
Zmyn002323	2-Hydroxyphenylacetic acid	Organic acids	94806.4	73568	43345	95678.5	99401	28340	78252.9	75396.2	134096	C05852	ko00360,ko01100
MW0107572	1-(2-Amino-3-methylpentanoyl)pyrrolidine-2-carboxylic acid	Organic acids	6.26307e+06	7.98204e+06	6.68835e+06	9.59287e+06	6.49299e+06	1.11286e+07	1.20306e+07	1.14922e+07	1.03304e+07	-	-
mws0267	DL-Glyceric Acid	Organic acids	581848	607949	439880	482583	524086	493238	351678	289065	313762	C00258	ko00030,ko00260,ko00561,ko00630,ko01100,ko01110,ko01200
Lmbn001288	2-Hydroxy-2-methyl-3-oxobutanoic acid	Organic acids	4.0648e+06	4.30818e+06	4.28133e+06	6.42359e+06	4.90624e+06	6.56649e+06	6.55587e+06	6.92355e+06	6.34611e+06	C06010	ko00290,ko00650,ko00660,ko00770,ko01100,ko01110,ko01210,ko01230
pmb3101	2-Isopropylmalic Acid	Organic acids	2.03309e+06	2.72985e+06	2.63233e+06	2.28351e+06	1.75337e+06	3.00762e+06	2.62998e+06	2.77372e+06	2.68453e+06	C02504	ko00290,ko00620,ko01100,ko01110,ko01210,ko01230
mws0376	Fumaric acid	Organic acids	1.82265e+07	12044080	2.04934e+07	21359468	1.92998e+07	4.8359e+07	4.58565e+07	2.0057e+07	4.3088e+07	C00122	ko00020,ko00190,ko00220,ko00250,ko00350,ko00360,ko00620,ko00650,ko00760,ko01100,ko01110,ko01200
mws0473	2-Methylsuccinic acid*	Organic acids	3.88457e+07	4.04467e+07	4.29559e+07	6.13539e+07	4.64377e+07	6.44286e+07	6.50659e+07	6.72924e+07	3.62665e+07	-	-
mws0277	Quinic Acid	Organic acids	997409	1.05629e+06	853188	1.23633e+06	947556	1.16674e+06	983697	1.55054e+06	1.19384e+06	C00296	ko00400,ko01100
Zmgn001448	2-Propylmalic Acid*	Organic acids	1.71158e+06	2.41475e+06	2.44031e+06	2.20642e+06	1.59872e+06	2.60974e+06	2.32154e+06	2.72402e+06	2.74674e+06	C05994	ko00620
Lcsn002137	Homovanillic acid sulfate	Organic acids	2.08217e+07	5.4886e+07	2.43947e+07	2.23856e+07	2.09714e+07	3.70682e+07	2.65308e+07	2.48516e+07	2.4544e+07	-	-
mws0242	Suberic Acid	Organic acids	967375	1.06284e+06	1.07945e+06	610340	492076	632469	704028	667299	678268	C08278	-
Lmgn000224	2-Methyl-3-oxosuccinic acid	Organic acids	315494	557499	319157	280285	340879	298391	219781	191662	284294	C06030	ko00660
Zmgn004439	Decanoic acid	Organic acids	14098.8	11415.9	12318.5	14761.5	12421	15589.6	11315.9	11882.4	11831.3	C01571	ko00061,ko01100
MW0105267	4-Oxatetradecanoic acid	Organic acids	95539.9	139559	160904	74847.3	58687.2	88586.4	96873.9	106334	84276.6	-	-
mws0281	Citric Acid	Organic acids	9.68366e+06	9.43063e+06	1.04995e+07	1.02309e+07	1.17428e+07	1.18125e+07	1.04838e+07	9.73675e+06	1.19207e+07	C00158	ko00020,ko00250,ko00630,ko01100,ko01110,ko01200,ko01210,ko01230,ko01240
MWS2040	Methanesulfonic acid	Organic acids	299657	286941	276408	126839	204680	130493	104950	109982	119764	C11145	ko00920,ko01100
Zmyn000453	Isocitric Acid	Organic acids	3.91301e+07	3.41811e+07	3.11578e+07	5.10156e+07	3.10481e+07	3.40787e+07	3.63787e+07	4.21976e+07	3.29384e+07	C00311	ko00020,ko00630,ko01100,ko01110,ko01200,ko01210,ko01230,ko01240
Lmgn000219	Succinic semialdehyde	Organic acids	156822	115717	112713	100874	97917.5	50847.9	75415.9	66912.7	40085.1	C00232	ko00250,ko00350,ko00650,ko00750,ko00760,ko01100,ko01200
MWS1751	Diethyl malonate	Organic acids	178493	211357	193085	260452	216394	242672	196769	159642	189120	-	-
ML10176345	3-Dehydroshikimic acid	Organic acids	455660	637077	564283	581307	603035	780875	944309	821771	921294	C02637	ko00400,ko00999,ko01100,ko01110,ko01230,ko01240
Lmqp000873	Succinic anhydride	Organic acids	1.01544e+06	1.97368e+06	582936	1.1631e+06	823175	543943	1.15182e+06	920479	960746	C19524	-
pme2362	Mandelic acid	Organic acids	129680	272766	230990	170423	144514	274890	166103	174930	165758	C01984	-
pme1975	Malonic acid	Organic acids	8.94729e+06	7.40724e+06	9.56973e+06	8.20839e+06	7.51304e+06	7.8257e+06	4.60089e+06	6.87052e+06	5.85187e+06	C00383	ko00061,ko00240,ko00410,ko01100,ko01212
Zmgn000216	2-Hydroxyethylphosphonic acid	Organic acids	282158	319590	282705	277316	285533	360455	300580	270172	306372	C06451	ko00440,ko01100,ko01110
mws0206	2-Hydroxybutyric Acid	Organic acids	286206	322363	411978	43260.3	49060.7	76427.6	162814	140136	114624	C05984	ko00640
mws0470	Methylmalonic acid*	Organic acids	7.41335e+06	7.12961e+06	6.50778e+06	4.16269e+06	1.12776e+07	1.64983e+07	3.38313e+06	4.58658e+06	1.51339e+07	C02170	ko00240,ko00280,ko00640,ko01100
mws0192	Succinic acid*	Organic acids	7.41335e+06	7.12961e+06	6.50778e+06	4.16269e+06	1.12776e+07	1.64983e+07	3.38313e+06	4.58658e+06	1.51339e+07	C00042	ko00020,ko00190,ko00250,ko00310,ko00350,ko00360,ko00620,ko00630,ko00640,ko00650,ko00760,ko00920,ko01100,ko01110,ko01200
pme0274	6-Aminocaproic acid	Organic acids	635815	652678	845245	925466	847811	1.1293e+06	1.04178e+06	1.30815e+06	1.21626e+06	C02378	ko01100
pme3011	γ-Aminobutyric acid	Organic acids	1.22651e+06	1.61953e+06	2.18574e+06	897537	842878	824402	563279	601281	557247	C00334	ko00250,ko00330,ko00410,ko00650,ko00760,ko01100
pme3096	Aminomalonic acid	Organic acids	8.69873e+06	7.87075e+06	7.82029e+06	3.09613e+06	1.2377e+07	1.62576e+07	1.37039e+07	5.34022e+06	1.25463e+07	C00872	-
pme2006	Diethyl glutarate	Organic acids	204555	277779	258707	156812	126996	138203	142483	76347.2	106867	-	-
Lmbn001609	2-Acetyl-2-Hydroxybutanoic Acid	Organic acids	126173	57571.4	76337.1	128651	109336	141282	110009	120231	118922	C06006	ko00290,ko01100,ko01110,ko01210,ko01230
mws0147	β-Hydroxyisovaleric acid	Organic acids	464523	941176	548355	885713	665900	596656	486482	553425	508044	C20827	ko00280,ko01100
MWS3036	3-Hydroxyglutaric acid*	Organic acids	1.11422e+07	2.04342e+07	1.57976e+07	1.5244e+07	1.30915e+07	1.43473e+07	1.23251e+07	1.61364e+07	1.15188e+07	-	-
MWSmce536	Methyl 2-furoate	Organic acids	4.25086e+07	5.02455e+07	4.5322e+07	6.27788e+06	5.02355e+06	6.9684e+06	4.21248e+06	3.69855e+06	4.27927e+06	-	-
pme3154	Mevalonic acid	Organic acids	4.55763e+06	1.10973e+07	7.58807e+06	2.68025e+06	6.95269e+06	6.20872e+06	3.02126e+06	2.98809e+06	4.87801e+06	C00418	ko00900,ko01100,ko01110
mws0567	4-Guanidinobutyric acid	Organic acids	3.33729e+06	3.54645e+06	3.59612e+06	12944985	4.07015e+06	14365535	4.18865e+06	4.96024e+06	5.02331e+06	C01035	ko00330,ko01100
ZbBn002068	3-methyl-ShikimicAcid	Organic acids	208508	346596	492886	217107	254286	219437	171057	125292	175683	-	-
Wayn000597	Citric acid-1-O-diglucoside	Organic acids	1.706e+06	2.76626e+06	3.66283e+06	3.36099e+06	1.95325e+06	5.45153e+06	3.04864e+06	4.09094e+06	2.95574e+06	-	-
Wmzn000227	2,2-Dimethylsuccinic acid	Organic acids	8821.34	17647.3	65020	20089.5	17820.2	14532.3	4194.1	7339.67	8021.23	-	-
mws0425	Citraconic acid	Organic acids	1.0567e+07	1.63265e+07	3.96995e+06	1.09569e+07	8.26243e+06	1.39821e+07	9.12283e+06	9.674e+06	9.63714e+06	C02226	ko00290,ko00660,ko01100,ko01210
Lmln008320	Cholic acid	Organic acids	14592.2	20413.3	39656.8	3618.93	8045.7	3176.97	9856.09	5530.44	6931.6	C00695	ko01100
MWS1837	Tranexamic Acid	Organic acids	46011.5	38445.8	52329.2	41516.4	32932.7	47827.2	67183.2	64110	65252.8	-	-
MW0121650	5-Methyltetrahydrofolic acid	Organic acids	212599	337905	351439	276780	341203	273944	407222	394907	322225	-	-
pme0120	5-Aminovaleric acid	Organic acids	118010	90799.8	124950	99394.8	177674	105576	66901.1	105343	65741.4	C00431	ko00310,ko00330,ko00470,ko01100
MW0131331	3-(4-Hydroxy-3-methoxyphenyl)-2-propenoic acid	Organic acids	4122160	3605070	1.18067e+06	1.92662e+06	998531	2.12559e+06	1.08744e+06	1.21772e+06	1.17195e+06	-	-
MWSslk154	Triethyl citrate	Organic acids	84010.2	70711.8	85638.4	109276	104211	109015	84717.1	57103.4	92652.9	-	-
MWS4396	1-Hydroxy-2-Naphthoic Acid	Organic acids	105555	120086	122220	117469	117797	118858	123800	106544	103568	C03203	ko01100
Zmgn000217	Itaconic acid	Organic acids	602204	695277	647294	488423	575316	573337	499986	364041	605445	C00490	ko00660,ko01100
pme0266	Sebacic acid	Organic acids	26109	28861.6	30187.8	31044	24142.5	24509.4	19876.9	20697.4	25897.9	C08277	-
pme3186	DL-Glyceraldehyde-3-phosphate	Organic acids	90670.4	72019.8	94528.4	111028	60314.9	98065.6	164757	143162	263590	C00661	-
pme1974	Pyruvic acid	Organic acids	413642	398541	394082	394836	274073	366687	291102	338363	284060	C00022	ko00010,ko00020,ko00030,ko00040,ko00053,ko00250,ko00260,ko00261,ko00270,ko00290,ko00330,ko00350,ko00360,ko00430,ko00440,ko00470,ko00620,ko00630,ko00650,ko00660,ko00710,ko00730,ko00760,ko00770,ko00900,ko01100,ko01110,ko01200,ko01210,ko01230,ko01240
mws1167	Oxalacetic acid	Organic acids	641119	584004	712473	711736	583670	796434	631735	706662	617421	C00036	ko00010,ko00020,ko00250,ko00470,ko00620,ko00630,ko00710,ko00999,ko01100,ko01110,ko01200,ko01210,ko01230,ko01240
WaYn000716	Citric Acid diglucoside	Organic acids	5.82625e+06	6.93157e+06	8.06569e+06	8.49285e+06	5.34826e+06	7.32518e+06	4.12218e+06	6.88492e+06	3.91296e+06	-	-
ML10197929	Creatine	Organic acids	213371	154264	144567	200038	186227	143705	219530	161725	280331	C00300	ko00260,ko00330,ko01100
Rfmb320	1-Methylpiperidine-2-carboxylic acid	Organic acids	2.71677e+06	2.16962e+06	2.00709e+06	1.99472e+06	1.92639e+06	2.18032e+06	3.44929e+06	3.14114e+06	3.53052e+06	-	-
Zayn001165	(S)-Malic acid-1-O-beta-D-glucopyranoside	Organic acids	1.61554e+06	4.62441e+06	3.69352e+06	4.32775e+06	4.77431e+06	5.85147e+06	1.65665e+06	1.46262e+06	2.87302e+06	-	-
pme3207	Muconic acid	Organic acids	2.06921e+07	8.663e+06	2.04243e+07	9.59115e+06	1.06037e+07	9.97708e+06	7.0795e+06	1.24046e+07	1.75015e+07	C02480	ko01100
Zmyn000247	2-Hydroxyglutaric Acid*	Organic acids	2.58208e+06	3.18883e+06	2.55257e+06	2.62916e+06	2.80296e+06	2.55912e+06	2.32018e+06	1.2062e+06	3.00729e+06	C03196	ko00310,ko01100
Lmsn015919	Phytic acid	Organic acids	41885.1	38506.5	35822.3	34246.6	34859.1	32206.9	29118.4	27770.8	28160.6	C01204	ko00562,ko01100,ko04070
Zmgn000503	2,3-Dihydroxy-3-Methylbutanoic Acid	Organic acids	4.8546e+06	3.13499e+06	3.96629e+06	4.57382e+06	3.4744e+06	4.61698e+06	4.79553e+06	6.80107e+06	4.25453e+06	C04039	-
pmb2826	L-Citramalic acid	Organic acids	3.18461e+06	3.80539e+06	2.87402e+06	3.3355e+06	4.67895e+06	3.58237e+06	3.40941e+06	2.70635e+06	3.47263e+06	C02614	ko00660,ko01100
mws0373	4-Methyl-2-oxovalerate	Organic acids	19577.1	36296.4	20575.3	17149.2	9792.75	3340	19493.6	19491.6	11321.2	C00233	ko00280,ko00290,ko00966,ko01100,ko01110,ko01210,ko01230
mws0832	2-(4-Aminobutanamido)-3-(1-methyl-1H-imidazol-5-yl)propanoic acid	Organic acids	26818.9	49014.6	14136.4	50815.1	38538.7	72345.3	125385	23340	119586	C01262	ko00340,ko00410,ko01100
pme2761	4-Hydroxy-2-oxoglutaric acid	Organic acids	7.51451e+06	5.19459e+06	8.01156e+06	8.18777e+06	3.52374e+06	6.21308e+06	5.71997e+06	6.35786e+06	5.03265e+06	C01127	ko00630,ko01100
MW0014493	4-Hydroxycrotonic acid	Organic acids	2.23786e+06	1.67349e+06	1.82381e+06	1.51538e+06	1.2888e+06	2.16115e+06	1.72726e+06	1.70015e+06	1.60301e+06	-	-
pme1216	2-Picolinic acid	Organic acids	285341	529255	773269	308716	253981	359275	218139	298511	194693	C10164	ko00380,ko01100
mws0159	Phenylpyruvic acid	Organic acids	338012	442391	587474	469831	490850	481710	449045	516387	440911	C00166	ko00360,ko00400,ko00470,ko00960,ko01100,ko01110,ko01210,ko01230
MW0104828	2-Ketohexanoic acid	Organic acids	452390	520955	612990	648145	243615	832430	475448	1010240	899505	C00902	-
MWS2417	3-Hydroxymandelate	Organic acids	81952.1	26026.4	169989	62035.6	110173	85812.7	59993.4	74496.7	136564	-	-
Lmbn002072	2-Propylsuccinic acid	Organic acids	1161390	1300920	1203400	402240	455735	705080	445700	450715	444030	C16657	-
pme0295	4-Acetamidobutyric acid	Organic acids	931909	905440	1.69396e+06	1.36004e+06	1.07866e+06	1.17879e+06	804536	1.71832e+06	928544	C02946	ko00330,ko01100
MWS0274	DL-3-Phenyllactic acid*	Organic acids	87703.9	105743	109545	149210	85245.9	155717	175115	125085	115637	-	-
mws1598	3-Amino-1-propionic sulfonic acid	Organic acids	25005	13234.8	17789.5	15973.7	9131.23	19172.8	26466.8	20131.7	14146.2	-	-
MWS1709	D-Malic acid*	Organic acids	8.70637e+06	1.67549e+07	8.88304e+06	8.29954e+06	4940945	8.52814e+06	7.91582e+06	8.76214e+06	4.88375e+06	C00497	ko00650,ko01100
MWS5165	Methyloxalacetic Acid Diethyl Ester	Organic acids	961315	1.75046e+06	939564	974615	1.04062e+06	968108	1.12191e+06	892404	1.21148e+06	C07056	-
Wccp000476	(2S)-2-[(1R)-1-carboxyethoxy]propanoic acid	Organic acids	1.4044e+06	5.60667e+06	4.90749e+06	4.63323e+06	3.97831e+06	1295875	4.49175e+06	767011	4.13011e+06	-	-
Wayn001528	Homocitrate	Organic acids	1.99009e+06	4.85837e+06	3.00259e+06	3.31853e+06	3.0654e+06	1.90241e+06	3.11602e+06	2.95333e+06	2.85131e+06	C01251	ko00300,ko00620,ko01100,ko01110,ko01210,ko01230,ko01240
Wasn003197	3-(Beta-D-Glucopyranosyloxy)-5-Hydroxyhexanoic Acid Methyl Ester	Organic acids	32555.6	37147.5	93370	68355	30272.1	45578.9	37699.7	95035	95035	-	-
MWS2027	Barbituric acid;Malonylurea;2,4,6-Pyrimidinetrione	Nucleotides and derivatives	8.18519e+06	7.67609e+06	7.81492e+06	7.8845e+06	8.56036e+06	6.97968e+06	6.48282e+06	6.33043e+06	6.62196e+06	C00813	ko00240,ko01100
Wcjp001256	9-Alpha-Ribofuranosyladenine*	Nucleotides and derivatives	972057	1170081	1.02514e+06	968563	779065	1.20336e+06	957503	870866	929061	-	-
pme3337	Succinyladenosine	Nucleotides and derivatives	2.53487e+07	3.06311e+07	3.43339e+07	2.25051e+07	1.63945e+07	2.71999e+07	1.72483e+07	1.78877e+07	1.84462e+07	-	-
pme3967	2-(Dimethylamino)guanosine*	Nucleotides and derivatives	570842	1.01589e+06	919630	430922	288928	93370	445869	483154	415678	-	-
pmb0374	2-Aminopurine	Nucleotides and derivatives	8.82522e+06	9.69771e+06	9.90691e+06	8.03453e+06	7.06045e+06	1.05141e+07	7.61315e+06	7.67296e+06	7.55e+06	-	-
mws1305	6-Benzylaminopurine	Nucleotides and derivatives	98370	98370	253565	281950	61554.2	182205	190130	624705	141740	C11263	-
Zmjp000966	Vidarabine	Nucleotides and derivatives	988711	1.13895e+06	1.02708e+06	922411	889456	1.12669e+06	953050	882128	1.01759e+06	-	-
pme1184	2'-Deoxyguanosine	Nucleotides and derivatives	1.28867e+06	1.37349e+06	1.17343e+06	945154	21681.4	741921	703300	538747	701525	C00330	ko00230,ko01100,ko01232,ko02010
pme1178	Guanosine	Nucleotides and derivatives	2.71115e+06	7.11379e+06	7.24564e+06	4.74884e+06	4.42185e+06	7.2221e+06	4.71726e+06	6.57865e+06	5.08259e+06	C00387	ko00230,ko01100,ko01232,ko02010
pmb0964	Isopentenyladenine-7-N-glucoside	Nucleotides and derivatives	6.05672e+07	5.31617e+07	6.25895e+07	3.38941e+07	4.47416e+07	3.37763e+07	2.37335e+07	2.54766e+07	2.27205e+07	-	-
pme3188	Uridine 5'-monophosphate	Nucleotides and derivatives	1.12257e+06	2.75474e+06	3.75597e+06	1.07382e+06	767690	2.54831e+06	1.23873e+06	1.27967e+06	1.07394e+06	C00105	ko00240,ko01100,ko01232,ko01240
pmc0281	Ribosyladenosine	Nucleotides and derivatives	2.12852e+06	1.93897e+06	1.71687e+06	1.17077e+06	1.39944e+06	2.03832e+06	1.95566e+06	2.09117e+06	2.77368e+06	-	-
pmb0981	Adenosine 5'-monophosphate	Nucleotides and derivatives	7.75884e+06	8.74253e+06	9.51885e+06	9.79718e+06	8.40951e+06	1.09657e+07	6.23913e+06	5.86184e+06	7.22245e+06	C00020	ko00230,ko00908,ko01100,ko01110,ko01232,ko01240
Zmmp002106	4-methyl-1,5,2,3-dioxadiazinan-2-amine	Nucleotides and derivatives	6.49763e+06	1.00165e+07	1.14559e+07	8.7892e+06	8.67061e+06	1.08319e+07	1.3529e+07	1.40442e+07	1.25146e+07	-	-
pmb0197	N7-Methylguanosine	Nucleotides and derivatives	1.43337e+06	2.87971e+06	3.35621e+06	878505	640599	1.14098e+06	968813	1.22621e+06	945561	C20674	-
pme3961	2'-Deoxyadenosine*	Nucleotides and derivatives	899743	1.23701e+06	1.23275e+06	881007	807815	1.34057e+06	1.32018e+06	1.39255e+06	1.0405e+06	C00559	ko00230,ko01100,ko01232,ko02010
pme3184	2'-Deoxyadenosine-5'-monophosphate	Nucleotides and derivatives	1.49529e+06	1.5626e+06	1.53133e+06	1.59003e+06	1.35514e+06	1.92808e+06	1.73799e+06	1.94185e+06	1.75034e+06	C00360	ko00230,ko01100,ko01232
pmb2507	2-Deoxyribose-1-phosphate*	Nucleotides and derivatives	5.99255e+06	7.53497e+06	8.29922e+06	2.87645e+06	3.6072e+06	3.35055e+06	2.36735e+06	2.26999e+06	3.20913e+06	C00672	ko00030,ko00240,ko01100
mws1715	Cordycepin (3'-Deoxyadenosine)*	Nucleotides and derivatives	556034	658165	814164	511937	528198	806918	749428	905265	655125	C08431	-
pmb0530	Nicotinic acid adenine dinucleotide	Nucleotides and derivatives	1.29576e+07	1.25463e+07	1.16669e+07	1.39709e+07	1.0086e+07	2.45068e+07	1.4897e+07	2.19884e+07	1.27357e+07	C00003	ko00190,ko00730,ko00760,ko01100,ko01240
pme0257	Uracil	Nucleotides and derivatives	4.27953e+06	4.3986e+06	4.52722e+06	4.4869e+06	4.85882e+06	5.05021e+06	4.11086e+06	3.84178e+06	4.8033e+06	C00106	ko00240,ko00410,ko00770,ko01100,ko01232
MWS2984	8-Azaguanine	Nucleotides and derivatives	269162	293326	462069	208169	199673	451124	262760	493392	332589	-	-
pme3968	7-Methylguanine	Nucleotides and derivatives	91640.6	171311	176749	44192.2	41635.9	75229.2	47975.7	67539.6	53215.8	C02242	-
mws0668	Xanthosine	Nucleotides and derivatives	3.49671e+06	4.33394e+06	5.3125e+06	3.298e+06	2.86814e+06	4.01196e+06	3.22967e+06	3.27702e+06	3.38028e+06	C01762	ko00230,ko00232,ko01100,ko01110,ko01232,ko02010
Hmhp001812	2'-O-Methyladenosine	Nucleotides and derivatives	2.89789e+06	4.39952e+06	4.56524e+06	3.79484e+06	3.0845e+06	4.34878e+06	2.35052e+06	2.37529e+06	2.27997e+06	-	-
Zmyp000878	Crotonoside; 2-Hydroxyadenosine	Nucleotides and derivatives	4.55613e+06	6.67969e+06	7.84182e+06	4.64121e+06	4.29997e+06	6.77835e+06	5.05367e+06	6.00162e+06	4.92345e+06	C08432	-
pme0230	Adenosine*	Nucleotides and derivatives	990764	1.11534e+06	1.02517e+06	947454	819495	1.14908e+06	874221	902594	887842	C00212	ko00230,ko01100,ko01232,ko02010
pme0264	Thymidine	Nucleotides and derivatives	246563	145080	260864	314209	301972	301143	301860	309523	257316	C00214	ko00240,ko01100,ko01232
pme1119	Inosine	Nucleotides and derivatives	1.00641e+06	1.14756e+06	1.09659e+06	1116694	1.3092e+06	1.04868e+06	1.62506e+06	1.6033e+06	1.53188e+06	C00294	ko00230,ko01100,ko01232,ko02010
MWS4354	N6-methyladenosine	Nucleotides and derivatives	126730	125060	89467.9	93265.9	84034.1	90463	80263.9	79417.7	94672	-	-
pme1109	Guanine	Nucleotides and derivatives	3.43231e+06	3.79346e+06	5.80626e+06	2.50666e+06	2.53574e+06	3.7041e+06	3.38041e+06	5.96103e+06	3.85881e+06	C00242	ko00230,ko01100,ko01232
pme2879	5-Hydroxymethyluracil	Nucleotides and derivatives	208350	318898	432096	268017	207057	382474	192993	259392	170172	C03088	-
MW0103367	3-Deaza-2'-deoxyadenosine	Nucleotides and derivatives	2.00637e+06	2.67358e+06	3.17408e+06	3.2885e+06	2.4314e+06	3.50597e+06	2.06789e+06	1.9128e+06	1.73595e+06	-	-
mws0863	2-Deoxyribose-5'-phosphate*	Nucleotides and derivatives	650091	592073	781887	184172	144295	258438	154400	171930	154080	C00673	ko00030,ko01100
pmb0532	Inosine 5'-monophosphate	Nucleotides and derivatives	590457	718829	700102	726223	655642	865901	468610	351418	527938	C00130	ko00230,ko01100,ko01110,ko01232,ko01240
Wayp001104	N-(1-Deoxy-1-fructosyl)Tyrosine	Nucleotides and derivatives	593082	1.32213e+06	653652	262826	367270	349867	578262	367616	381100	-	-
pme3007	Uridine 5'-diphosphate	Nucleotides and derivatives	476542	454878	485524	593747	597426	515143	481233	462116	506927	C00015	ko00240,ko00908,ko01100,ko01232,ko01240
Wayn002083	N-(1-Deoxy-1-fructosyl)Phenylalanine	Nucleotides and derivatives	1.91662e+06	2.7105e+06	4.52934e+06	2.2956e+06	1.51938e+06	2.66301e+06	2.97836e+06	2.623e+06	2.03874e+06	-	-
mws0976	β-Pseudouridine	Nucleotides and derivatives	1.5991e+06	1.85488e+06	2.16016e+06	1.75356e+06	1.0556e+06	1.41887e+06	986288	1.84997e+06	986492	C02067	ko00240,ko01100
mws0872	1-Methyladenosine	Nucleotides and derivatives	46530.6	93016.7	93724.3	38532.6	52350.4	74882.9	58453.8	51209.9	52414	C02494	-
mws0248	Uridine	Nucleotides and derivatives	1.11333e+07	1.56128e+07	1.49789e+07	1.22321e+07	8.37025e+06	9.52052e+06	6.33606e+06	1.29267e+07	6.49081e+06	C00299	ko00240,ko01100,ko01232,ko02010
Wdtp002974	N-(p-hydroxybenzyl) adenosine	Nucleotides and derivatives	536043	540981	2134210	772414	855398	869717	353114	367186	439915	-	-
mws0884	Cyclic 3',5'-Adenylic acid	Nucleotides and derivatives	3.85299e+06	6.19926e+06	3.84606e+06	5.36077e+06	4.03908e+06	4.31317e+06	4.68675e+06	4.63277e+06	4.70447e+06	C00575	ko00230,ko01100
Wayp001024	N-(1-Deoxy-1-fructosyl)Valine	Nucleotides and derivatives	5.06767e+06	7.47124e+06	1.02381e+07	5.43895e+06	3.57366e+06	8.54737e+06	5.6324e+06	7.22661e+06	5.08566e+06	-	-
mws0572	5-Methylcytosine	Nucleotides and derivatives	85609.9	161655	138682	35700.8	90271.8	57282.4	43831	47207.6	56554.2	C02376	ko00240,ko01100
Wayn000341	N-(1-Deoxy-1-fructosyl)Asparagine	Nucleotides and derivatives	1.40855e+07	1.82388e+07	2.35011e+07	2.14038e+07	2.15052e+07	2.58454e+07	2.16016e+07	1.99088e+07	2.1412e+07	-	-
pmc0066	2'-Deoxyinosine-5'-monophosphate	Nucleotides and derivatives	3.38094e+06	1.01859e+06	864822	414512	1.00996e+06	233937	236969	141394	250464	C06196	ko00230,ko01232
Lmqp000329	5-Aminoimidazole ribonucleotide	Nucleotides and derivatives	3.49348e+06	2.68165e+06	1.51432e+06	3.8931e+06	4.33486e+06	4.16867e+06	3.33973e+06	3.1644e+06	3.5932e+06	-	-
mws0255	Cytosine	Nucleotides and derivatives	7.39267e+06	6.3363e+06	4.46501e+06	3.7227e+06	3.38665e+06	2.91071e+06	3.33359e+06	2.77725e+06	4.21581e+06	C00380	ko00240,ko01100,ko01232
pme1194	2'-Deoxycytidine	Nucleotides and derivatives	129908	122045	110863	125926	83713	94933.2	145829	82501.3	114669	C00881	ko00240,ko01100,ko01232,ko02010
mws1409	Uridine-5'-diphosphoglucuronic acid	Nucleotides and derivatives	180522	147498	110147	239732	171955	283158	280077	297018	300143	-	-
Lmcp002302	N6-(2-Hydroxyethyl)adenosine*	Nucleotides and derivatives	582464	989991	840920	287412	236030	420413	415864	463402	350631	-	-
pmb2922	Uridine 5'-diphospho-D-glucose	Nucleotides and derivatives	1.10028e+07	6.12024e+06	3.38746e+06	1.18191e+07	8.35481e+06	1.20991e+07	1.12015e+07	1.21201e+07	1.10248e+07	C00029	ko00040,ko00052,ko00053,ko00500,ko00520,ko00524,ko00561,ko00908,ko01100,ko01110,ko01240,ko01250
pme3732	Cytidine	Nucleotides and derivatives	1.0027e+07	1.11504e+07	5.55389e+06	6.8095e+06	7.05485e+06	4.33277e+06	5.65149e+06	11380995	7.64766e+06	C00475	ko00240,ko01100,ko01232,ko02010
ML10180524	Cytarabine	Nucleotides and derivatives	1.94802e+07	1.48864e+07	3.02134e+07	1.52118e+07	1.40947e+07	1.9569e+07	1.8501e+07	3.4067e+07	1.74116e+07	C02961	-
mws0847	1-Methyladenine	Nucleotides and derivatives	653249	505436	979623	896274	1.09231e+06	1.2874e+06	1.43809e+06	764350	1.30343e+06	C02216	-
MWSHC2054	Adenine*	Nucleotides and derivatives	1.04167e+06	1.34711e+06	1.80664e+06	906492	756513	1.11279e+06	1.04359e+06	1.54389e+06	940755	C00147	ko00230,ko00908,ko01100,ko01110,ko01232
Zmjn001030	Adenosine 2'-Phosphate	Nucleotides and derivatives	158065	345633	547895	266703	165856	448891	219197	267784	172409	C00946	-
pme0256	Xanthine	Nucleotides and derivatives	393735	493474	319125	241520	154775	247118	161788	294251	256372	C00385	ko00230,ko00232,ko01100,ko01110,ko01232
Wayn002636	N-(1-Deoxy-1-fructosyl)Tryptophan	Nucleotides and derivatives	484722	448645	487653	579334	480652	660652	601640	459410	563328	-	-
pmf0289	Riboprine	Nucleotides and derivatives	169074	252100	230088	117113	62495.6	145513	73837.8	105826	94789.1	C16427	ko00908,ko01110
pme0033	Hypoxanthine	Nucleotides and derivatives	824215	953476	1.55108e+06	532969	549335	677197	595088	1.09149e+06	627194	C00262	ko00230,ko01100,ko01232
MWSslk257	Cytidine 5'-monophosphate(Cytidylic acid)	Nucleotides and derivatives	249316	255192	277093	193873	296399	141127	159934	146088	198124	C00055	ko00240,ko01100,ko01232
pme2117	Adenosine 5'-diphosphate	Nucleotides and derivatives	147504	177991	247876	183879	184969	377230	169212	209875	144919	C00008	ko00190,ko00195,ko00230,ko00908,ko01100,ko01110,ko01232,ko01240
pme1266	3-Methylxanthine	Nucleotides and derivatives	138835	160487	208378	164562	162085	166133	184352	109532	201940	C16357	ko00232,ko01100,ko01110
Zmfn000481	Uridine-5'-Diphosphate-D-Xylose	Nucleotides and derivatives	1.68563e+06	1.08763e+06	890244	2.09309e+06	1.36023e+06	1.95116e+06	1.46373e+06	1.63004e+06	1.6134e+06	C00190	ko00520,ko00908,ko01100,ko01250
mws0663	1,7-Dimethylxanthine	Nucleotides and derivatives	63592.2	103375	154075	38345	33742.4	124492	117255	112535	20005	C13747	ko00232,ko01100,ko01110
pme1173	Allopurinol	Nucleotides and derivatives	563939	611658	1.03461e+06	373719	309730	473650	394879	623301	403201	-	-
MWS5173	Isocytosine	Nucleotides and derivatives	1.39553e+06	1.03272e+06	1.08249e+06	687250	930005	637928	921317	975266	1.07162e+06	-	-
MWSmce295	1-beta-D-Arabinofuranosyluracil	Nucleotides and derivatives	948574	909456	610619	618577	574344	602162	569218	581086	651906	-	-
MWSmce116	5'-Deoxyadenosine*	Nucleotides and derivatives	164181	283390	307932	207237	142671	248230	141139	350435	126991	C05198	-
Lmqn000780	Uridine 5'-diphospho-N-acetylglucosamine	Nucleotides and derivatives	506977	397448	430637	736388	568301	836045	540245	566917	626958	C00043	ko00520,ko00524,ko01100,ko01250
pmb0998	Guanosine 5'-monophosphate	Nucleotides and derivatives	159258	167017	255209	120472	306831	165249	96873.4	102044	84880.2	C00144	ko00230,ko01100,ko01232
MWS5083	Flavin Single Nucleotide(FMN)	Nucleotides and derivatives	577435	1166430	692070	1.01855e+06	1366530	1887430	671690	707429	639127	C00061	ko00190,ko00740,ko01100,ko01110,ko01240
mws0675	β-Nicotinamide mononucleotide	Nucleotides and derivatives	1.54268e+06	852078	1.21886e+06	979261	3.17816e+06	822410	515540	431482	775891	C00455	ko00760,ko01100
pme1474	5'-Deoxy-5'-(methylthio)adenosine	Nucleotides and derivatives	703088	935472	2200205	1247110	494873	1620845	443966	517442	919630	C00170	ko00270,ko00908,ko01100
Zbzn008048	Embelin	Quinones	1.59036e+07	1.53461e+07	1.19692e+07	1.39323e+07	2.15006e+07	1.975e+07	1.11095e+07	1.74e+07	1.227e+07	-	-
Wcqn003284	alpha-Hydrojuglone	Quinones	915759	1.19913e+06	1.18524e+06	1.07699e+06	770616	1.26346e+06	1.08372e+06	1.11955e+06	974494	-	-
Zmsp001834	2,6-Dimethoxy-1,4-benzoquinone*	Quinones	3.69895e+06	3.65485e+06	3.89689e+06	3.77003e+06	2.93518e+06	3.91448e+06	3.89749e+06	4.33701e+06	4.10684e+06	C10331	-
Zbzp007301	2-Methoxy-6-undecyl-1,4-benzoquinone	Quinones	61906.6	76007.4	20549.4	665029	632159	673159	635576	876219	653632	-	-
Smln006854	Xanthorin	Quinones	22967.5	31241.3	27751	29681.9	22004.8	32501.3	26228.2	31682.9	32039.6	-	-
Wmhp000055	2,5-Dimethoxybenzoquinone*	Quinones	3.13966e+06	3.16443e+06	3.78643e+06	3.2752e+06	3.0567e+06	4.3409e+06	3.55643e+06	4.4304e+06	4.04535e+06	-	-
Zahn004036	2,3-Dihydro-1,4-naphthoquinone	Quinones	170083	208156	233294	171463	136867	130906	148695	150318	145427	-	-
Lmfp005144	2-Methoxy-1,4-naphthoquinone (Lawsone methyl ether)	Quinones	91219.6	79087.5	57961.1	55147.8	71590.8	84265.5	60280.3	86930.6	59928.9	-	-
Wcfn008271	Danthron; 1,8-Dihydroxyanthraquinone	Quinones	2.51843e+06	2.66304e+06	2.331e+06	3.14218e+06	4.82553e+06	2.83097e+06	3.80709e+06	3.0927e+06	4.79921e+06	C10312	-
pmn001352	6-Hydroxyrumicin-8-O-D-glucoside	Quinones	271072	254320	272272	128495	89427.1	90109.2	31374.2	89298.3	106287	-	-
Zmhn003074	Physcion-8-O-glucoside	Quinones	17649.8	30677.3	45519.8	58154.7	39526.5	36191.3	41956.7	52716.8	43596.8	C10384	-
pmn001338	Rhein-8-O-glucoside	Quinones	164130	153420	136735	87548	111715	216526	95035	140075	98370	-	-
Zbn004415	5,6-Dihydroxylucidin-3β-primeveroside	Quinones	1497840	1858725	1737205	536010	547725	820695	3202280	2164665	1767575	-	-
Wcfp006751	Plumbagin; 5-Hydroxy-2-Methyl-1,4-Naphthoquinone	Quinones	147815	140287	120541	93967.3	44624.7	115723	133512	114041	89606.6	-	-
Zmhp003112	Safflor yellow A (RG)*	Quinones	323705	377170	191982	41680	77271.5	128905	133400	50015	88365	-	-
Zmhn001905	HydroxyAloe-emodin-8-O-glucoside	Quinones	1280740	1364845	1161390	490850	385525	286040	545366	1282420	1045495	-	-
Hmln002362	Dehydrochebulic acid trimethyl ester	Tannins	15652.2	11975	12603	16609.3	11027.5	11661.9	29610.4	36675	23274.8	-	-
Lmhn002379	Strictinin*	Tannins	9778.5	6670	4362.71	18340	10492.1	16675	7160.72	20005	25005	-	-
MWSslk160	Corilagin*	Tannins	9778.5	6670	4362.71	18340	10492.1	16675	7160.72	20005	25005	C10219	-
Wmyn000209	valoneic acid	Tannins	33705.3	46878.6	50298.3	41994.5	25880.6	48832.3	24980.3	32227.8	20998	-	-
Hmqn003212	Sanguiin H4*	Tannins	0	0	0	9248.16	4599.76	7879.49	20087.1	16525.5	3733.55	-	-
Wayn002532	Gallic acid-1-O-xyloside	Tannins	40936.9	44392.3	21535.6	60173.9	47956.4	66102.6	40656	66587.7	68243.9	-	-
Lmyn003256	Isocorilagin*	Tannins	12162.9	23340	8242.95	15663.5	11189.5	8340	16675	11234.5	11625.2	-	-
