# Supplementary material for: Changes in the Metabolome and Nutritional Quality of Pulp from Three Types of Korla Fragrant Pears with Different Appearances as Revealed by Widely Targeted Metabolomics
Source: Plants (Basel). 2023 Nov 27;12(23):3981. doi: 10.3390/plants12233981 (PMC10707832; doi:10.3390/plants12233981)
Supplement: Supplementary file 1 [file plants-12-03981-s001.zip › plants-2702487-supplementary/Table S3 DAMs in the 3 comparison groups.xlsx]

## Sheet: CV vs. SD
300 DAMs of CV vs. SD
Compound Index	Compound name	Class	CV-1	CV-2	CV-3	SD-1	SD-2	SD-3	VIP	P-value	Fold_Change	Log2FC	Type
MWS0952	Dihydrosphingosine-1-Phosphate	Lipids	8060.83	8786.4	7354.39	16439.6	22881.7	24335.7	1.55918	0.0294307	0.380188	-1.39522	down
pmb2165	LysoPC 10:0	Lipids	258894	247601	368982	542681	781333	704662	1.49095	0.0159606	0.431552	-1.2124	down
mws0133	Nicotinamide	Others	2.36447e+06	1.24886e+06	3.55832e+06	5.85491e+06	7.34553e+06	9.83e+06	1.4025	0.0257617	0.311399	-1.68316	down
Zmtn001464	4,8-Dihydroxyquinoline-2-carboxylic acid	Organic acids	681883	626578	631200	1.44515e+06	1.96045e+06	2.03107e+06	1.57734	0.0233339	0.356773	-1.48692	down
Wbsp000191	3,7,11-trimethyl-2-oxa-6,10,13-triazatricyclo[7.3.1.05,13]tridecane	Alkaloids	113021	75394.1	105167	903223	969137	1.1478e+06	1.59773	0.00546501	0.0972075	-3.36279	down
Yalp106267	Swietenialide A	Terpenoids	903801	850753	946750	1.95846e+06	2.70615e+06	3.11853e+06	1.5572	0.0371259	0.347071	-1.5267	down
Zahp012577	Octadecadienamide	Alkaloids	1.22253e+06	1.07776e+06	1.73282e+06	2.52332e+06	3.22703e+06	2.72489e+06	1.47233	0.00687852	0.47587	-1.07136	down
Wcdp010864	Hexadecanamide	Alkaloids	2.62823e+06	1.87234e+06	2.15339e+06	4.87443e+06	5.3987e+06	4.0705e+06	1.5252	0.00883851	0.463896	-1.10813	down
mws0043	Nobiletin (5,6,7,8,3',4'-Hexamethoxyflavone)	Flavonoids	483099	348353	518309	1.66938e+06	1.72853e+06	1.897e+06	1.57989	0.000164798	0.254917	-1.9719	down
Wmyn000216	methyl 6-O-galloyl-β-D-gluco-pyranosid	Phenolic acids	70639.1	77522.9	88276	158844	152823	174137	1.57132	0.000648409	0.486695	-1.03891	down
Lmtn001630	2-Glucosyloxy-2-phenylacetic acid amide	Alkaloids	406901	289651	370850	1.46596e+06	1.61516e+06	1.69984e+06	1.59282	0.00055176	0.223261	-2.1632	down
Wbsp000107	(2s)-2-[(5s)-5-hydroxyhexa-1,3-dien-1-yl]-5-methoxy-4-[(3r)-3-methoxybutanoyl]-2-methylfuran-3-one	Others	944055	787589	1.23444e+06	1.28028e+06	1.93339e+06	3239780	1.24467	0.175919	0.459613	-1.12151	down
Lmhp010162	LysoPE 17:0	Lipids	207150	214441	153727	292293	411713	594551	1.40524	0.105083	0.443044	-1.17448	down
MWS0946	Sphingosine-1-Phosphate	Lipids	33845.2	24760.8	37344.6	58691.4	77158.4	73889.9	1.50093	0.00773831	0.457474	-1.12824	down
Lazn005628	Hedyotisol B	Lignans and Coumarins	11321.7	10288.2	14660	61286.7	77269.3	66397.5	1.5891	0.00433732	0.176967	-2.49845	down
pmp000476	N-Isobutyl-4,5-epoxy-2E-decaenamide	Alkaloids	131242	133620	192144	479204	558042	600231	1.56758	0.00191628	0.279092	-1.84119	down
pme3967	2-(Dimethylamino)guanosine*	Nucleotides and derivatives	430922	288928	93370	570842	1.01589e+06	919630	1.29877	0.0320182	0.324462	-1.62388	down
Cmzp002057	6-O-Acetylarbutin	Phenolic acids	381202	564434	572088	2.52005e+06	2.87757e+06	3.23892e+06	1.58435	0.004476	0.175733	-2.50855	down
mws0089	Kaempferol-7-O-glucoside*	Flavonoids	484160	315355	514265	976675	750557	1188275	1.43218	0.0339371	0.450618	-1.15002	down
MWS1900	Undecanedioic acid	Lipids	1.00381e+06	816265	1.00815e+06	1.76591e+06	2.10687e+06	2.3818e+06	1.55116	0.0150876	0.452185	-1.14501	down
Lmhp011549	LysoPC 20:1	Lipids	140675	131971	122596	218576	508812	714143	1.39391	0.135882	0.274182	-1.86679	down
Zaxn005611	Methyl abieta	Terpenoids	219410	220055	221647	464806	516146	549492	1.60079	0.00711426	0.431974	-1.21098	down
Yalp005912	Swietenialide D	Terpenoids	41321.2	140980	54425	273907	492959	680259	1.45701	0.0666795	0.163584	-2.6119	down
mws1313	Sinensetin (5,6,7,3',4'-pentamethoxyflavone)	Flavonoids	33912.7	17733.3	24093.8	254847	253073	244957	1.58935	1.04996e-05	0.100601	-3.31329	down
mws1375	Nicotianamine	Alkaloids	6.32354e+06	1.33856e+06	6.72569e+06	1.10726e+07	1.0166e+07	1.09009e+07	1.10733	0.0725755	0.447667	-1.1595	down
Wagn011658	1-Palmitoyl-Sn-Glycerol 3-O-Diglucoside	Lipids	49060.1	41642.5	43103	63771.9	104110	113667	1.43793	0.0813128	0.475248	-1.07325	down
pmf0348	2,6-Dimethyl-7-octene-2,3,6-triol	Others	1.31283e+06	1.07222e+06	1.51707e+06	2.81684e+06	3.21474e+06	3.46355e+06	1.55363	0.00204298	0.410961	-1.28293	down
mws0237	Azelaic acid	Organic acids	1.46149e+07	1.23389e+07	1.59178e+07	2.66748e+07	3.25683e+07	3.48723e+07	1.54942	0.0102924	0.455521	-1.13441	down
Wagp005869	3-Hydroxy-beta-ionol 3-(6''-Malonyl)Glucoside*	Others	480901	440050	706122	898783	1.37602e+06	1.37646e+06	1.43359	0.0327162	0.445619	-1.16612	down
pmp000579	Diosmetin-7-O-galactoside*	Flavonoids	1.48148e+06	1.1133e+06	2.23206e+06	4.17981e+06	4.6804e+06	5.49775e+06	1.49391	0.00354581	0.336179	-1.5727	down
Lmmn004032	Cis-Jasmone	Others	755282	571461	869876	2.47078e+06	3.46635e+06	3.39678e+06	1.56759	0.0129698	0.235337	-2.0872	down
pmf0397	Arachidic acid	Lipids	3.53439e+06	3.4575e+06	3.28957e+06	9.86893e+06	9.92683e+06	1.10502e+07	1.60736	0.00237768	0.333317	-1.58503	down
Zahp013600	Octadec-2-enamide*	Alkaloids	5.60162e+06	3.6851e+06	6.16496e+06	9.14669e+06	1.2699e+07	9.42576e+06	1.4146	0.0237183	0.494114	-1.01708	down
Wccp011838	Octadec-8-enamide*	Alkaloids	5.60162e+06	3.6851e+06	6.16496e+06	9.14669e+06	1.2699e+07	9.42576e+06	1.4146	0.0237183	0.494114	-1.01708	down
pmb0296	1-Oleoyl-Sn-Glycerol	Lipids	400015	331696	456235	965307	837191	721112	1.51642	0.0113612	0.470733	-1.08702	down
Lmmp001410	Dihydrocaffeoylputrescine	Alkaloids	352261	297047	199248	599673	960761	655637	1.47359	0.0410503	0.38291	-1.38492	down
Waln011222	2-(2,3-dihydroxypropoxy)-3-(((2-(dimethylamino)ethoxy)(hydroxy)phosphoryl)oxy)propyl palmitate*	Lipids	2.30894e+06	2.2395e+06	2.34824e+06	2.86449e+06	4.25502e+06	6.80585e+06	1.2808	0.17938	0.49526	-1.01374	down
Yaln006140	Munduleaflavanone B	Flavonoids	1.6879e+06	1.62031e+06	3.12014e+06	3.54613e+06	5.90288e+06	5.16889e+06	1.3588	0.0381055	0.439758	-1.18522	down
pmb0197	N7-Methylguanosine	Nucleotides and derivatives	878505	640599	1.14098e+06	1.43337e+06	2.87971e+06	3.35621e+06	1.37703	0.0940877	0.346848	-1.52762	down
Lmjp003655	6-C-MethylKaempferol-3-glucoside*	Flavonoids	1.31663e+06	1.08862e+06	2.12866e+06	3.42351e+06	5.08825e+06	4.49426e+06	1.47086	0.0120892	0.348601	-1.52035	down
MWS2673	5,6-DiHETrE[(±)5,6-dihydroxy-8Z,11Z,14Z-eicosatrienoic acid]	Lipids	64985.3	41663.9	48858.1	110858	124168	119093	1.53642	0.00297044	0.439139	-1.18725	down
mws0036	Hesperetin-7-O-rutinoside (Hesperidin)	Flavonoids	93370	65020	51666.5	542705	700055	651490	1.59242	0.00443714	0.110892	-3.17278	down
pmb2507	2-Deoxyribose-1-phosphate*	Nucleotides and derivatives	2.87645e+06	3.6072e+06	3.35055e+06	5.99255e+06	7.53497e+06	8.29922e+06	1.54653	0.0198441	0.450558	-1.15022	down
Lmbn002737	3-Methylbenzaldehyde	Others	28340	40010	48345	243545	278610	542705	1.55444	0.0782928	0.109587	-3.18985	down
Hmsp000364	L-Cyclopentylglycine	Amino acids and derivatives	4.32516e+06	3.95279e+06	6.01943e+06	1.10531e+07	9.32819e+06	1.08476e+07	1.50906	0.0027432	0.457826	-1.12713	down
pmb0550	Cyanidin-3-O-glucoside (Kuromanin)	Flavonoids	510924	411973	296794	736883	944849	1.17245e+06	1.46655	0.0317925	0.427334	-1.22656	down
mws0236	2-Aminoethanesulfonic acid	Organic acids	63229.4	33459.6	19344.4	133203	138149	157275	1.46208	0.0049909	0.270709	-1.88518	down
Zbfn004495	3-O-(3,5-Dimethoxy-4-hydroxybenzoyl)-4-O-caffeoylquinic acid	Phenolic acids	552644	453129	693208	1.06617e+06	1.36926e+06	1.59134e+06	1.49582	0.021942	0.421922	-1.24495	down
Wagp005779	3-Oxo-Alpha-Ionol 3'-(6''-Malonyl)Glucoside	Others	2.27308e+06	1.83897e+06	3.03128e+06	5.25881e+06	4.56554e+06	5.69385e+06	1.48514	0.00436037	0.460319	-1.11929	down
mws0791	Poncirin (Isosakuranetin-7-O-neohesperidoside)*	Flavonoids	4814.67	1691.35	9669.08	33213.6	40543.6	33879.9	1.43832	0.000759699	0.150274	-2.73433	down
MWSslk252	Didymin (Isosakuranetin-7-O-rutinoside)*	Flavonoids	4814.67	1691.35	9669.08	33213.6	40543.6	33879.9	1.43832	0.000759699	0.150274	-2.73433	down
pme3968	7-Methylguanine	Nucleotides and derivatives	44192.2	41635.9	75229.2	91640.6	171311	176749	1.39354	0.062441	0.366289	-1.44895	down
Lmmn002793	Iriflophenone-3-C-glucoside	Phenolic acids	617249	454191	555209	532049	1.07816e+06	1.68334e+06	1.07609	0.235024	0.49389	-1.01774	down
MWSmce674	Phylloquinone (Vitamin K1)	Others	49834.4	39389.2	49554.8	92195.3	92839.2	113132	1.55537	0.00661415	0.465439	-1.10333	down
Hmmp004965	Diosmetin-7-O-glucoside*	Flavonoids	1.58973e+06	1.09361e+06	5610075	3.45061e+06	4.94763e+06	10437590	1.00589	0.251188	0.4403	-1.18344	down
Cmdn003997	6'-O-α-D-galactosylbarlerin*	Terpenoids	2027670	1657935	2979180	4084425	5644735	5172285	1.4428	0.011254	0.447258	-1.16082	down
Cmdn004285	6'-O-β-D-glucosylbarlerin*	Terpenoids	2027670	1657935	2979180	4084425	5644735	5172285	1.4428	0.011254	0.447258	-1.16082	down
Lcsn007077	Octyl-Beta-D-Glucopyranoside	Others	50753.5	44208.1	54813.2	85400.8	112826	143648	1.49639	0.0582891	0.438098	-1.19067	down
mws4075	Hypoglycyrrhizic acid(β)	Terpenoids	1896.41	1230.69	1741.9	4198.75	5307.17	5408.29	1.55246	0.00457488	0.326467	-1.61499	down
Cmxp003975	Okanin-4'-O-glucoside(Marein)*	Flavonoids	3.88938e+06	6.35789e+06	3.75409e+06	6.21037e+06	17135405	1.22594e+07	1.28123	0.142593	0.39324	-1.34652	down
Lmhp010515	LysoPC 17:0(2n isomer)*	Lipids	1.28842e+06	1.25245e+06	1.32529e+06	1.66829e+06	2.62414e+06	3.82241e+06	1.32982	0.150808	0.476431	-1.06966	down
pme0075	N-Acetyl-L-glutamic acid	Amino acids and derivatives	386302	434714	416031	788317	918397	783068	1.5829	0.00664045	0.496849	-1.00912	down
MWSmce221	5,7-Dihydroxy-4-methylcoumarin	Lignans and Coumarins	658784	236870	782676	1.00672e+06	1.15375e+06	1.26577e+06	1.1777	0.0540892	0.489846	-1.0296	down
mws4163	Nystose	Others	146966	163857	168066	267084	300131	414351	1.50326	0.0613592	0.487883	-1.03539	down
Lmbn005172	2,6-Dimethoxybenzaldehyde*	Others	23340	26576.9	21675	48582.1	42114	66400	1.513	0.0543032	0.45572	-1.13378	down
pmb0492	N',N'',N'''-p-Coumaroyl-cinnamoyl-caffeoyl spermidine	Alkaloids	156567	156119	238379	1164750	644102	1.35761e+06	1.53301	0.0527424	0.174031	-2.52258	down
Hmmp003156	Isovitexin-7-O-glucoside(Saponarin)	Flavonoids	23964.5	37992.2	43885.9	102287	70020	128395	1.44217	0.0488476	0.351986	-1.50641	down
pmn001371	Eucommin A*	Lignans and Coumarins	527645	770415	500885	1501210	1378310	1965140	1.52939	0.0159761	0.371325	-1.42924	down
mws0863	2-Deoxyribose-5'-phosphate*	Nucleotides and derivatives	184172	144295	258438	650091	592073	781887	1.53632	0.00393587	0.289966	-1.78605	down
Lmpp003930	Apigenin-7-O-(6''-p-Coumaryl)glucoside	Flavonoids	19419.5	31675	12729.3	73355	143410	96167.1	1.50227	0.0483353	0.203954	-2.29368	down
pmn001716	Carthamone*	Flavonoids	417280	355450	500885	971640	1216850	1013600	1.55127	0.00437476	0.397745	-1.33008	down
Wayp001104	N-(1-Deoxy-1-fructosyl)Tyrosine	Nucleotides and derivatives	262826	367270	349867	593082	1.32213e+06	653652	1.375	0.149083	0.381477	-1.39033	down
Lmlp005236	Dihydrokaempferol-3-O-glucoside*	Flavonoids	5.15938e+06	5.30232e+06	3.8458e+06	9.0232e+06	7.2571e+06	1.70585e+07	1.33471	0.167409	0.429155	-1.22043	down
Lmyn006221	Gingerglycolipid C	Lipids	100944	77662.5	136462	204147	263409	339313	1.45694	0.0365757	0.390482	-1.35667	down
Lmrn003000	2-Hydroxy-3-phenylpropanoic acid	Phenolic acids	0	0	0	35631	38892.2	42107.8	1.60945	0.00230494	0	0	down
Lmtn003032	Sambunigrin	Alkaloids	57807.3	48228.4	63475.4	166770	128402	107935	1.50817	0.0385765	0.420512	-1.24978	down
Lmmp002463	Sexangularetin-3-O-glucoside-7-O-rhamnoside*	Flavonoids	1.58406e+06	1.44642e+06	1.94355e+06	4.27054e+06	4.33139e+06	5.5786e+06	1.56464	0.0116478	0.350764	-1.51143	down
Lmsp004721	Tamarixetin-3-O-glucoside-7-O-rhamnoside*	Flavonoids	1.58406e+06	1.44642e+06	1.94355e+06	4.27054e+06	4.33139e+06	5.5786e+06	1.56464	0.0116478	0.350764	-1.51143	down
MWSmce083	Ferulic acid methyl ester	Phenolic acids	32272.9	31219.6	31621.8	60894.3	68127.7	79313.4	1.58321	0.0192877	0.456544	-1.13117	down
Wbjp004870	(3R,4R,5S,6S)-3,4,5-trihydroxy-6-(hydroxymethyl)-6-((3,4,5-trihydroxy-6-(hydroxymethyl)tetrahydro-2H-pyran-2-yl)oxy)tetrahydro-2H-pyran-2,2,3,4,5-pentayl pentakis(2-methylpropanoate)	Alkaloids	192597	161517	255331	492452	648179	686641	1.53584	0.010054	0.333527	-1.58412	down
Yarn005023	Tortoside E	Lignans and Coumarins	18090.6	31989.8	18340	46680	66685	82321.4	1.46648	0.0379256	0.349643	-1.51604	down
mws0572	5-Methylcytosine	Nucleotides and derivatives	35700.8	90271.8	57282.4	85609.9	161655	138682	1.23378	0.0774154	0.474818	-1.07455	down
mws0206	2-Hydroxybutyric Acid	Organic acids	43260.3	49060.7	76427.6	286206	322363	411978	1.56658	0.0122218	0.165351	-2.5964	down
pmc0066	2'-Deoxyinosine-5'-monophosphate	Nucleotides and derivatives	414512	1.00996e+06	233937	3.38094e+06	1.01859e+06	864822	1.1064	0.27508	0.315027	-1.66645	down
Zmsp007375	3,5,7,3'4'-Pentamethoxyflavone	Flavonoids	17640.9	13497	11654.6	133466	152616	158262	1.6033	0.00203834	0.0963048	-3.37625	down
mws1292	Isoschaftoside	Flavonoids	90235.5	65020	47760.4	78015.6	186521	317025	1.18434	0.206425	0.349087	-1.51834	down
pmf0248	Delta-Tocopherol	Others	15206.2	6166.6	17035.3	44023.7	56059.8	42979.1	1.44524	0.003415	0.26847	-1.89717	down
Wafn002081	Dihydroxybenzoyl xyloside	Phenolic acids	27422.9	99953.6	102704	152444	202623	277121	1.23509	0.0445071	0.363943	-1.45821	down
pmn001352	6-Hydroxyrumicin-8-O-D-glucoside	Quinones	128495	89427.1	90109.2	271072	254320	272272	1.56567	0.0019983	0.386167	-1.3727	down
Wagp004803	Abscisic acid D-glucopyranosyl ester	Others	261910	173086	272852	334558	526585	779710	1.31888	0.130278	0.431391	-1.21293	down
Lmmn001643	2-Hydroxycinnamic acid*	Phenolic acids	0	0	0	2520450	3711080	6915680	1.60729	0.0791822	0	0	down
MWSHY0067	Quercetin-3-O-rutinoside (Rutin)*	Flavonoids	1.34481e+06	762740	1.28245e+06	2.59053e+06	2.228e+06	3.0171e+06	1.45502	0.00807972	0.43264	-1.20876	down
Lmcp002302	N6-(2-Hydroxyethyl)adenosine*	Nucleotides and derivatives	287412	236030	420413	582464	989991	840920	1.4392	0.0372565	0.391093	-1.35442	down
YC512113	Cotinine-glucoside	Alkaloids	241293	216859	116152	465565	505939	612311	1.48032	0.00467715	0.362608	-1.46352	down
pmn001384	Isochlorogenic acid C*	Phenolic acids	156760	110589	89282.6	301988	126730	374973	1.15379	0.173639	0.443742	-1.17221	down
pmn001382	Isochlorogenic acid A*	Phenolic acids	156760	110589	89282.6	301988	126730	374973	1.15379	0.173639	0.443742	-1.17221	down
Ladp002110	4-hydroxy-2-oxo-1,2-dihydroquinoline-3-carboxylic acid	Alkaloids	6.8677e+06	5.83305e+06	1.03094e+07	1.31639e+07	36483620	1.46288e+07	1.26331	0.206758	0.357989	-1.48201	down
MWSmce536	Methyl 2-furoate	Organic acids	6.27788e+06	5.02355e+06	6.9684e+06	4.25086e+07	5.02455e+07	4.5322e+07	1.59825	0.00196825	0.132317	-2.91793	down
Zbsp004136	Quercetin-3-O-(6''-O-arabinosyl)glucoside*	Flavonoids	149599	136034	165915	399416	1023670	541312	1.49054	0.116064	0.229866	-2.12114	down
Jmzn002987	Magnoloside E*	Lignans and Coumarins	1770950	1938105	3054075	2.26553e+06	6390285	5367655	1.08885	0.182207	0.482272	-1.05208	down
mws4175	D-Glucurono-6,3-lactone	Others	295917	437217	373116	1.03653e+06	582478	664063	1.37797	0.0969783	0.484544	-1.0453	down
MWSHY0118	5,6,7,4'-Tetramethoxyflavone	Flavonoids	44232.1	15480.8	15043.7	65004.2	59820.2	78650.5	1.36646	0.0275392	0.367399	-1.44458	down
Lmln008320	Cholic acid	Organic acids	3618.93	8045.7	3176.97	14592.2	20413.3	39656.8	1.44666	0.11361	0.198783	-2.33073	down
pma0134	D-Threose	Others	467297	548376	573550	6.38419e+06	6.98019e+06	9.18067e+06	1.60273	0.0143989	0.070491	-3.82642	down
Zblp002987	2,4,4'-Trihydroxydihydrochalcone-4-O-glucoside	Flavonoids	114862	82219.2	128432	196094	268131	331238	1.46457	0.0445001	0.409212	-1.28908	down
pmf0289	Riboprine	Nucleotides and derivatives	117113	62495.6	145513	169074	252100	230088	1.27344	0.0353692	0.499219	-1.00226	down
mws0124	N-(3-Indolylacetyl)-L-alanine	Amino acids and derivatives	55548.2	39345.8	55741.6	98489.4	203485	113038	1.42834	0.111655	0.362966	-1.46209	down
pme0490	Nicotinic acid (Vitamin B3)	Others	1.53605e+06	2.9458e+06	2.13433e+06	2.74658e+06	3.68525e+06	7.45306e+06	1.13689	0.229239	0.476502	-1.06944	down
zjmp120216	11-Hydroxy-3-oxours-12-en-28-oic acid	Terpenoids	26439.4	35137.8	13680.9	31215.8	77832	121414	1.20343	0.179882	0.326553	-1.61461	down
pmp000593	Luteolin-7-O-rutinoside*	Flavonoids	285942	778085	126730	1.40239e+06	2.02638e+06	3.49619e+06	1.39743	0.0798795	0.171951	-2.53993	down
Zmhp002409	Isoluteolin-6,8-di-C-glucoside	Flavonoids	284363	277080	142467	377650	567486	705080	1.35953	0.0608642	0.426556	-1.22919	down
MWS0442	Maltotriose	Others	4.31466e+06	5.45981e+06	4.83845e+06	1.13397e+07	9.60608e+06	9.28109e+06	1.55652	0.00544377	0.483441	-1.04859	down
mws0921	p-Coumaryl alcohol	Phenolic acids	118490	74058.5	136385	190258	258175	304235	1.4096	0.0311811	0.437023	-1.19422	down
Lmhp001671	Noreugenin-7-O-glucoside*	Others	0	0	0	230486	199575	203553	1.60891	0.00210657	0	0	down
Wmhn000049	cistanoside C*	Phenolic acids	8683.76	8340	7148.14	11670	23249.1	16675	1.40507	0.109649	0.468502	-1.09387	down
Lmsp004670	Kaempferol-3-O-glucoside-7-O-rhamnoside*	Flavonoids	156760	196810	201815	400798	214773	630535	1.20392	0.194109	0.445697	-1.16587	down
Waln010449	1-(2,3-dihydroxypropoxy)-3-(((2-(dimethylamino)ethoxy)(hydroxy)phosphoryl)oxy)propan-2-yl (E)-hexadec-9-enoate	Lipids	69835.8	52407.9	89908	78166.9	208169	148610	1.14571	0.179599	0.487766	-1.03574	down
MWSHY0190	Diosmetin-7-O-rutinoside (Diosmin)	Flavonoids	158425	92175	124847	213500	385525	487505	1.40995	0.090173	0.345547	-1.53305	down
pmp000117	3,5,6,7,8,3',4'-Heptamethoxyflavone	Flavonoids	8718.15	8911.67	9229.61	78171.8	99779	107373	1.6051	0.0101349	0.0941367	-3.4091	down
Hmpp002612	Luteolin-7-O-gentiobioside*	Flavonoids	35010	34917.2	11091.5	75041.3	112969	198723	1.40678	0.10222	0.209495	-2.25501	down
MWSHC20175	Methylsalicylate-2-O-glucoside	Phenolic acids	146745	193130	93370	280971	310102	491845	1.40667	0.0644077	0.400071	-1.32167	down
Zbn004415	5,6-Dihydroxylucidin-3β-primeveroside	Quinones	536010	547725	820695	1497840	1858725	1737205	1.53135	0.00177301	0.373874	-1.41937	down
Lmbn004847	4-Methoxyphenylpropionic acid	Phenolic acids	201815	225185	347095	684980	778795	698380	1.52066	0.00192077	0.35802	-1.48189	down
Smcn001567	Leonoside E	Phenolic acids	44310.3	53339.7	135070	170105	178450	148415	1.23796	0.0816605	0.468278	-1.09456	down
mws0853	Sinapyl alcohol*	Phenolic acids	532665	271142	413940	1102590	705080	985065	1.40191	0.0265779	0.436041	-1.19746	down
MWSHY0050	Kaempferol-3-O-rutinoside(Nicotiflorin)*	Flavonoids	146745	161765	186795	449045	258777	567800	1.41517	0.099397	0.388285	-1.36481	down
Lmbn001981	2,5-Dihydroxybenzaldehyde	Others	904535	721425	692759	1459110	1563540	1941485	1.54534	0.0144352	0.467094	-1.09821	down
MWSCX014	Scopoletin (7-Hydroxy-6-methoxycoumarin)*	Lignans and Coumarins	3.42636e+06	2.94782e+06	3.62702e+06	5.37454e+06	8.8774e+06	6844005	1.47687	0.0627544	0.474082	-1.07679	down
mws1550	S-Allyl-L-cysteine	Amino acids and derivatives	49288.6	14074	57247.1	218909	241021	163944	1.4221	0.00650252	0.193324	-2.37091	down
MWSHY0061	Kaempferol-3-O-neohesperidoside*	Flavonoids	1057250	900573	223515	2.97512e+06	5547700	3.89947e+06	1.42677	0.0343651	0.175599	-2.50965	down
Lmpp003268	Kaempferol-3-O-rutinoside-7-O-glucoside	Flavonoids	164428	371819	43831.4	942072	1781075	2.34607e+06	1.42361	0.060113	0.114431	-3.12744	down
Jmzn003632	Manglieside D	Lignans and Coumarins	617649	1010240	1533215	3931890	4828865	3839415	1.49427	0.00177768	0.250878	-1.99494	down
Lmpp005784	6-Methoxyquercetin-3-O-Xyloside*	Flavonoids	53256.2	21341.7	50810.5	160095	49632.1	81695	1.05954	0.228391	0.430333	-1.21648	down
Yarn005295	Tortoside A	Lignans and Coumarins	0	0	0	265079	304641	201029	1.60735	0.0135266	0	0	down
Lmmn003663	5-Glucosyloxy-2-Hydroxybenzoic acid methyl ester	Phenolic acids	16009765	18893860	22669515	56311245	64505315	54790865	1.57166	0.000895401	0.327851	-1.60889	down
Lmhn002321	Vnilloylcaffeoyltartaric acid	Phenolic acids	1.80386e+06	1.81671e+06	2.12171e+06	8093770	8093770	8575815	1.60254	2.05119e-05	0.231886	-2.10851	down
MWSHY0046	Quercetin-3-O-glucoside (Isoquercitrin)*	Flavonoids	2228980	1305965	2154515	4592910	2936645	5111825	1.37356	0.0539745	0.450066	-1.15179	down
Smgp004575	Quercetin-5-O-β-D-glucoside*	Flavonoids	2228980	1305965	2154515	4592910	2936645	5111825	1.37356	0.0539745	0.450066	-1.15179	down
MWSmce248	3-Hydroxycinnamic Acid*	Phenolic acids	483113	488746	744920	977874	1.58787e+06	3.21529e+06	1.34092	0.17774	0.296968	-1.75162	down
mws0373	4-Methyl-2-oxovalerate	Organic acids	17149.2	9792.75	3340	19577.1	36296.4	20575.3	1.18579	0.0898486	0.396107	-1.33604	down
Zbqn004234	N-(malonyl)phenylalanine	Amino acids and derivatives	33340	83365	96705	95761.2	146876	230872	1.12911	0.145404	0.450699	-1.14976	down
Lmjn004873	Leucosceptoside A*	Phenolic acids	6670	4938.93	6568.2	23340	20005	23340	1.585	0.00106109	0.272582	-1.87524	down
Lmmp003091	Quercetin-3-O-(4''-O-glucosyl)rhamnoside*	Flavonoids	482778	719669	858226	1.5117e+06	2.87474e+06	2.11352e+06	1.4677	0.0553118	0.317029	-1.65731	down
Lmhn003990	Phellodenol E	Lignans and Coumarins	556090	362789	321247	877017	918397	1.32565e+06	1.48008	0.0304844	0.39734	-1.33155	down
Lcrp000333	Fragransin B1*	Lignans and Coumarins	5286.3	15362.9	8226.81	23900.9	22801.1	33302.4	1.3823	0.019415	0.36093	-1.47021	down
Lcrp000377	Myristicanol B*	Lignans and Coumarins	5286.3	15362.9	8226.81	23900.9	22801.1	33302.4	1.3823	0.019415	0.36093	-1.47021	down
Zmhn002301	p-Coumaric acid-4-O-glucoside	Phenolic acids	19058880	7.84382e+06	19966875	36271335	3.70075e+07	43759810	1.35896	0.0112846	0.400462	-1.32026	down
Zmhp003112	Safflor yellow A (RG)*	Quinones	41680	77271.5	128905	323705	377170	191982	1.37807	0.0422761	0.277599	-1.84893	down
pmb3002	Chrysoeriol-7-O-rutinoside	Flavonoids	435670	323705	524300	939760	1216850	964930	1.50579	0.00687813	0.411231	-1.28198	down
Lmsn005122	1-O-Galloyl-6-O-Cinnamoyl-β-D-glucose*	Phenolic acids	21221	11861	33340	53350	27464.1	90035	1.13595	0.18698	0.388776	-1.36299	down
Zmhn002032	4-O-(6'-O-Glucosylcaffeoylglucosyl)-4-hydroxybenzyl alcohol*	Phenolic acids	2058105	607977	1880675	2882215	2.29903e+06	4830585	1.11684	0.126141	0.454138	-1.1388	down
MWSmce113	Guaifenesin	Others	23340	20684.2	2388.27	48167.2	56535.9	81253.2	1.24437	0.0228178	0.249588	-2.00238	down
Lmjp002906	Rhamnetin-3-O-Glucoside*	Flavonoids	1.36407e+06	1.12891e+06	1.63431e+06	2.84082e+06	3.2856e+06	3.69067e+06	1.53822	0.00534919	0.42042	-1.2501	down
mws0232	Riboflavin (Vitamin B2)	Others	3.19905e+06	2.31558e+06	4.24873e+06	2.91703e+06	7604525	11031680	1.00298	0.232914	0.452988	-1.14246	down
Zmhn001793	6-O-Caffeoyl-D-glucose*	Phenolic acids	1543320	865354	2315340	4077570	5042760	3354050	1.36629	0.0167298	0.378697	-1.40088	down
Hmcp001598	Isorhamnetin-3-O-(2''-O-xylosyl)glucoside	Flavonoids	85140.9	29863.5	61685	193931	402240	164377	1.39773	0.11572	0.232319	-2.10582	down
pmn001420	1-O-Caffeoyl-β-D-glucose*	Phenolic acids	1668050	1679855	2051340	3904480	4262880	4089570	1.57979	0.000188125	0.440505	-1.18277	down
Hmjp002999	Isorhamnetin-3-O-rutinoside (Narcissin)*	Flavonoids	5655140	1.62577e+06	5957090	14853765	5.14534e+06	12435735	1.05752	0.146436	0.408141	-1.29286	down
Hmyp002315	3,5,7,4'-Tetrahydroxy-Coumaronochromone	Others	255121	400565	316624	839135	1548375	581006	1.37546	0.145364	0.327541	-1.61025	down
HJAP148	Kaempferol-3-O-sambubioside	Flavonoids	33157.4	33340	30043	80025	80025	100040	1.59325	0.012946	0.371181	-1.42981	down
Lmbn002072	2-Propylsuccinic acid	Organic acids	402240	455735	705080	1161390	1300920	1203400	1.48496	0.00826098	0.426399	-1.22972	down
Lman004552	Robustaside A;[6'-p-Coumarylarbutin]	Phenolic acids	216835	166770	185125	993460	797230	725180	1.58661	0.0127384	0.226057	-2.14524	down
Lszp210010	Tatarine*	Alkaloids	1.02257e+06	990586	1.30642e+06	2734340	3625585	1.9218e+06	1.45158	0.0727842	0.400832	-1.31893	down
pmb3041	Tricin-7-O-saccharic acid	Flavonoids	1894185	426360	707588	1.91651e+06	2.37685e+06	2.70295e+06	1.21898	0.0797804	0.432818	-1.20817	down
Wcgp003250	2-Methyl-3-hydroxyindan-1-one	Others	8.56814e+06	13454165	9.96166e+06	24761415	34071940	1.7377e+07	1.40283	0.0821158	0.41968	-1.25264	down
Lmdn004974	Syringalide A	Phenolic acids	8340	10005	8340	15005	10633.8	30824.2	1.16317	0.246324	0.472611	-1.08128	down
Xmyp004945	Kaempferol-3-O-(6''-Rhamnosyl-2''-Glucosyl)Glucoside (Camelliaside A)	Flavonoids	132277	249988	11088.9	642344	1.77349e+06	1.2979e+06	1.32769	0.0719297	0.105919	-3.23897	down
MWSHY0080	Luteolin-7-O-neohesperidoside (Lonicerin)*	Flavonoids	504963	1.39117e+06	283039	3.50186e+06	2.26091e+06	4.04545e+06	1.40173	0.0211942	0.222178	-2.17021	down
MWSslk254	Kaempferol-3-O-glucorhamnoside*	Flavonoids	504963	1.39117e+06	283039	3.50186e+06	2.26091e+06	4.04545e+06	1.40173	0.0211942	0.222178	-2.17021	down
Zblp004362	Kaempferol-3-O-robinobioside(Biorobin)*	Flavonoids	504963	1.39117e+06	283039	3.50186e+06	2.26091e+06	4.04545e+06	1.40173	0.0211942	0.222178	-2.17021	down
Ladp004020	tenuiflorin C glucoside*	Flavonoids	984705	1.04139e+06	1.64528e+06	2.5355e+06	2.49558e+06	3.28837e+06	1.46245	0.0105978	0.4413	-1.18017	down
Hmgp002036	Nepetin-7-O-glucoside(Nepitrin)*	Flavonoids	984705	1.04139e+06	1.64528e+06	2.5355e+06	2.49558e+06	3.28837e+06	1.46245	0.0105978	0.4413	-1.18017	down
MW0105732	Arg-Tyr	Amino acids and derivatives	112362	97530.9	64288.4	535078	657806	464563	1.57845	0.0109241	0.165424	-2.59576	down
Lmtn003096	Secoisolariciresinol 4-O-glucoside*	Lignans and Coumarins	0	0	0	27526.6	20005	17824.6	1.60349	0.0177153	0	0	down
mws1066	Naringenin-7-O-Rutinoside(Narirutin)*	Flavonoids	18340	8819.48	8340	88365	106710	136735	1.56938	0.0158691	0.106987	-3.22449	down
Cmqn003939	Syringaresinol-4,4'-O-bis-β-D-glucoside; Liriodendrin	Lignans and Coumarins	13340	8340	15005	15005	43345	18340	1.05797	0.272068	0.478354	-1.06385	down
Zbdp005176	Scandione	Flavonoids	504230	321341	601270	1072360	814834	1295875	1.39633	0.0316894	0.448259	-1.15759	down
Hmcp002207	Isorhamnetin-7-O-glucoside (Brassicin)*	Flavonoids	2362780	1636015	2649425	5898040	7817270	2.77357e+06	1.23299	0.150427	0.403194	-1.31045	down
Labp005299	Malonyl myrsinionoside A*	Terpenoids	64992.6	58350	116310	168243	216835	206287	1.43767	0.00849093	0.405254	-1.3031	down
Wmjn000314	1,3,5-Trihydroxy-6-[2'',3''-epoxy-3''-methylbutyl]-2-[2''-methylbutyryl]-4-[3'-methyl-2'-butenyl]-benzene	Phenolic acids	27684.1	29137.8	26245.1	63332.6	51968	52469.9	1.57642	0.0134182	0.495123	-1.01414	down
Lmtn002565	1-O-Vanilloyl-D-Glucose	Phenolic acids	8.3317e+06	21336270	21116795	56828395	65720730	51266820	1.43628	0.00242516	0.292176	-1.77509	down
Hmcp001559	Isorhamnetin-3-O-rutinoside-7-O-arabinoside	Flavonoids	23340	43345	6842.69	131735	145080	31072.4	1.14957	0.153746	0.238814	-2.06604	down
mws0046	Naringenin-7-O-Neohesperidoside(Naringin)*	Flavonoids	30010	10005	16675	123390	113385	125060	1.53138	0.000376067	0.156674	-2.67417	down
Lxmp122302	Dehydroxyampelopsisionoside*	Terpenoids	141704	85967.2	135219	192794	725180	256999	1.22927	0.247169	0.30885	-1.69502	down
Zmhn001905	HydroxyAloe-emodin-8-O-glucoside	Quinones	490850	385525	286040	1280740	1364845	1161390	1.56098	0.000456497	0.305338	-1.71152	down
Wafp002988	1-O-Feruloyllysine	Alkaloids	398895	154346	479145	599600	1043815	497024	1.08947	0.147082	0.482325	-1.05192	down
Lmmn004951	2-Hydroxy-4-methyl-3-undecanoyloxypentanoic acid methyl ester*	Lipids	1.01606e+07	9.54377e+06	1.2102e+07	2.1684e+06	4.36361e+06	4.56279e+06	1.46052	0.00315386	2.86678	1.51943	up
Lmln007483	Sanleng acid*	Lipids	1.01606e+07	9.54377e+06	1.2102e+07	2.1684e+06	4.36361e+06	4.56279e+06	1.46052	0.00315386	2.86678	1.51943	up
Lmap001823	Dhurrin	Alkaloids	214336	143446	250539	76079.7	104938	110154	1.40787	0.065858	2.08923	1.06297	up
Zmhn006530	4'-Methoxymagnaldehyde B	Lignans and Coumarins	130151	143311	149396	17156.2	25446.2	12799.5	1.58257	0.00015601	7.63254	2.93216	up
pmn001694	9,10,13-Trihydroxy-11-Octadecenoic Acid	Lipids	5.31032e+07	5.38355e+07	5.96234e+07	4.06254e+06	8.55702e+06	7.22423e+06	1.57307	0.0001164	8.39366	3.0693	up
pmb0889	Punicic acid (9Z,11E,13Z-octadecatrienoic acid)	Lipids	1.46773e+07	1.52359e+07	1.6486e+07	2.20053e+06	5.07549e+06	5.12635e+06	1.48541	0.00166767	3.74116	1.90348	up
Qmfp122218	2,3-Dihydroxyurs-12,18-dien-28-oic acid (Goreishic Acid I)*	Terpenoids	44455.2	35946.1	65052.6	7184.82	8372.51	20315.6	1.43983	0.0340301	4.05469	2.01959	up
Wbmn011269	Vitexilactone*	Terpenoids	1.3783e+07	1.3659e+07	1.50166e+07	2.19014e+06	5.56318e+06	5.35263e+06	1.44055	0.00593381	3.23964	1.69584	up
Qmyp101336	JiangxiBaiyingsu I	Terpenoids	3.47325e+06	3.26326e+06	3.9982e+06	233296	316661	93465.9	1.5657	0.00226245	16.6838	4.06037	up
Wcgp010223	3-(Cyclohexen-1-yl)-2-hydroxy-4a,5-dimethyl-2,3,4,5,6,7,8,8a-octahydronaphthalen-1-one*	Others	1.57131e+06	1.62444e+06	1.80299e+06	117957	230186	214575	1.5779	0.000364311	8.8832	3.15108	up
Wbmn010746	Negundoin A*	Terpenoids	205496	219735	226000	48059.3	83212.3	90449	1.50891	0.00281195	2.93717	1.55443	up
MWSslk149	5-Methoxysalicylic acid	Phenolic acids	1.14619e+06	989148	1.19095e+06	425875	403210	447499	1.59678	0.00611948	2.60561	1.38162	up
Hmqn003054	9,10,11-Trihydroxy-12-octadecenoic acid	Lipids	3.14228e+06	3.35753e+06	3.65339e+06	275440	554331	505645	1.571	0.000287866	7.60303	2.92657	up
Hmjn003948	2,3,6-Trihydroxyurs-12-en-28-oic acid (Madasiatic acid)*	Terpenoids	1.34352e+07	1.20602e+07	1.63972e+07	2.35424e+06	2.81491e+06	2808979	1.59811	0.0116843	5.25092	2.39257	up
Zmjn004133	9S-Hydroperoxy-10E,12Z-octadecadienoic acid	Lipids	2.58954e+06	2.58021e+06	3.13946e+06	250091	340133	248805	1.60264	0.00456827	9.90337	3.30792	up
Hmqp005455	15(R)-Hydroxylinoleic Acid*	Lipids	1.81886e+06	1.83877e+06	2.11012e+06	121715	295096	523785	1.46999	0.000532341	6.13202	2.61636	up
Zmyn004732	2R-hydroxy-9Z,12Z,15Z-octadecatrienoic acid	Lipids	2.57687e+07	2.55804e+07	2.67355e+07	2.07227e+06	3.26828e+06	1.02783e+06	1.56266	4.81353e-05	12.2613	3.61604	up
pmb2787	9-Oxo-10E,12Z-octadecadienoic acid*	Lipids	1.03598e+06	1.10771e+06	1.07059e+06	80199.5	151474	41567.5	1.55045	5.04918e-05	11.7635	3.55625	up
pmb2804	13S-Hydroperoxy-9Z,11E-octadecadienoic acid	Lipids	1.80782e+06	1.87395e+06	2.15744e+06	124525	123569	85682.2	1.60549	0.00304379	17.4944	4.12882	up
Wcgp010745	3-(4-hydroxycyclohex-1-en-1-yl)-4a,5-dimethyl-3,4,4a,5,6,8a-hexahydronaphthalen-1(2H)-one	Others	1.50054e+06	1.36557e+06	1.57195e+06	125705	157014	65794.4	1.58158	0.000424609	12.7343	3.67064	up
Zjxp110301	3-Hydroxy-3,7,11-trimethyldodeca-1,6E,10-trien-9-yl isobutyrate	Terpenoids	1.78104e+07	1.67208e+07	1.76439e+07	1.32267e+06	2.40345e+06	701918	1.55555	3.47777e-05	11.7829	3.55862	up
Lmsn011015	1-Oxo-Siaresinolic acid*	Terpenoids	114424	101789	156366	12685.4	14574.8	12948.6	1.60134	0.0213407	9.26612	3.21197	up
Wcdp009119	Elaidolinolenic acid	Phenolic acids	2.04845e+07	2.14881e+07	2.31511e+07	2.9569e+06	7.43571e+06	7.30129e+06	1.46572	0.00235086	3.68057	1.87993	up
Hmqp005411	9-Oxo-12Z-Octadecenoic acid*	Lipids	1.88189e+06	1.8818e+06	2.13078e+06	130145	300693	499712	1.48886	0.000358645	6.33439	2.6632	up
Hmtn001120	5-(2-Hydroxyethyl)-2-O-glucosylphenol*	Phenolic acids	3.26499e+07	2.89714e+07	5.01789e+07	6.04845e+06	6.8214e+06	9.35838e+06	1.55955	0.042044	5.02965	2.33046	up
Ymjm000099	3-Oxooleana-11,13(18)-dien-28-oic acid	Terpenoids	1.29874e+06	1.03647e+06	1.73411e+06	207018	309088	376692	1.54137	0.0292528	4.55794	2.18838	up
pmn001691	9,12,13-Trihydroxy-10,15-octadecadienoic acid	Lipids	1.44026e+06	1.30873e+06	1.67523e+06	101909	202459	166874	1.58042	0.00412202	9.38843	3.23088	up
Wmmn000117	mudanoside B*	Phenolic acids	7.49776e+06	2.62258e+06	4.59987e+06	641637	1.8664e+06	908040	1.38181	0.108634	4.3091	2.10739	up
pme3388	Homoarginine	Amino acids and derivatives	564618	402545	458365	253881	76445.9	342551	1.11965	0.0641427	2.11855	1.08308	up
Lmsn011201	2,3-Dihydroxy-19-oxo-18,19-secours-11,13(18)-dien-28-oic acid (Swinhoeic acid)*	Terpenoids	106318	96241.1	143820	12555.9	14259.6	14994.7	1.59969	0.0195188	8.28453	3.05042	up
MWSHC20125	5-O-Caffeoylshikimic acid	Phenolic acids	188465	138405	337070	32666	43345	46680	1.52784	0.0934135	5.41148	2.43602	up
Wasn002449	Protocatechuic acid 1-O-Rutinoside	Phenolic acids	7.0974e+06	5.84616e+06	1.00833e+07	1.82805e+06	2.39586e+06	2.23398e+06	1.55359	0.0458528	3.56569	1.83418	up
Zmln000668	Monogalloyl-diglucose	Phenolic acids	116100	96447.1	141831	36985.4	48432.2	63104.2	1.47714	0.0176221	2.38603	1.25461	up
Lmqp000427	N-Methyl-Trans-4-Hydroxy-L-Proline	Amino acids and derivatives	4.16574e+06	5.99432e+06	4.32973e+06	2.76383e+06	1.75429e+06	1.52623e+06	1.45732	0.0210523	2.39724	1.26138	up
Lmbp000123	L-Homomethionine	Amino acids and derivatives	947264	659593	947706	86127.5	237151	221998	1.47431	0.00878293	4.68489	2.22802	up
Lmbn005662	9(10)-EpOME;(9R,10S)-(12Z)-9,10-Epoxyoctadecenoic acid	Lipids	202851	172539	240671	81168.6	110797	107697	1.50575	0.0187856	2.05585	1.03974	up
Lmbn003970	9,12,13-TriHOME; 9(S),12(S),13(S)-Trihydroxy-10(E)-octadecenoic acid	Lipids	7.81169e+06	8.16947e+06	9.29151e+06	512280	1.14557e+06	953044	1.57206	0.00103026	9.67971	3.27496	up
Labn002107	galloyl xylosyl glucoside*	Phenolic acids	6.34458e+06	5.70463e+06	1.57131e+07	1.29066e+06	1.72508e+06	1.54195e+06	1.51067	0.139062	6.09132	2.60675	up
MWS2070	Propyl 4-hydroxybenzoate	Phenolic acids	299266	243702	343104	123856	129679	133208	1.56731	0.0276746	2.29111	1.19605	up
Wbmp006077	1,10-dimethoxy-6,6-dimethyl-2,9-di(propan-2-yloxy)-5,6,6a,7-tetrahydro-4H-dibenzo[de,g]quinolin-6-ium	Alkaloids	2.23798e+07	2.14638e+07	2.67789e+07	7.0063e+06	9.75444e+06	5.43596e+06	1.5449	0.0018866	3.18166	1.66978	up
Lajp006279	5,3'-dihydroxy-6,7,4',5'-tetramethoxyflavone glucoside	Flavonoids	4.92447e+06	3.06534e+06	6.37213e+06	1.73544e+06	2.15879e+06	2.33179e+06	1.40013	0.10064	2.30676	1.20587	up
Zmyn004449	9-Hydroxy-12-oxo-10(E),15(Z)-octadecadienoic acid	Lipids	63624	55193	73255.3	22612	32892.3	25516.1	1.53861	0.00705357	2.37067	1.24529	up
Labn002264	Grevilloside G*	Phenolic acids	3.46901e+07	2.86001e+07	4.62312e+07	5.75739e+06	2.58396e+06	9.11426e+06	1.49183	0.017767	6.27428	2.64945	up
Wcgn012724	6-Hydroxyphomodiol	Others	2.77373e+07	2.27893e+07	2.93353e+07	9.6257e+06	1.12318e+07	1.08602e+07	1.58162	0.0111192	2.5179	1.33222	up
Smpn009230	2,3,23-Trihydroxyolean-12-en-28-oic acid*	Terpenoids	1.38137e+07	1.21938e+07	1.62538e+07	2.36286e+06	3.30202e+06	3.12591e+06	1.58803	0.00806043	4.80745	2.26527	up
Wbmn009702	2,3,23-Trihydroxyurs-12-en-28-oic acid*	Terpenoids	1.38137e+07	1.21938e+07	1.62538e+07	2.36286e+06	3.30202e+06	3.12591e+06	1.58803	0.00806043	4.80745	2.26527	up
Lmgn007652	Tianshic acid	Organic acids	7.83084e+06	7.92126e+06	9.48105e+06	505619	1.05334e+06	911522	1.57802	0.00265963	10.2139	3.35246	up
MW0017129	cis-10-Nonadecenoic acid	Lipids	1.96775e+06	1.85645e+06	2.24365e+06	136233	319329	456954	1.50778	0.000398681	6.64959	2.73327	up
Wbmp010456	Macrophypene B*	Terpenoids	1.56211e+06	1.68053e+06	1.74423e+06	115295	264760	247646	1.55736	3.82431e-05	7.94464	2.98998	up
Zmgp005229	(5S)-5-Methoxy-1,7-diphenyl-3-heptanone	Others	163886	142844	168638	16181.9	28372.4	13614.2	1.57694	0.000437425	8.17225	3.03073	up
mws2108	Cryptochlorogenic acid (4-O-Caffeoylquinic acid)*	Phenolic acids	5.2101e+07	2.57012e+07	6.87405e+07	1.14726e+07	1.49738e+07	1.35174e+07	1.45171	0.104195	3.66689	1.87456	up
pmn001367	Protocatechuic acid-4-O-glucoside*	Phenolic acids	3.76375e+07	3.29222e+07	5.19146e+07	1.06971e+07	1.53641e+07	1.22618e+07	1.54919	0.0330902	3.19586	1.6762	up
pmb2871	1-O-Gentisoyl-β-D-glucoside*	Phenolic acids	3.76375e+07	3.29222e+07	5.19146e+07	1.06971e+07	1.53641e+07	1.22618e+07	1.54919	0.0330902	3.19586	1.6762	up
Lakn002165	Protocatechuic acid glucosyl xyloside	Phenolic acids	2.45965e+06	1.91912e+06	2.89384e+06	677502	836009	803023	1.56897	0.0251347	3.13943	1.6505	up
MWS201465	Glu-Phe	Amino acids and derivatives	1.31177e+06	777021	1.42731e+06	664331	588857	200895	1.2303	0.0551696	2.41809	1.27387	up
Zbzp007301	2-Methoxy-6-undecyl-1,4-benzoquinone	Quinones	665029	632159	673159	61906.6	76007.4	20549.4	1.54501	1.62153e-05	12.4341	3.63623	up
MW0015225	7-oxo-11-Dodecenoic acid	Lipids	694034	727922	742531	180652	255497	175815	1.58241	0.000312999	3.53696	1.82251	up
Zbfn002690	1-(4-Hydroxybenzoyl)Glucose; 25545-07-7	Phenolic acids	470659	332419	537996	187585	216160	236493	1.47898	0.05437	2.09465	1.06671	up
MW0168281	Dioleoylphosphatidic acid	Lipids	4452.88	4761.04	7004.49	0	0	0	1.60038	0.0214157	0	0	up
MW0011908	Dioleoyl phosphatidylserine	Lipids	66613.3	70886.3	90637.9	10339.4	16053.5	7897.34	1.57221	0.00778418	6.65314	2.73404	up
pme2268	Trigonelline	Alkaloids	2.77589e+07	3.85781e+07	2.70522e+07	1.38418e+07	1.0271e+07	1.01489e+07	1.5389	0.0249773	2.72577	1.44666	up
Zjyp102910	11β-hydroxy-3-oxo-4(5),6(7)-diene-eudesman-12-ol	Terpenoids	138012	172713	227087	61058.4	60934.9	74449.1	1.53942	0.0445883	2.73776	1.453	up
pme1738	3-Carbamyl-1-methylpyridinium;(1-Methylnicotinamide)	Alkaloids	2.84747e+07	3.95431e+07	2.7677e+07	1.38217e+07	1.0119e+07	1.06323e+07	1.54248	0.0255047	2.7679	1.46879	up
Wbmn002637	4β-hydroxypaulownin	Lignans and Coumarins	1.20615e+07	1.12894e+07	7.91157e+06	2.98889e+06	4.14405e+06	4.86427e+06	1.47705	0.0236038	2.60581	1.38173	up
Cmpp005475	Meranzin	Lignans and Coumarins	81777.5	90718.7	131705	10482.3	66052.3	10490.9	1.28072	0.0413768	3.49554	1.80552	up
MWSmce632	Vanillin acetate	Phenolic acids	364355	325262	389871	135724	76113.5	104206	1.55407	0.000586789	3.41563	1.77215	up
pmb1574	9,12-Octadecadien-6-Ynoic Acid	Lipids	418289	409126	512143	83328.8	82193.4	49964.3	1.58526	0.00407221	6.21644	2.63609	up
Lhdp120310	Urenalobaside C	Terpenoids	778632	659051	1.02e+06	262364	243614	455004	1.44732	0.0227956	2.55747	1.35472	up
Zmhn004909	3,4-Digalloylshikimic acid	Phenolic acids	81695	43997.7	32464.7	12987.8	17858.3	21675	1.36685	0.137761	3.01131	1.59039	up
Hmln003398	2,3,19,23-Tetrahydroxyurs-12-en-28-oic acid	Terpenoids	59855.9	54243.8	74639.8	10687.8	16990.7	14006	1.57512	0.0100742	4.5278	2.17881	up
Lmjn102210	Desmethylagrimonolide-6-O-β-D-glucopyranoside*	Lignans and Coumarins	302335	225868	367956	94572.3	119133	93514.1	1.54599	0.0365154	2.917	1.54448	up
pmb2640	Dodecanoic acid (Lauric acid)	Lipids	3.18855e+06	2.53537e+06	3.40548e+06	1.06258e+06	1.29736e+06	1.19368e+06	1.57221	0.0145621	2.56905	1.36123	up
pmb0862	LysoPC 12:0	Lipids	283714	232882	390338	70687.4	93368.9	112960	1.52495	0.0381524	3.27394	1.71103	up
pma1751	N-(beta-D-Glucosyl)nicotinate*	Others	1.97349e+06	1.66284e+06	2.51403e+06	973598	466203	1.1426e+06	1.3515	0.0222541	2.38164	1.25196	up
MWSmce584	L-Tyramine	Alkaloids	2.40903e+06	3.46691e+06	2.26846e+06	1.27383e+06	876958	967103	1.5108	0.0373116	2.61215	1.38524	up
Zmzp000145	Trimethyllysine	Amino acids and derivatives	8.4856e+06	6.36198e+06	1.05527e+07	1.05512e+06	4.28381e+06	4.69878e+06	1.1768	0.037564	2.53048	1.33941	up
Lmgn010741	2α,3α,23-Trihydroxyurs-12,20(30)-dien-28-oic acid*	Terpenoids	96285.5	90920.8	132967	8744.73	11873.2	10496.5	1.59917	0.0179097	10.2902	3.3632	up
Wmhp000041	cistanoside E	Phenolic acids	267893	214243	302824	93107.7	190409	106824	1.35225	0.0311222	2.01096	1.00789	up
Zbjn003567	1-O-rhamnose-3-O-glucoside-Caffeoyl Quinic Acid	Phenolic acids	478309	462507	426075	162045	214758	243322	1.52751	0.00181426	2.20422	1.14027	up
mws5035	L-Leucyl-L-phenylalanine	Amino acids and derivatives	5232770	3991855	8072620	3.23969e+06	1765885	1223570	1.36321	0.0734305	2.77683	1.47344	up
zjgp122327	Pyridine-4-formyl-O-β-D-glucopyranoside*	Others	759826	538760	806380	274671	366713	364354	1.47989	0.034835	2.09296	1.06554	up
Zbfn012252	2-(dodecanoyloxy)acetic acid	Lipids	295411	247731	354366	117925	132697	129436	1.56432	0.0283785	2.3615	1.23971	up
Rfmb087	9-Hydroxy-13-oxo-10-octadecenoic Acid	Lipids	221377	190650	256397	51235.4	78420.6	66066.5	1.56549	0.00689817	3.41516	1.77195	up
MWSslk138	2,3,4-Trihydroxybenzoic acid	Phenolic acids	110438	125147	125170	50063.6	72669.6	38123.8	1.47125	0.0106933	2.24271	1.16524	up
Lmsn009900	1β-Hydroxy-2-oxopomolic acid	Terpenoids	8858.24	7957.57	9807.8	3837.88	4235.79	4055.86	1.59017	0.00947504	2.19494	1.13418	up
Wcdp007789	9-Oxooctadeca-10,12-Dienoic Acid	Lipids	153271	266178	158104	88459	37916.5	48636.4	1.4389	0.0517842	3.30008	1.7225	up
Jmwn002172	3,4-dihydroxyphenylethanol-β-D-glucopyranoside*	Phenolic acids	454567	285553	534502	87017	105572	108973	1.55212	0.0464741	4.22673	2.07954	up
mws0567	4-Guanidinobutyric acid	Organic acids	12944985	4.07015e+06	14365535	3.33729e+06	3.54645e+06	3.59612e+06	1.24066	0.162965	2.99438	1.58226	up
Wdtp004957	6-[2,3-Dihydroxy-4-ethoxy-4-oxobutyl]-alpha-hydroxy-2-(4-methoxyphenyl)-1,3-dioxane-4-acetic acid ethyl ester	Phenolic acids	4326420	3163085	5070380	1.61723e+06	898246	2.17049e+06	1.39936	0.0221702	2.68032	1.42241	up
Zmjp004311	5,4'-Dihydroxy-3,6,7,3'-tetramethoxyflavone-4'-O-glucoside	Flavonoids	4.73079e+06	3.76776e+06	7.86379e+06	1.79528e+06	2.21983e+06	2.84711e+06	1.38332	0.117235	2.38441	1.25363	up
Lmgn002253	Syringoylcaffeoylquinic acid-D-glucose	Phenolic acids	290603	307000	721830	70862.4	126730	74044.1	1.47632	0.129478	4.85735	2.28017	up
Hmhn000927	Phloroglucinol-1-O-β-D-glucopyranoside	Phenolic acids	1.79953e+06	2.02487e+06	2.52998e+06	312102	511416	368201	1.57848	0.0109505	5.33211	2.41471	up
Zmpn002908	Isoetin-7-O-glucoside-2'-O-arabinoside	Flavonoids	141740	30010	490850	11670	28340	11670	1.26149	0.279904	12.8212	3.68046	up
Lmhn002379	Strictinin*	Tannins	18340	10492.1	16675	9778.5	6670	4362.71	1.32135	0.0535402	2.18667	1.12873	up
MWSslk160	Corilagin*	Tannins	18340	10492.1	16675	9778.5	6670	4362.71	1.32135	0.0535402	2.18667	1.12873	up
pmn001471	Lancerin; 4-C-Glucosyl-1,3,7-Trihydroxyxanthone	Flavonoids	77711	107624	125060	0	0	0	1.60851	0.0173918	0	0	up
Wmyp000215	2,4,6-trimethoxyphenol 1-O-β-D-(6'-O-galloyl)-glucopyranoside	Phenolic acids	36675	38345	22589.1	20005	10005	9917.31	1.3631	0.0399446	2.44467	1.28964	up
HJAP154	Galloylisorhamnetin	Flavonoids	1.00432e+06	759988	1.42593e+06	83365	80168.8	127120	1.58136	0.0374829	10.9761	3.45629	up
Zmzn000079	D-Erythrose-4-phosphate	Others	607151	709140	879548	186416	508927	293595	1.3136	0.0327274	2.2204	1.15082	up
Hmfn000531	L-Ascorbic acid (Vitamin C)	Others	984438	468183	1.04164e+06	472039	195140	466856	1.16226	0.114418	2.19946	1.13715	up
mws0001	L-Asparagine	Amino acids and derivatives	2.49796e+07	5.13512e+07	3.44425e+07	2.11436e+07	1.6714e+07	1.67128e+07	1.34477	0.131207	2.02991	1.02142	up
pmp001106	Vitexin-2''-O-glucoside	Flavonoids	833150	655414	856896	242247	348495	410595	1.48548	0.00607214	2.34233	1.22794	up
Qmfp122207	24-p-Coumaroyloxy-2,3-dihydroxyurs-12-en-28-oic acid (Guavacoumaric acid)	Terpenoids	46471.6	36939.6	25668.6	16863.6	13196.7	21823.7	1.35288	0.0704041	2.10238	1.07202	up
MWStz261	Cyclo(D-Leu-L-Pro)	Amino acids and derivatives	301990	255235	217099	123390	79684.5	98370	1.52318	0.010733	2.56871	1.36105	up
mws2212	Caffeic acid	Phenolic acids	1.90208e+06	815169	3998710	349894	480111	489944	1.35897	0.193817	5.08804	2.34711	up
Lcyp000676	Isoscopoletin-β-D-glucoside*	Lignans and Coumarins	7.1171e+06	3.46756e+06	5.94964e+06	1.73994e+06	1.11852e+06	2759825	1.36817	0.0599481	2.94295	1.55726	up
mws0145	O-Anisic acid (2-Methoxybenzoic acid)	Phenolic acids	140107	87406.2	152063	0	0	0	1.60723	0.0237674	0	0	up
mws0178	Chlorogenic acid (3-O-Caffeoylquinic acid)*	Phenolic acids	1.28013e+07	5.6526e+06	1.56427e+07	2.77208e+06	8.70386e+06	4.69101e+06	1.04528	0.174715	2.10903	1.07658	up
mws0712	N-Propionylglycine	Amino acids and derivatives	1.87802e+06	1.92243e+06	1.97685e+06	1.33103e+06	585992	272760	1.28234	0.0613604	2.6383	1.39961	up
Hmqn003212	Sanguiin H4*	Tannins	9248.16	4599.76	7879.49	0	0	0	1.58675	0.0344021	0	0	up
MWSprf004	Neochlorogenic acid (5-O-Caffeoylquinic acid)*	Phenolic acids	14442810	3.63066e+06	10217435	1.16938e+06	1.33597e+06	1085795	1.47805	0.120151	7.87797	2.97782	up
Lmsn004162	1-O-Galloyl-2-O-p-Coumaroyl-β-D-glucose	Phenolic acids	48345	73355	75025	12222.4	17931.6	23340	1.51355	0.0207021	3.67751	1.87873	up
pme0241	Benzoic acid	Phenolic acids	758944	636266	1857035	380071	389496	318364	1.34782	0.203784	2.98938	1.57985	up
mws0117	Homovanillic acid; 4-Hydroxy-3-methoxyphenylacetic acid	Phenolic acids	1027030	1378310	1524790	135070	180120	36548.1	1.5091	0.0103237	11.1735	3.482	up

## Sheet: RS vs. CV
246 DAMs of RS vs. CV
Compound Index	Compound name	Class	RS-1	RS-2	RS-3	CV-1	CV-2	CV-3	VIP	P-value	Fold_Change	Log2FC	Type
Zmdp002216	L-γ-Glutamyl-L-leucine	Amino acids and derivatives	444974	286810	505900	942540	719915	994577	1.39614	0.0129845	0.465814	-1.10217	down
pmn001694	9,10,13-Trihydroxy-11-Octadecenoic Acid	Lipids	1.32083e+07	1.57996e+07	1.1933e+07	5.31032e+07	5.38355e+07	5.96234e+07	1.55331	0.000310083	0.2458	-2.02445	down
pmb0889	Punicic acid (9Z,11E,13Z-octadecatrienoic acid)	Lipids	6.66495e+06	7.45642e+06	5.96762e+06	1.46773e+07	1.52359e+07	1.6486e+07	1.54265	0.000281042	0.43296	-1.2077	down
Wbmn011269	Vitexilactone*	Terpenoids	6.53038e+06	7.08008e+06	5.53193e+06	1.3783e+07	1.3659e+07	1.50166e+07	1.53609	0.000246288	0.450848	-1.14929	down
Wcgp010223	3-(Cyclohexen-1-yl)-2-hydroxy-4a,5-dimethyl-2,3,4,5,6,7,8,8a-octahydronaphthalen-1-one*	Others	863594	917512	703206	1.57131e+06	1.62444e+06	1.80299e+06	1.51573	0.000946466	0.496987	-1.00872	down
Hmqn003054	9,10,11-Trihydroxy-12-octadecenoic acid	Lipids	860782	1.00246e+06	778641	3.14228e+06	3.35753e+06	3.65339e+06	1.55343	0.000936739	0.260202	-1.9423	down
MW0110349	Val-Ile	Amino acids and derivatives	67975.5	84600.3	87837.7	199098	141560	203509	1.4794	0.0280641	0.441801	-1.17853	down
Lmhp001461	L-Prolyl-L-Leucine	Amino acids and derivatives	11574266	1.11922e+07	1.02253e+07	2.22521e+07	1.78587e+07	2.7548e+07	1.46812	0.0514207	0.487621	-1.03617	down
MEDL00392	1-(9Z-octadecenoyl)-sn-glycero-3-phosphocholine	Lipids	1.44963e+06	1.39697e+06	1.27436e+06	3.0919e+06	2.83603e+06	3.50255e+06	1.54207	0.00825026	0.436983	-1.19435	down
Lmsn011015	1-Oxo-Siaresinolic acid*	Terpenoids	38351.8	39810.8	38363.1	114424	101789	156366	1.52806	0.0352794	0.312754	-1.6769	down
Wcdp009119	Elaidolinolenic acid	Phenolic acids	9.63265e+06	1.07963e+07	8.58455e+06	2.04845e+07	2.14881e+07	2.31511e+07	1.53947	0.000344781	0.445515	-1.16645	down
pmn001691	9,12,13-Trihydroxy-10,15-octadecadienoic acid	Lipids	450570	533362	402944	1.44026e+06	1.30873e+06	1.67523e+06	1.53925	0.00592944	0.313473	-1.67359	down
Lmsn011201	2,3-Dihydroxy-19-oxo-18,19-secours-11,13(18)-dien-28-oic acid (Swinhoeic acid)*	Terpenoids	37311.7	43716.7	38140.9	106318	96241.1	143820	1.52049	0.03256	0.344044	-1.53934	down
Lcsp001899	Gly-Phe-Glu	Amino acids and derivatives	742611	757432	658905	2.17519e+06	1.82694e+06	2.34669e+06	1.54617	0.00956533	0.340055	-1.55616	down
MWSHC20125	5-O-Caffeoylshikimic acid	Phenolic acids	45010	60020	51680	188465	138405	337070	1.45655	0.104437	0.23603	-2.08296	down
Waln011524	1-(2,3-dihydroxypropoxy)-3-(((2-(dimethylamino)ethoxy)(hydroxy)phosphoryl)oxy)propan-2-yl palmitate*	Lipids	1.13518e+06	1.1187e+06	1.0708e+06	2.35233e+06	2.23012e+06	2.12239e+06	1.55816	0.0018567	0.495862	-1.01199	down
pma1303	LysoPC 16:2*	Lipids	254909	217246	201214	425681	368497	659061	1.39593	0.0953504	0.463357	-1.1098	down
Cmmn012461	Dehydroabietic acid	Terpenoids	1.5223e+06	1.51606e+06	770750	2.28174e+06	8.63724e+06	1.9257e+06	1.08783	0.300652	0.296551	-1.75365	down
Lmbp000123	L-Homomethionine	Amino acids and derivatives	425967	391509	390435	947264	659593	947706	1.48389	0.0410265	0.472845	-1.08056	down
pmb2653	DMelezitose O-rhamnoside	Others	75955	60247.1	73664.7	118429	88724.9	225559	1.17718	0.214433	0.485003	-1.04393	down
Lmbn003970	9,12,13-TriHOME; 9(S),12(S),13(S)-Trihydroxy-10(E)-octadecenoic acid	Lipids	1.95907e+06	2.35339e+06	1.7398e+06	7.81169e+06	8.16947e+06	9.29151e+06	1.55021	0.00172645	0.239479	-2.06203	down
Waln011704	1-(2,3-dihydroxypropoxy)-3-(((2-(dimethylamino)ethoxy)(hydroxy)phosphoryl)oxy)propan-2-yl (Z)-14-Octadecenoic Acid	Lipids	1.24608e+06	1.18188e+06	1.06455e+06	2.40041e+06	1.96325e+06	2.81155e+06	1.49112	0.0326835	0.486746	-1.03876	down
Zmcp102206	(Z)-3,8-Dihydro 6,6·;7,3'a-diligustilide	Others	539541	496634	325632	791130	3.35669e+06	607469	1.0307	0.33031	0.286377	-1.80401	down
MWS2070	Propyl 4-hydroxybenzoate	Phenolic acids	107463	100194	109246	299266	243702	343104	1.53519	0.0213952	0.357649	-1.48339	down
Wcgn012724	6-Hydroxyphomodiol	Others	8.51562e+06	8.51858e+06	8.39886e+06	2.77373e+07	2.27893e+07	2.93353e+07	1.55209	0.0115655	0.318463	-1.6508	down
Yalp002838	4-Methoxy-5-(hydroxymethyl)-2H-1-benzopyran-2-one	Lignans and Coumarins	2.94922e+06	7330700	2.94951e+06	9.42197e+06	8.7387e+06	23842075	1.23845	0.18362	0.314966	-1.66673	down
Lmgn007652	Tianshic acid	Organic acids	1.87745e+06	2.25162e+06	1.68958e+06	7.83084e+06	7.92126e+06	9.48105e+06	1.55039	0.00383612	0.230595	-2.11657	down
Wagn012030	2-Palmitoyl-Sn-Glycerol 3-O-Diglucoside	Lipids	294541	294055	264192	826959	790133	872062	1.55995	0.000446372	0.342602	-1.5454	down
Lcsp002261	Thr-Trp	Amino acids and derivatives	1.10777e+06	976673	988983	2.02357e+06	1.70043e+06	2.65683e+06	1.46341	0.0563192	0.481665	-1.0539	down
Saln000499	7-O-(4''-O-glucosyl)coumaroyl-loganic acid	Terpenoids	305826	328752	351343	742258	775931	1.1823e+06	1.49565	0.0549628	0.36509	-1.45368	down
MWS2426	Tryptophan glutamic acid	Amino acids and derivatives	213350	205458	176571	449923	348366	486761	1.49733	0.0244385	0.463313	-1.10994	down
WaYn011395	2-(2,3-dihydroxypropoxy)-3-(((2-(dimethylamino)ethoxy)(hydroxy)phosphoryl)oxy)propan-2-yl (Z)-14-Octadecenoic Acid	Lipids	1.20016e+06	1.24311e+06	1.10459e+06	2.4908e+06	1.9875e+06	2.72819e+06	1.50546	0.0271689	0.492314	-1.02235	down
mws2108	Cryptochlorogenic acid (4-O-Caffeoylquinic acid)*	Phenolic acids	9.5762e+06	1.24452e+07	1.17059e+07	5.2101e+07	2.57012e+07	6.87405e+07	1.43749	0.0947176	0.230154	-2.11933	down
Lcsp001439	Pro-Leu-Glu	Amino acids and derivatives	1.26469e+06	1.3259e+06	1.24566e+06	3.08761e+06	3.59204e+06	4.4231e+06	1.53508	0.0245077	0.345523	-1.53315	down
MWS201400	Val-Trp	Amino acids and derivatives	2.90728e+06	2.93367e+06	2.74227e+06	6.46123e+06	5.27347e+06	8.35526e+06	1.48998	0.050039	0.427239	-1.22688	down
mws1454	Persicoside	Flavonoids	53786.9	58267.4	56273.6	187376	149938	264653	1.51317	0.0503034	0.27963	-1.83841	down
pme2914	3-Hydroxy-3-methylpentane-1,5-dioic acid	Amino acids and derivatives	1.36435e+07	7.32202e+06	7.13115e+06	1.41763e+07	2.50784e+07	3.21663e+07	1.28203	0.0945697	0.393395	-1.34595	down
Lcsp001437	Ala-Leu-Glu	Amino acids and derivatives	1.99252e+06	2.20648e+06	1.58209e+06	3.69787e+06	3.19238e+06	5.23485e+06	1.40851	0.0646965	0.476787	-1.06858	down
Wdtp003242	methyl-4,5-diacetyloxy-6-[4-(hydroxymethyl)phenoxy]-3-methyloxane-2-carboxylate	Phenolic acids	1.20967e+06	1.38152e+06	1.15868e+06	2.69594e+06	2.49969e+06	2.72919e+06	1.54671	0.000148133	0.473181	-1.07954	down
MW0015225	7-oxo-11-Dodecenoic acid	Lipids	224327	239350	193369	694034	727922	742531	1.55605	1.45715e-05	0.303557	-1.71996	down
MW0106496	dl-Alanyl-dl-phenylalanine	Organic acids	211670	256098	259021	587757	389976	678469	1.43231	0.0637209	0.438829	-1.18827	down
Lmmn002793	Iriflophenone-3-C-glucoside	Phenolic acids	198985	213640	187203	617249	454191	555209	1.5366	0.0167445	0.368751	-1.43928	down
pme3511	Orotidine	Others	95285.7	24207.7	60155.7	89306.8	136379	216122	1.12025	0.12727	0.406622	-1.29824	down
MWSmce632	Vanillin acetate	Phenolic acids	178831	168978	158593	364355	325262	389871	1.54403	0.00569751	0.469114	-1.09199	down
Jmwn006041	Dehydrodiconiferylalcohol-9'-O-glucoside	Lignans and Coumarins	219386	244118	206021	482773	470580	493762	1.55223	0.000157035	0.462663	-1.11197	down
MEDL00404	2-Palmitoyl-rac-glycerol	Lipids	75832.6	63140.4	63866.9	164891	160133	197944	1.53822	0.00690121	0.387864	-1.36638	down
Lcsp001306	Ser-Ile-Asp	Amino acids and derivatives	705226	776681	390853	1.38732e+06	1.17075e+06	1.89011e+06	1.3545	0.0363624	0.421017	-1.24805	down
pme0519	D-Sucrose*	Others	2.64606e+07	2.51723e+07	2.86736e+07	4.67707e+07	4.82178e+07	6.69963e+07	1.47769	0.0496702	0.495766	-1.01227	down
Lcsp001414	Ile-Val-Gly	Amino acids and derivatives	2.54373e+06	2.72199e+06	2.21295e+06	5.33329e+06	4.90924e+06	7.81019e+06	1.47324	0.0564943	0.414268	-1.27136	down
Lmjn102210	Desmethylagrimonolide-6-O-β-D-glucopyranoside*	Lignans and Coumarins	92956.6	107933	92404.2	302335	225868	367956	1.51085	0.0375306	0.327279	-1.61141	down
pmb2640	Dodecanoic acid (Lauric acid)	Lipids	896335	901274	901972	3.18855e+06	2.53537e+06	3.40548e+06	1.54938	0.0145576	0.295702	-1.75779	down
Lcsp003035	H-Leu-Trp-OH	Amino acids and derivatives	437321	467036	413159	1529845	719867	1811455	1.37727	0.107374	0.324418	-1.62407	down
pmb0862	LysoPC 12:0	Lipids	33640.1	28423.7	27359.8	283714	232882	390338	1.5501	0.0276061	0.0985999	-3.34227	down
Wdtp002974	N-(p-hydroxybenzyl) adenosine	Nucleotides and derivatives	353114	367186	439915	772414	855398	869717	1.53625	0.000419363	0.464546	-1.10611	down
mws0748	1-Caffeoylquinic acid	Phenolic acids	1.23158e+06	1.58675e+06	1.04982e+06	1.89096e+06	2.2202e+06	4.18156e+06	1.24901	0.170171	0.46645	-1.1002	down
Lcsn001170	Thr-Leu	Amino acids and derivatives	115600	216125	156875	515854	401337	151111	1.00373	0.20922	0.457361	-1.12859	down
Lmgn010741	2α,3α,23-Trihydroxyurs-12,20(30)-dien-28-oic acid*	Terpenoids	35885.7	35732.2	33905.5	96285.5	90920.8	132967	1.52981	0.032194	0.329582	-1.60129	down
MWSmce499	Secoisolariciresinol diglucoside	Lignans and Coumarins	197887	132350	243146	523373	328032	479328	1.3803	0.0315344	0.430877	-1.21465	down
pmc0066	2'-Deoxyinosine-5'-monophosphate	Nucleotides and derivatives	236969	141394	250464	414512	1.00996e+06	233937	1.03622	0.27966	0.379174	-1.39907	down
MWStz070	N-(2-Hydroxy-4-methoxyphenyl)acetamide	Alkaloids	1.17154e+06	1.49798e+06	1.1546e+06	2.37311e+06	3.30117e+06	2.65278e+06	1.48635	0.0200952	0.45924	-1.12268	down
Wcdn000434	5-{[3,4-dihydroxy-2,5-bis(hydroxymethyl)oxolan-2-yl]oxy}-2-(hydroxymethyl)oxane-2,3,4-triol	Others	2.3795e+07	2.52405e+07	1.86803e+07	4.70155e+07	3.06921e+07	5.86222e+07	1.3266	0.0983512	0.496706	-1.00954	down
MW0107087	H-Gly-Phe-Ser-OH	Amino acids and derivatives	2.05541e+06	1.95381e+06	1.68555e+06	3.54019e+06	3.9039e+06	5.0807e+06	1.49223	0.0334335	0.45468	-1.13708	down
HJN055	Dihydrocharcone-4'-O-glucoside	Flavonoids	57880.9	47833.2	64002.8	485830	215578	258526	1.49584	0.0876755	0.176801	-2.49981	down
Zbfn012252	2-(dodecanoyloxy)acetic acid	Lipids	87044.2	109623	102827	295411	247731	354366	1.52795	0.0192789	0.333696	-1.58339	down
mws0250	L-Tyrosine*	Amino acids and derivatives	302138	450558	319487	591616	855165	759015	1.4253	0.0204452	0.486075	-1.04075	down
Lcsp000520	Alanylproline	Amino acids and derivatives	1.05226e+06	960074	1.05979e+06	1.87387e+06	1.8608e+06	2.45422e+06	1.50844	0.0308844	0.496393	-1.01045	down
pmp000682	Matairesinol-4'-O-glucoside (Matairesinoside)	Lignans and Coumarins	105494	131902	75025	208630	183206	237751	1.39961	0.00974848	0.49623	-1.01092	down
Wmzn000227	2,2-Dimethylsuccinic acid	Organic acids	4194.1	7339.67	8021.23	20089.5	17820.2	14532.3	1.43562	0.00692224	0.372888	-1.42319	down
Zbqp001907	Lys-Leu	Amino acids and derivatives	937527	850481	1.26453e+06	2.53164e+06	2255841	4.56127e+06	1.42433	0.0978448	0.326518	-1.61477	down
MWS2430	13-methylmyristic acid	Lipids	304992	319421	235916	999972	506468	373528	1.18067	0.214731	0.457629	-1.12775	down
Zmdp000972	S-Methyl-L-cysteine	Amino acids and derivatives	7.05355e+06	9.50011e+06	6.78195e+06	1.39308e+07	2.04274e+07	1.73916e+07	1.4606	0.0224134	0.450932	-1.14902	down
MWS201437	Leu-Asp	Amino acids and derivatives	4.35403e+06	4.17835e+06	4.52305e+06	1.39324e+07	1.66573e+07	1.12504e+07	1.53511	0.0250626	0.312031	-1.68024	down
Zmmp003920	H-ILE-TRP-OH; 13589-06-5; Ile-Trp; Isoleucyl-Tryptophan	Amino acids and derivatives	2.02003e+06	2.80868e+06	2.10346e+06	4.89801e+06	3.6164e+06	6.04497e+06	1.40365	0.0552135	0.476131	-1.07057	down
Lmgn002253	Syringoylcaffeoylquinic acid-D-glucose	Phenolic acids	33563.9	37309.7	36545.9	290603	307000	721830	1.5211	0.103379	0.0814134	-3.61859	down
MWS0442	Maltotriose	Others	1.70534e+06	2.13084e+06	2.46265e+06	4.31466e+06	5.45981e+06	4.83845e+06	1.50188	0.00368937	0.431045	-1.21409	down
Hmhn000927	Phloroglucinol-1-O-β-D-glucopyranoside	Phenolic acids	616890	1.08391e+06	645909	1.79953e+06	2.02487e+06	2.52998e+06	1.45236	0.00954257	0.369306	-1.43711	down
Wcsn000472	Laminaran	Others	1.94628e+06	1.76517e+06	2.05221e+06	4.78466e+06	11019090	8.07743e+06	1.47188	0.0782539	0.241347	-2.05082	down
Zayn001165	(S)-Malic acid-1-O-beta-D-glucopyranoside	Organic acids	1.65665e+06	1.46262e+06	2.87302e+06	4.32775e+06	4.77431e+06	5.85147e+06	1.41638	0.00913766	0.400728	-1.3193	down
mws0655	Pyridoxal-5'-phosphate	Others	18045.7	22263.2	15386.9	34907	41790.7	65377.1	1.41607	0.0830085	0.392017	-1.35101	down
Lmsn000381	D-Maltose*	Others	4.30759e+07	4.32093e+07	5.01506e+07	1.00546e+08	7.59122e+07	1.02985e+08	1.49693	0.0248421	0.488241	-1.03433	down
Lmxn000398	D-Lactose*	Others	4.30759e+07	4.32093e+07	5.01506e+07	1.00546e+08	7.59122e+07	1.02985e+08	1.49693	0.0248421	0.488241	-1.03433	down
mws1589	D-Panose	Others	1.99013e+06	1.88196e+06	2.86733e+06	4.23773e+06	5.67674e+06	6.90623e+06	1.44228	0.0346374	0.400662	-1.31954	down
Lmbn004847	4-Methoxyphenylpropionic acid	Phenolic acids	108380	66685	66685	201815	225185	347095	1.45299	0.048482	0.3123	-1.67899	down
HJAP154	Galloylisorhamnetin	Flavonoids	341493	568551	567235	1.00432e+06	759988	1.42593e+06	1.31508	0.0841973	0.463063	-1.11072	down
Lmhp008337	LysoPE 14:0(2n isomer)*	Lipids	29817.1	48069.6	42792.7	104395	75985.9	99695.3	1.45141	0.0109707	0.43088	-1.21464	down
MWS201434	Ile-His	Amino acids and derivatives	749202	777910	986755	1.63652e+06	2.13825e+06	1.29524e+06	1.40705	0.0629036	0.49583	-1.01208	down
MWS201424	Ile-Asn	Amino acids and derivatives	1.47602e+06	1.26911e+06	1.28554e+06	2.72107e+06	2.94339e+06	3.49082e+06	1.53001	0.0122258	0.440256	-1.18358	down
Cmyp005062	Salireposide	Phenolic acids	929457	1464160	1211805	2.05528e+06	1.83593e+06	3446210	1.29637	0.122364	0.491375	-1.0251	down
Zbdn007423	6,7-Dimethoxy-4-chromanone	Flavonoids	4986.06	16052.6	35570.3	37957.9	50650.7	45812.1	1.1074	0.0851641	0.421133	-1.24765	down
HJAP155	Laricitrin-3-O-xyloside*	Flavonoids	58149.6	23340	15327.4	70020	60020	68355	1.1558	0.116595	0.488001	-1.03504	down
MWStz261	Cyclo(D-Leu-L-Pro)	Amino acids and derivatives	72603.6	73355	101710	301990	255235	217099	1.51827	0.0106844	0.319851	-1.64453	down
pmn001363	Salvianolic acid N	Phenolic acids	35320.8	30103.5	59808.9	83178	80025	108380	1.36576	0.0190327	0.461124	-1.11677	down
Lcyp000676	Isoscopoletin-β-D-glucoside*	Lignans and Coumarins	1.22899e+06	1.69564e+06	1.42192e+06	7.1171e+06	3.46756e+06	5.94964e+06	1.47384	0.0614098	0.26288	-1.92752	down
Lsjp211206	β-ionone	Terpenoids	2.0668e+06	844165	2882215	5061750	2.36147e+06	5473230	1.07396	0.121496	0.449207	-1.15455	down
mws2120	Brevifolin carboxylic acid	Phenolic acids	175692	116752	164613	310805	509245	690005	1.42338	0.0813537	0.302676	-1.72415	down
Zbqp003309	Asp-Ile-Leu	Amino acids and derivatives	2.13036e+06	3777800	3.02625e+06	6.0434e+06	4.42223e+06	9498410	1.27905	0.122828	0.447525	-1.15996	down
HX1218	3-Acetoxy-18-hydroperoxy-12-oleanen-11-one	Terpenoids	72494.3	63823.9	61245.9	142893	135851	159608	1.54183	0.00233509	0.450697	-1.14977	down
mws0145	O-Anisic acid (2-Methoxybenzoic acid)	Phenolic acids	75025	38773.8	52418.3	140107	87406.2	152063	1.33126	0.0497215	0.437902	-1.19132	down
Wbtn002952	1-(β-D-Glucopyranosyl)-3-ethyl-4-methyl-1H-pyrrole-2,5-dione	Others	75601.9	72997.5	81002.7	140075	151511	200288	1.49998	0.0398999	0.466791	-1.09915	down
mws0178	Chlorogenic acid (3-O-Caffeoylquinic acid)*	Phenolic acids	1.36485e+06	1.66609e+06	2.32697e+06	1.28013e+07	5.6526e+06	1.56427e+07	1.4609	0.0829462	0.157139	-2.66989	down
mws1714	Chicoric Acid	Phenolic acids	66685	54198.1	60970.6	71510.8	141740	161765	1.23495	0.14063	0.484923	-1.04417	down
Lmbp002336	Quercetin-3-O-(2''-O-rhamnosyl)galactoside*	Flavonoids	23340	73861.2	14107.1	67370.8	49398.7	118390	1.00738	0.212266	0.473331	-1.07908	down
Zaln004082	3-O-caffeoylshikimic acid*	Phenolic acids	48345	25005	31675	66685	106710	101710	1.39925	0.0271721	0.381763	-1.38925	down
Zaln004057	4-caffeoylshikimic acid*	Phenolic acids	48345	25005	31675	66685	106710	101710	1.39925	0.0271721	0.381763	-1.38925	down
pmb0998	Guanosine 5'-monophosphate	Nucleotides and derivatives	96873.4	102044	84880.2	120472	306831	165249	1.19376	0.207514	0.478941	-1.06208	down
Lmap001661	Grevilloside C	Phenolic acids	0	0	0	151151	265549	160707	1.56277	0.0343892	0	0	down
mws0056	Myricetin-3-O-rhamnoside (Myricitrin)	Flavonoids	8340	8100.72	6670	20005	13934.4	40010	1.3466	0.163839	0.312521	-1.67798	down
Zmhp003716	Rhodionidin*	Flavonoids	80025	43345	33234.4	143410	166770	133400	1.40579	0.00728047	0.353047	-1.50207	down
Lmjp001367	Cyanidin-3-O-(2''-O-xylosyl)galactoside	Flavonoids	80379.1	77418.8	97955.6	220831	161255	299130	1.45283	0.0674524	0.375437	-1.41336	down
Lmjn002534	Darendoside A	Phenolic acids	0	0	0	53129.7	22133.9	22665.5	1.54918	0.0859798	0	0	down
MWS5083	Flavin Single Nucleotide(FMN)	Nucleotides and derivatives	671690	707429	639127	1.01855e+06	1366530	1887430	1.39912	0.0958943	0.47238	-1.08198	down
Lmyn004144	Prunasin	Alkaloids	18550.6	11228.9	11670	35010	18086.8	33340	1.25687	0.091695	0.479536	-1.06029	down
ZbWn007500	(E)-16-hydroxyoctadeca-14,17-dienoic phenylmethanesulfonic anhydride	Others	13323.8	20668.6	22728.7	46875.6	30036.4	87913.6	1.2804	0.167827	0.344128	-1.53898	down
MWSprf004	Neochlorogenic acid (5-O-Caffeoylquinic acid)*	Phenolic acids	1.04541e+06	3364285	2574740	14442810	3.63066e+06	10217435	1.22548	0.147142	0.246879	-2.01812	down
HJN003	1-O-Sinapoyl-β-D-glucose	Phenolic acids	9267220	9690760	9318760	27729565	1.42492e+07	33576905	1.36434	0.110358	0.37425	-1.41792	down
Wchn004079	Juglanoside D	Others	3990140	2.20792e+06	2.40771e+06	9.64606e+06	16591130	8.73326e+06	1.45718	0.0647841	0.246087	-2.02276	down
Lakn004098	Dihydrophaseic acid	Terpenoids	2831205	2344140	1.08937e+06	2.32687e+06	4999610	5513055	1.05045	0.14345	0.487923	-1.03527	down
WaYp005128	2-Aminotetradecane-1,5,13-triol	Lipids	1.32369e+07	1.27968e+07	1.32435e+07	23216630	25175735	36108065	1.47115	0.0638706	0.464817	-1.10527	down
Zmhn002227	4-O-Glucosyl-sinapate	Phenolic acids	3.39921e+06	4.28362e+06	4.23465e+06	1.39144e+07	8.84503e+06	1.3261e+07	1.5025	0.0336071	0.330854	-1.59574	down
pmb0235	O-Feruloyl coumarin	Lignans and Coumarins	77553.8	73117.2	150085	397225	119937	415610	1.17128	0.151349	0.322432	-1.63293	down
Lcsp002875	Gly-Val-Phe	Amino acids and derivatives	393199	646067	452451	1600615	761868	2673195	1.28127	0.163942	0.29623	-1.75521	down
Lmtn002565	1-O-Vanilloyl-D-Glucose	Phenolic acids	10485960	9615925	4.88921e+06	8.3317e+06	21336270	21116795	1.01656	0.173272	0.492098	-1.02298	down
mws0675	β-Nicotinamide mononucleotide	Nucleotides and derivatives	515540	431482	775891	979261	3.17816e+06	822410	1.09568	0.288648	0.345978	-1.53125	down
Lmfn003630	Myricetin-3-O-xyloside*	Flavonoids	35010	26675	19650.6	55015	68355	90035	1.42488	0.0341939	0.381133	-1.39164	down
Wabn003563	3'-O-Beta-D-Glucopyranosyl plumbagic acid	Phenolic acids	3106865	1.81428e+06	1.79228e+06	6.29714e+06	12455710	5.55475e+06	1.40182	0.110318	0.276186	-1.85629	down
Lmsn003628	6'-O-Sinapoylsucrose*	Phenolic acids	171775	205155	170105	544375	688330	963250	1.51621	0.0454362	0.24911	-2.00514	down
Zmhn002334	6-O-Feruloyl-β-D-glucose	Phenolic acids	7.76686e+06	8.01498e+06	8.17296e+06	26638715	9.94027e+06	1.30943e+07	1.15428	0.236117	0.482248	-1.05215	down
Wafp002988	1-O-Feruloyllysine	Alkaloids	81082	198475	63249.1	398895	154346	479145	1.17663	0.128664	0.332052	-1.59052	down
MWS0952	Dihydrosphingosine-1-Phosphate	Lipids	31248.7	31828.5	16612.3	8060.83	8786.4	7354.39	1.46483	0.0644574	3.29273	1.71929	up
Wbsp000191	3,7,11-trimethyl-2-oxa-6,10,13-triazatricyclo[7.3.1.05,13]tridecane	Alkaloids	269738	280535	255936	113021	75394.1	105167	1.51924	0.000609988	2.74611	1.45739	up
MWS0434	Trans-dehydrorosinone	Others	782588	798840	720644	240956	213034	310826	1.53327	0.000211732	3.00997	1.58975	up
Yalp106267	Swietenialide A	Terpenoids	3.89222e+06	3.70307e+06	3.6044e+06	903801	850753	946750	1.56385	0.000304086	4.14603	2.05173	up
Lmbn004685	5S,8R-DiHODE; (5S,8R,9Z,12Z)-5,8-Dihydroxyoctadeca-9,12-dienoate	Lipids	477299	543242	444317	127452	116226	159853	1.54315	0.00221084	3.6301	1.86001	up
pmn001689	9-Hydroxy-12-oxo-15(Z)-octadecenoic acid*	Lipids	493039	579578	492354	144553	124691	162395	1.54938	0.00247547	3.62564	1.85824	up
MW0107996	Lys-Cys	Amino acids and derivatives	9.94127e+06	1.43074e+07	9.62395e+06	4.96155e+06	4.37846e+06	7.42813e+06	1.35828	0.0422224	2.02006	1.0144	up
Lmyn007883	9,16-Dihydroxypalmitic acid	Lipids	1.10588e+07	1.23747e+07	1.10757e+07	3.48538e+06	3.10483e+06	4.89572e+06	1.51763	0.000497875	3.00448	1.58711	up
MWStz043	3,4-Di-O-caffeoylquinic acid methyl ester	Phenolic acids	168884	168300	117990	54037.9	51782.4	79427.2	1.45523	0.0176448	2.45711	1.29696	up
MW0015494	15-keto-PGF1alpha	Lipids	2.44697e+06	2.82541e+06	2.36972e+06	857434	769557	1.12477e+06	1.52149	0.00106188	2.77717	1.47361	up
Lhmp122225	dalodorin B	Terpenoids	352080	363907	347099	108158	176597	244513	1.32403	0.0436589	2.0086	1.00619	up
MW0168670	9,12-Octadecadiynoic Acid	Lipids	4.18114e+06	4.64298e+06	4.10676e+06	1.82367e+06	1.5174e+06	2.02967e+06	1.53192	0.00038539	2.40765	1.26762	up
Lmap001606	Helicidol	Phenolic acids	319138	419541	330247	255311	193025	47281.7	1.06462	0.0706004	2.15675	1.10886	up
MWS0946	Sphingosine-1-Phosphate	Lipids	67798.2	68976.5	59917.9	33845.2	24760.8	37344.6	1.47329	0.00265198	2.04994	1.03558	up
Lazn005628	Hedyotisol B	Lignans and Coumarins	26242.6	27796.4	22546.3	11321.7	10288.2	14660	1.48942	0.00302253	2.11154	1.07829	up
pmp000476	N-Isobutyl-4,5-epoxy-2E-decaenamide	Alkaloids	323309	317026	296762	131242	133620	192144	1.4802	0.0077314	2.05051	1.03598	up
Lmyn007622	9,10,18-Trihydroxystearic acid	Lipids	1.80202e+06	1.88851e+06	1.62878e+06	559415	467277	762538	1.51186	0.000578805	2.97296	1.5719	up
Zadn009075	Hydroperoxylinoleic acid*	Lipids	501370	588017	471619	127816	111231	162539	1.53861	0.00304105	3.88711	1.9587	up
pmn001686	10,16-Dihydroxypalmitic acid	Lipids	245672	259694	235907	82135.2	63094.9	97280.6	1.52653	0.000315537	3.05666	1.61196	up
mws0089	Kaempferol-7-O-glucoside*	Flavonoids	1.27227e+06	1814830	1304285	484160	315355	514265	1.49245	0.0189361	3.34256	1.74095	up
Zmyn004676	17-Hydroxylinolenic acid	Lipids	7.93541e+06	8.68684e+06	7.18206e+06	3.72382e+06	3.2968e+06	4.16181e+06	1.5263	0.00279542	2.12872	1.08999	up
Yalp005912	Swietenialide D	Terpenoids	580734	254451	386772	41321.2	140980	54425	1.39699	0.0621425	5.1619	2.3679	up
Hmgp002238	Jaceosidin-7-O-Glucoside	Flavonoids	812807	1700095	636853	359197	236004	450516	1.29987	0.162688	3.01205	1.59075	up
Hasp010605	(S)-2,3-dihydroxypropyl (9Z,12Z,15Z)-octadeca-9,12,15-trienoate	Others	544417	573451	227528	82644.2	102970	140244	1.4056	0.0886384	4.12878	2.04572	up
pmp000579	Diosmetin-7-O-galactoside*	Flavonoids	13057985	5.57146e+06	4.22228e+06	1.48148e+06	1.1133e+06	2.23206e+06	1.38291	0.158561	4.7343	2.24315	up
mws1329	Quercetin-7-O-glucoside	Flavonoids	1.27688e+06	2206975	1786135	852601	788505	980505	1.39436	0.0758243	2.01021	1.00735	up
Lmjp003655	6-C-MethylKaempferol-3-glucoside*	Flavonoids	5.82632e+06	5.20375e+06	4.27367e+06	1.31663e+06	1.08862e+06	2.12866e+06	1.47833	0.00416805	3.3754	1.75506	up
mws0036	Hesperetin-7-O-rutinoside (Hesperidin)	Flavonoids	94527.9	198475	165100	93370	65020	51666.5	1.25648	0.0993073	2.18086	1.12489	up
HJAP061	Quercetin-3-O-(2''-O-arabinosyl)rutinoside	Flavonoids	910167	2333975	2134210	813990	684980	1127785	1.09492	0.167596	2.04753	1.03388	up
Lmbn002737	3-Methylbenzaldehyde	Others	100040	105045	48345	28340	40010	48345	1.22749	0.11753	2.17173	1.11884	up
Zbfn002690	1-(4-Hydroxybenzoyl)Glucose; 25545-07-7	Phenolic acids	967248	957868	953876	470659	332419	537996	1.46993	0.0133569	2.14678	1.10218	up
mws4183	Quercetin-3-O-arabinoside	Flavonoids	23855.5	56685	31498.9	13340	22048.5	17255	1.20457	0.177973	2.12826	1.08968	up
Jmwn002117	2-(3,4-dihydroxyphenyl)ethanediol 1-O-β-D-glucopyranoside*	Phenolic acids	8.67695e+06	5.56716e+06	6.28281e+06	3.31495e+06	5.3125e+06	1.2968e+06	1.10426	0.0797704	2.06836	1.04849	up
Lmmn001294	Koaburaside*	Phenolic acids	8.2485e+06	5.16126e+06	5.98579e+06	2.94143e+06	4.79994e+06	1.09481e+06	1.12224	0.0687112	2.19501	1.13423	up
Yaap006468	Medioresinol B	Lignans and Coumarins	171549	169467	175999	55480.6	10055	104988	1.13985	0.0513336	3.03193	1.60024	up
mws0236	2-Aminoethanesulfonic acid	Organic acids	76041.4	90452.4	85258.3	63229.4	33459.6	19344.4	1.23392	0.0612046	2.16965	1.11746	up
pmp001309	6-Hydroxykaempferol-7-O-glucoside	Flavonoids	1.02436e+06	1.45543e+06	1.40257e+06	546944	373808	772457	1.36921	0.0156997	2.2929	1.19718	up
mws0791	Poncirin (Isosakuranetin-7-O-neohesperidoside)*	Flavonoids	14824.9	8629.15	9304.63	4814.67	1691.35	9669.08	1.01303	0.145063	2.02525	1.0181	up
MWSslk252	Didymin (Isosakuranetin-7-O-rutinoside)*	Flavonoids	14824.9	8629.15	9304.63	4814.67	1691.35	9669.08	1.01303	0.145063	2.02525	1.0181	up
MWSmce486	Manninotriose	Others	283983	253257	260141	43345	224995	73355	1.16843	0.110319	2.3336	1.22256	up
Zmxn003874	7,8-Dihydro-Buddlenol B(threo)	Phenolic acids	766489	730114	642393	335079	298951	416177	1.49741	0.00202518	2.03674	1.02626	up
Cmpp005475	Meranzin	Lignans and Coumarins	298127	344215	301373	81777.5	90718.7	131705	1.51395	0.000571118	3.10227	1.63333	up
mws4075	Hypoglycyrrhizic acid(β)	Terpenoids	4196.29	3585.7	3176.07	1896.41	1230.69	1741.9	1.46597	0.00697203	2.25058	1.17029	up
Lhlp120627	Carvylacetate	Terpenoids	378633	419744	338754	141055	119181	186591	1.49765	0.00187136	2.54491	1.34761	up
Qmyp101401	11,12-O-Isopropyfidenesolajiangxin F	Terpenoids	149103	159916	137205	57411.8	33906.7	56815.9	1.49202	0.000693063	3.01229	1.59086	up
Hmln002362	Dehydrochebulic acid trimethyl ester	Tannins	29610.4	36675	23274.8	16609.3	11027.5	11661.9	1.43039	0.0331036	2.27896	1.18838	up
MWSslk114	Pherocon (4-(4-Acetoxyphenyl)-2-butanone)	Others	204733	202208	206701	26305.8	63708.3	48319.6	1.48474	0.00420937	4.43595	2.14924	up
pmn001716	Carthamone*	Flavonoids	1754075	1470895	1100910	417280	355450	500885	1.51041	0.0280323	3.39654	1.76406	up
pmb2799	12,13-Epoxy-9-Octadecenoic Acid	Lipids	483289	703910	509208	156987	121050	171771	1.52259	0.0227993	3.7714	1.9151	up
pme1261	D-Panthenol	Others	514639	559772	638957	229895	165338	235511	1.51487	0.00230123	2.71642	1.44171	up
Lacp004935	Megastigm-5-en-3,9-diol glucoside*	Terpenoids	563923	241875	418795	136735	96180.5	175115	1.36427	0.0922783	3.00123	1.58555	up
mws0071	Apigenin-4'-O-rhamnoside	Flavonoids	167049	230365	121821	6670	19991	23733.4	1.47398	0.0352712	10.3034	3.36505	up
Lmrn003000	2-Hydroxy-3-phenylpropanoic acid	Phenolic acids	33340	25914.5	41680	0	0	0	1.56213	0.0178298	0	0	up
pmp001236	Clove chromone	Others	128118	134042	114847	19769.5	48493	27901.7	1.46939	0.00150633	3.92045	1.97102	up
Lmmp002463	Sexangularetin-3-O-glucoside-7-O-rhamnoside*	Flavonoids	6.3139e+06	5.4111e+06	4.68018e+06	1.58406e+06	1.44642e+06	1.94355e+06	1.53461	0.009702	3.29817	1.72167	up
Lmsp004721	Tamarixetin-3-O-glucoside-7-O-rhamnoside*	Flavonoids	6.3139e+06	5.4111e+06	4.68018e+06	1.58406e+06	1.44642e+06	1.94355e+06	1.53461	0.009702	3.29817	1.72167	up
Lmhn003240	Benzoylmalic acid	Phenolic acids	470144	468588	479036	48345	223641	328750	1.08836	0.079339	2.36005	1.23882	up
Lmjp002596	Quercetin-3-O-sambubioside*	Flavonoids	955052	851104	688732	539360	145970	479145	1.13369	0.0468841	2.1425	1.09929	up
mws0206	2-Hydroxybutyric Acid	Organic acids	162814	140136	114624	43260.3	49060.7	76427.6	1.43875	0.0106621	2.47454	1.30716	up
Hmgn002254	5,7,3'-Trihydroxy-4,6,5'-trimethoxyxanthone	Flavonoids	62526.1	56845.6	68155	32862.3	8091.07	44392.6	1.08039	0.0754964	2.19725	1.1357	up
Zmsp007375	3,5,7,3'4'-Pentamethoxyflavone	Flavonoids	37578.3	38016.4	29874.5	17640.9	13497	11654.6	1.49316	0.00441636	2.46467	1.30139	up
pmn001356	Salvianolic acid L	Phenolic acids	31675	24167.9	22676.4	2785.56	11491	15547.1	1.15887	0.0292687	2.63279	1.39659	up
Wafn002081	Dihydroxybenzoyl xyloside	Phenolic acids	154600	195990	146728	27422.9	99953.6	102704	1.12658	0.0473036	2.1615	1.11203	up
Lmmn001643	2-Hydroxycinnamic acid*	Phenolic acids	1137865	1300920	581190	0	0	0	1.56261	0.0437913	0	0	up
MWSHY0067	Quercetin-3-O-rutinoside (Rutin)*	Flavonoids	3.99779e+06	3.98815e+06	3.9535e+06	1.34481e+06	762740	1.28245e+06	1.50681	0.00400632	3.52195	1.81637	up
Zbsp004136	Quercetin-3-O-(6''-O-arabinosyl)glucoside*	Flavonoids	680266	566929	550740	149599	136034	165915	1.55409	0.00625667	3.98172	1.99339	up
Cmsp004086	Dihydrokaempferide	Flavonoids	1.49311e+06	2032745	1894185	434000	589555	500885	1.53399	0.0106879	3.55543	1.83002	up
Wcdp007645	9-Oxo-10,12-Octadecadienoic Acid	Lipids	1.35459e+06	1.63343e+06	1.30179e+06	583731	562559	667811	1.53432	0.00985453	2.3647	1.24166	up
Wbtn006053	9-hydroxy-2-(2-hydroxy-3-methoxyphenyl)-3-(hydroxymethyl)-12-methoxy-2,3-dihydro-1,4,5-trioxatetraphen-10-one*	Others	29994.7	24427	30361.7	17013.1	16386.3	7960.9	1.30195	0.0192889	2.04988	1.03554	up
Zmcn102810	Cinchonain 1a*	Others	29994.7	24427	30361.7	17013.1	16386.3	7960.9	1.30195	0.0192889	2.04988	1.03554	up
pma0134	D-Threose	Others	1.75439e+06	2.66003e+06	1852668	467297	548376	573550	1.53113	0.0309004	3.94349	1.97947	up
MWSslk165	Diosmetin-7-O-Neohesperidoside (Neodiosmin)	Flavonoids	198725	322830	229655	110395	111715	127358	1.45019	0.0666834	2.14959	1.10406	up
Wcfn002460	2,3-Dihydroxy-1-(4'-hydroxy-3'-methoxyphenyl)-propan-1-one	Others	75709.1	78178.1	76865.3	40344.4	44590.1	30187.5	1.48664	0.0104484	2.00442	1.00318	up
MWS20200	Mucic acid-dimethyl-2-O-gallate	Phenolic acids	619300	757010	602553	139051	272563	389984	1.3241	0.0146865	2.46865	1.30372	up
pmp001312	6-Hydroxykaempferol-3,7,6-O-triglycoside	Flavonoids	135070	231698	111302	121835	39156.4	8340	1.06173	0.109326	2.82328	1.49737	up
pme3186	DL-Glyceraldehyde-3-phosphate	Organic acids	164757	143162	263590	111028	60314.9	98065.6	1.28076	0.0976381	2.12135	1.08498	up
mws0913	Kaempferol-3-O-galactoside (Trifolin)*	Flavonoids	417256	602367	1065645	495865	160562	292965	1.07887	0.17926	2.19642	1.13516	up
Lmhp001671	Noreugenin-7-O-glucoside*	Others	164276	217505	147521	0	0	0	1.56462	0.013999	0	0	up
Lmbn006032	Hypolaetin	Flavonoids	53891.2	74458.3	66170.7	31041.9	19412.8	41106.8	1.33915	0.0167046	2.12448	1.08711	up
Zbn004415	5,6-Dihydroxylucidin-3β-primeveroside	Quinones	3202280	2164665	1767575	536010	547725	820695	1.48427	0.0495759	3.74628	1.90546	up
Lazn003560	Methoxy-erythro-Guaiacyl glycerol β-threo-syringyl glycerol ether	Lignans and Coumarins	355187	416962	350435	145080	91156	183318	1.44475	0.00282488	2.67566	1.41989	up
Hmgp002121	Hispidulin-7-O-(6''-O-p-Coumaroyl)Glucoside	Flavonoids	634750	460750	305330	110045	71690	236870	1.3238	0.054992	3.34642	1.74262	up
Wbmn00859	vitelignin A	Lignans and Coumarins	882800	1.0203e+06	755732	467305	244700	288312	1.44272	0.00590019	2.65799	1.41033	up
Lmsp008443	3,3',5-Trihydroxy-4',7-dimethoxyflavanone	Flavonoids	83200	78034.2	117048	32284.1	56174.1	18374.1	1.30411	0.0260585	2.60485	1.3812	up
MWSHY0050	Kaempferol-3-O-rutinoside(Nicotiflorin)*	Flavonoids	750310	507575	252118	146745	161765	186795	1.32403	0.142142	3.04863	1.60816	up
Lhhp102402	6-O-Acetyl-3-O-(4-O-malonyl)-xylosylcycloastragenol	Terpenoids	51849.3	114623	88289.6	23026	30716	35534.5	1.38409	0.0884599	2.85363	1.5128	up
HJN051	Tamarixetin-3-O-rutinoside	Flavonoids	16897625	14575370	9354320	2928140	3365990	6648385	1.39005	0.0340176	3.15451	1.65742	up
Lmjp003731	3,4-O-Dicaffeoylquinic Acid Methyl Ester*	Phenolic acids	93566.1	132560	77673.3	56986.2	35896.8	50050.2	1.36693	0.0666791	2.12546	1.08778	up
Lmjp003822	3,5-O-Dicaffeoylquinic Acid Methyl Ester*	Phenolic acids	93566.1	132560	77673.3	56986.2	35896.8	50050.2	1.36693	0.0666791	2.12546	1.08778	up
GQ512001	Quercetin-3-O-glucosyl(1→3)rhamnosyl(1→6)Galactoside	Flavonoids	41607.7	22181.2	11524.3	6896.34	3247.24	14503.5	1.12148	0.186304	3.05567	1.61149	up
Zmhn002574	Rhamnazin 3-Glucosyl-Arabinofuranoside	Flavonoids	13340	43277.5	41058.2	0	0	0	1.53421	0.077464	0	0	up
Lmhp007840	LysoPC 19:2	Lipids	186505	211772	215468	53320.9	102079	127801	1.32046	0.0239836	2.16717	1.11581	up
Lmmp122803	Balanophonin E glucoside	Lignans and Coumarins	183455	106710	118390	58909.9	63469.6	80025	1.37107	0.0937075	2.01851	1.01329	up
MWSHY0046	Quercetin-3-O-glucoside (Isoquercitrin)*	Flavonoids	6639655	9665810	6132650	2228980	1305965	2154515	1.48966	0.0299205	3.9438	1.97959	up
Smgp004575	Quercetin-5-O-β-D-glucoside*	Flavonoids	6639655	9665810	6132650	2228980	1305965	2154515	1.48966	0.0299205	3.9438	1.97959	up
pmn001416	Catechin-(7,8-bc)-4α-(3,4-dihydroxyphenyl)-dihydro-2-(3H)-one*	Flavonoids	51680	24425.1	24423.9	8570.45	13237.6	16534.6	1.30041	0.142915	2.62186	1.39059	up
Lmjp002461	Quercetin-3-O-neohesperidoside*	Flavonoids	1.01592e+06	1696720	1366530	623030	358790	191198	1.36666	0.0198153	3.4775	1.79805	up
Zbqn004234	N-(malonyl)phenylalanine	Amino acids and derivatives	240205	142150	167011	33340	83365	96705	1.27209	0.0411546	2.57423	1.36414	up
Lmjn004873	Leucosceptoside A*	Phenolic acids	13340	10005	13340	6670	4938.93	6568.2	1.45912	0.0163385	2.01819	1.01307	up
Wbtn004861	1,8-dihydroxy-2,6-dimethoxy-5-{[(2s,3r,4s,5s,6r)-3,4,5-trihydroxy-6-(hydroxymethyl)oxan-2-yl]oxy}xanthen-9-one	Flavonoids	848492	1336245	1373260	517610	304383	643120	1.34219	0.0336141	2.42848	1.28005	up
Lmmp003091	Quercetin-3-O-(4''-O-glucosyl)rhamnoside*	Flavonoids	6409455	3.28685e+06	2.56267e+06	482778	719669	858226	1.47002	0.101118	5.94901	2.57265	up
Zbpp001992	Isorhamnetin-3-O-Glucoside*	Flavonoids	4.33551e+06	12830255	7829585	4003850	2374640	3444505	1.21234	0.172613	2.54458	1.34742	up
MWSHC2067	Protocatechualdehyde	Others	1.06926e+06	1.05983e+06	651490	410595	427331	387195	1.4468	0.0628754	2.26963	1.18246	up
pmb3002	Chrysoeriol-7-O-rutinoside	Flavonoids	1853660	1671425	1136185	435670	323705	524300	1.49332	0.0278643	3.63119	1.86044	up
Lmcn005735	Methylhesperidin	Flavonoids	26675	31710.1	26535.4	15005	6670	11670	1.3992	0.0060811	2.54672	1.34864	up
Lmjp002906	Rhamnetin-3-O-Glucoside*	Flavonoids	6636165	3.45016e+06	2.62707e+06	1.36407e+06	1.12891e+06	1.63431e+06	1.37072	0.142173	3.08032	1.62308	up
Hmgp001888	Patuletin-3-O-rutinoside	Flavonoids	96705	88205.5	82941.5	57444.3	16675	56318.1	1.12937	0.0656707	2.05349	1.03808	up
Hmjp002999	Isorhamnetin-3-O-rutinoside (Narcissin)*	Flavonoids	6.06079e+06	21722075	11861300	5655140	1.62577e+06	5957090	1.10003	0.186725	2.99473	1.58242	up
Hmyp002315	3,5,7,4'-Tetrahydroxy-Coumaronochromone	Others	1.36272e+06	834229	1627585	255121	400565	316624	1.4767	0.0511603	3.93345	1.9758	up
Lmjp003295	6-Methoxykaempferol-3-O-glucoside*	Flavonoids	7285115	3.67911e+06	2.68463e+06	1.39844e+06	1.09133e+06	2.03032e+06	1.31056	0.1569	3.0196	1.59436	up
Lssp210058	Quercetin-3-O-robinobioside*	Flavonoids	1521420	399664	928020	229667	343755	221901	1.27562	0.167193	3.58232	1.84089	up
Ladp004020	tenuiflorin C glucoside*	Flavonoids	11366575	3.08604e+06	6379835	984705	1.04139e+06	1.64528e+06	1.40027	0.139598	5.6743	2.50444	up
Hmgp002036	Nepetin-7-O-glucoside(Nepitrin)*	Flavonoids	11366575	3.08604e+06	6379835	984705	1.04139e+06	1.64528e+06	1.40027	0.139598	5.6743	2.50444	up
mws1066	Naringenin-7-O-Rutinoside(Narirutin)*	Flavonoids	15392.1	30010	53350	18340	8819.48	8340	1.15475	0.189837	2.78179	1.47601	up
Zbdp005176	Scandione	Flavonoids	1575335	1740575	1228615	504230	321341	601270	1.47282	0.00832278	3.18503	1.67131	up
Hmcp002207	Isorhamnetin-7-O-glucoside (Brassicin)*	Flavonoids	11103635	3.2342e+06	7810230	2362780	1636015	2649425	1.27541	0.149617	3.33143	1.73614	up
Lmdn003665	Farrerol-5,7-di-O-glucoside	Flavonoids	176780	56629.3	60646.5	26675	40010	60020	1.0247	0.290458	2.32079	1.21462	up
Zmhn001905	HydroxyAloe-emodin-8-O-glucoside	Quinones	545366	1282420	1045495	490850	385525	286040	1.28275	0.110915	2.47182	1.30557	up

## Sheet: RS vs. SD
405 DAMs of RS vs. SD
Compound Index	Compound name	Class	RS-1	RS-2	RS-3	SD-1	SD-2	SD-3	VIP	P-value	Fold_Change	Log2FC	Type
pmb2165	LysoPC 10:0	Lipids	265194	251417	239880	542681	781333	704662	1.39181	0.0253822	0.372899	-1.42314	down
Zmdp002216	L-γ-Glutamyl-L-leucine	Amino acids and derivatives	444974	286810	505900	839185	950113	2.24776e+06	1.20992	0.17272	0.306581	-1.70566	down
Lmhp009497	LysoPE 20:4*	Lipids	77887.5	79443.8	75511	118934	186906	183016	1.32116	0.0603092	0.4763	-1.07006	down
pmb0864	LysoPE 14:0*	Lipids	987082	1.0934e+06	915738	1.32811e+06	2.49273e+06	2.62597e+06	1.21233	0.105814	0.46476	-1.10544	down
Waln011009	2-(2,3-dihydroxypropoxy)-3-(((2-(dimethylamino)ethoxy)(hydroxy)phosphoryl)oxy)propyl (11Z,14Z)-octadeca-11,14-dienoate	Lipids	19312112	1.9299e+07	1.65896e+07	2.86269e+07	4.04748e+07	4.38893e+07	1.32567	0.0484432	0.48854	-1.03345	down
mws0133	Nicotinamide	Others	3.13291e+06	4.33826e+06	3.25969e+06	5.85491e+06	7.34553e+06	9.83e+06	1.2841	0.0596095	0.465943	-1.10178	down
Zmtn001464	4,8-Dihydroxyquinoline-2-carboxylic acid	Organic acids	549338	528993	503116	1.44515e+06	1.96045e+06	2.03107e+06	1.40569	0.0195859	0.290885	-1.78148	down
Wbsp000191	3,7,11-trimethyl-2-oxa-6,10,13-triazatricyclo[7.3.1.05,13]tridecane	Alkaloids	269738	280535	255936	903223	969137	1.1478e+06	1.41912	0.00915256	0.266943	-1.9054	down
mws0983	N-Oleoylethanolamine	Alkaloids	278321	305779	266804	533700	895417	872373	1.34438	0.0525161	0.369719	-1.4355	down
Lcsp013328	linoleoyl ethanolamine	Lipids	6.40551e+06	6.81874e+06	5.8692e+06	1.03058e+07	1.4771e+07	1.7303e+07	1.32101	0.0605391	0.450532	-1.1503	down
Zahp012577	Octadecadienamide	Alkaloids	1.85397e+06	1.1236e+06	1.10535e+06	2.52332e+06	3.22703e+06	2.72489e+06	1.28463	0.0112556	0.481747	-1.05365	down
pmb0881	LysoPE 18:2	Lipids	2.22878e+06	2.24116e+06	1.95986e+06	3.27635e+06	4.77384e+06	4.93788e+06	1.32435	0.0500542	0.495054	-1.01434	down
Lcsp000959	Gly-Val-Ala	Amino acids and derivatives	956579	572613	430533	1.06053e+06	1.91269e+06	1.76918e+06	1.19395	0.0507598	0.413234	-1.27497	down
pmb0880	LysoPE 18:0(2n isomer)	Lipids	28352.2	27387.6	25469.8	52287.5	60891	97030.8	1.32241	0.0878004	0.386327	-1.3721	down
pmb0856	LysoPE 18:1(2n isomer)*	Lipids	3.65896e+06	4.62836e+06	4.11523e+06	6.06948e+06	1.00868e+07	1.06425e+07	1.2693	0.074519	0.462803	-1.11153	down
mws0043	Nobiletin (5,6,7,8,3',4'-Hexamethoxyflavone)	Flavonoids	469908	629153	441390	1.66938e+06	1.72853e+06	1.897e+06	1.40223	0.000177629	0.29093	-1.78125	down
MW0110349	Val-Ile	Amino acids and derivatives	67975.5	84600.3	87837.7	140739	139399	204023	1.31312	0.0530428	0.496557	-1.00997	down
MWSmce706	Cyclo(Ala-Gly)	Amino acids and derivatives	829054	668151	1.08442e+06	2.53759e+06	1.62039e+06	1.43606e+06	1.23699	0.085027	0.461496	-1.11561	down
pmb3066	5-O-p-Coumaroylshikimic acid O-glucoside	Phenolic acids	419213	371972	420246	991443	930819	845076	1.414	0.00293218	0.43776	-1.19179	down
pmb1207	O-Feruloyl 3-hydroxycoumarin	Lignans and Coumarins	262474	133400	120055	465765	462420	291970	1.20181	0.0351347	0.422839	-1.24182	down
Lman002731	Grevilloside F	Phenolic acids	1.69505e+06	1.82449e+06	1.65126e+06	3.50696e+06	3.93634e+06	4.23212e+06	1.41133	0.00663177	0.442879	-1.17502	down
Ladn003077	Graminone A glucoside	Lignans and Coumarins	211869	168532	131469	379498	429826	452414	1.35963	0.00142983	0.405687	-1.30156	down
MEDL00392	1-(9Z-octadecenoyl)-sn-glycero-3-phosphocholine	Lipids	1.44963e+06	1.39697e+06	1.27436e+06	2.53025e+06	3.85198e+06	4.95912e+06	1.32261	0.074787	0.363357	-1.46054	down
Lmtn001630	2-Glucosyloxy-2-phenylacetic acid amide	Alkaloids	519040	553161	526455	1.46596e+06	1.61516e+06	1.69984e+06	1.42295	0.00349142	0.33438	-1.58044	down
Lmtn003441	2-Acetyl-3-hydroxyphenyl-1-O-glucoside	Phenolic acids	1.90607e+06	1.53528e+06	1.20541e+06	3.50422e+06	3.08262e+06	3.03338e+06	1.33563	0.00365982	0.48302	-1.04985	down
Lazn002030	Guaiacylglycerol-β-Guaiacyl Ether glucoside	Lignans and Coumarins	2.17838e+06	3.13194e+06	3.25403e+06	6.71295e+06	7.00517e+06	5.04139e+06	1.31624	0.0151266	0.456534	-1.13121	down
Lmhp010908	LysoPC 19:1	Lipids	494001	563397	442465	843453	1.14405e+06	1.45272e+06	1.31374	0.0615535	0.435979	-1.19767	down
Lmhp010162	LysoPE 17:0	Lipids	111704	136743	137010	292293	411713	594551	1.34184	0.0729346	0.296834	-1.75227	down
Wasn002329	Xanthurenic Acid 8-O-Glucoside	Alkaloids	5.28642e+06	6.13244e+06	5.14303e+06	1.03042e+07	1.14746e+07	1.16516e+07	1.40125	0.000671922	0.495415	-1.01329	down
Lazn005628	Hedyotisol B	Lignans and Coumarins	26242.6	27796.4	22546.3	61286.7	77269.3	66397.5	1.40203	0.00702286	0.373671	-1.42016	down
mws0736	N-Glycyl-L-leucine*	Amino acids and derivatives	1.74086e+06	1.9415e+06	1.71299e+06	2.72148e+06	4447877	7.14501e+06	1.2124	0.146744	0.376919	-1.40768	down
Lcsp001899	Gly-Phe-Glu	Amino acids and derivatives	742611	757432	658905	1.14728e+06	1.81835e+06	2.52243e+06	1.26469	0.106844	0.393391	-1.34596	down
Cmzp002057	6-O-Acetylarbutin	Phenolic acids	429403	442239	363999	2.52005e+06	2.87757e+06	3.23892e+06	1.42143	0.00642677	0.143071	-2.8052	down
Hmyn007168	LysoPG 16:0	Lipids	1.39547e+06	1.4727e+06	1.1776e+06	2.4922e+06	4.29762e+06	4.44874e+06	1.32448	0.0597332	0.359991	-1.47397	down
Waln011524	1-(2,3-dihydroxypropoxy)-3-(((2-(dimethylamino)ethoxy)(hydroxy)phosphoryl)oxy)propan-2-yl palmitate*	Lipids	1.13518e+06	1.1187e+06	1.0708e+06	2.67815e+06	3.91173e+06	6.76711e+06	1.32352	0.109885	0.248909	-2.00631	down
pma1303	LysoPC 16:2*	Lipids	254909	217246	201214	448434	724851	811935	1.34063	0.0547006	0.339191	-1.55983	down
Lmhp011549	LysoPC 20:1	Lipids	143068	149255	145852	218576	508812	714143	1.19733	0.145465	0.303965	-1.71803	down
pmb2653	DMelezitose O-rhamnoside	Others	75955	60247.1	73664.7	136540	337694	190003	1.27523	0.127193	0.315952	-1.66222	down
Waln011704	1-(2,3-dihydroxypropoxy)-3-(((2-(dimethylamino)ethoxy)(hydroxy)phosphoryl)oxy)propan-2-yl (Z)-14-Octadecenoic Acid	Lipids	1.24608e+06	1.18188e+06	1.06455e+06	2.36663e+06	3.07359e+06	4.53437e+06	1.335	0.0762872	0.35014	-1.514	down
mws1313	Sinensetin (5,6,7,3',4'-pentamethoxyflavone)	Flavonoids	53933.3	39746.7	45066.8	254847	253073	244957	1.42177	5.57357e-06	0.184289	-2.43996	down
Wagn011658	1-Palmitoyl-Sn-Glycerol 3-O-Diglucoside	Lipids	32195.3	25672.6	28959.5	63771.9	104110	113667	1.35722	0.0493327	0.308392	-1.69716	down
Wagp005869	3-Hydroxy-beta-ionol 3-(6''-Malonyl)Glucoside*	Others	509653	604989	606139	898783	1.37602e+06	1.37646e+06	1.3184	0.0511272	0.471283	-1.08533	down
Yalp002838	4-Methoxy-5-(hydroxymethyl)-2H-1-benzopyran-2-one	Lignans and Coumarins	2.94922e+06	7330700	2.94951e+06	6.93587e+06	7.3112e+06	17743730	1.01828	0.212484	0.413538	-1.27391	down
Lmmn004032	Cis-Jasmone	Others	387732	359068	364898	2.47078e+06	3.46635e+06	3.39678e+06	1.42083	0.0133821	0.119103	-3.06972	down
Hmmp004437	Hydroxyindirubin	Alkaloids	208459	315644	250614	518481	445325	585797	1.31919	0.00856079	0.499946	-1.00016	down
pmf0397	Arachidic acid	Lipids	4.69023e+06	4.8765e+06	3.98195e+06	9.86893e+06	9.92683e+06	1.10502e+07	1.40598	0.000458854	0.439237	-1.18693	down
Wagn012030	2-Palmitoyl-Sn-Glycerol 3-O-Diglucoside	Lipids	294541	294055	264192	960424	1.21368e+06	1.49204e+06	1.4053	0.0253519	0.232612	-2.10401	down
pmb0964	Isopentenyladenine-7-N-glucoside	Nucleotides and derivatives	2.37335e+07	2.54766e+07	2.27205e+07	6.05672e+07	5.31617e+07	6.25895e+07	1.41547	0.00415449	0.407959	-1.2935	down
Lcsp002261	Thr-Trp	Amino acids and derivatives	1.10777e+06	976673	988983	1.21507e+06	2.29539e+06	2.83966e+06	1.13163	0.148381	0.483995	-1.04694	down
Lmhp010190	LysoPC 18:1(2n isomer)*	Lipids	194710	268118	237228	299514	509607	686573	1.15303	0.136709	0.468047	-1.09527	down
Saln000499	7-O-(4''-O-glucosyl)coumaroyl-loganic acid	Terpenoids	305826	328752	351343	533252	889489	932585	1.31041	0.0674926	0.418592	-1.25638	down
Wasn001007	Isoascorbic acid 2-O-glucoside	Others	2.64574e+06	3.43176e+06	2.67183e+06	6.67921e+06	6.9708e+06	6.25275e+06	1.39202	0.000453233	0.439604	-1.18572	down
Lmmp001410	Dihydrocaffeoylputrescine	Alkaloids	192216	205731	225490	599673	960761	655637	1.38746	0.04099	0.281325	-1.82969	down
Waln011222	2-(2,3-dihydroxypropoxy)-3-(((2-(dimethylamino)ethoxy)(hydroxy)phosphoryl)oxy)propyl palmitate*	Lipids	1.28823e+06	1.16641e+06	1.11519e+06	2.86449e+06	4.25502e+06	6.80585e+06	1.33225	0.0956724	0.256355	-1.96378	down
Yaln006140	Munduleaflavanone B	Flavonoids	1.608e+06	1.61957e+06	1.14332e+06	3.54613e+06	5.90288e+06	5.16889e+06	1.3589	0.0338127	0.299009	-1.74174	down
Lmnn102707	Cimidahurinine*	Phenolic acids	72911.8	83655	76220.4	151754	196272	212345	1.3848	0.0236368	0.415416	-1.26737	down
pmp001281	LysoPC 18:1*	Lipids	2.81496e+06	2.86285e+06	2.91828e+06	4.42225e+06	6.09397e+06	8.81703e+06	1.27033	0.107664	0.444627	-1.16933	down
pmb0197	N7-Methylguanosine	Nucleotides and derivatives	968813	1.22621e+06	945561	1.43337e+06	2.87971e+06	3.35621e+06	1.19282	0.117419	0.409501	-1.28806	down
Labn003432	Glucosyl tachioside	Phenolic acids	150922	158428	145196	279827	330050	309709	1.41056	0.00592919	0.494294	-1.01656	down
WaYn011395	2-(2,3-dihydroxypropoxy)-3-(((2-(dimethylamino)ethoxy)(hydroxy)phosphoryl)oxy)propan-2-yl (Z)-14-Octadecenoic Acid	Lipids	1.20016e+06	1.24311e+06	1.10459e+06	2.28966e+06	3.51125e+06	4.50134e+06	1.33136	0.0715059	0.344378	-1.53794	down
Lcsp001439	Pro-Leu-Glu	Amino acids and derivatives	1.26469e+06	1.3259e+06	1.24566e+06	1.5101e+06	3.00003e+06	3.1852e+06	1.14512	0.135769	0.498517	-1.00429	down
MWS201400	Val-Trp	Amino acids and derivatives	2.90728e+06	2.93367e+06	2.74227e+06	3.62411e+06	6.38302e+06	8.93321e+06	1.15641	0.152931	0.453171	-1.14187	down
Lmtp002474	Apigenin-6-C-(2''-glucosyl)arabinoside	Flavonoids	50015	43639.7	40010	93370	62942.6	168440	1.16014	0.178228	0.411589	-1.28072	down
mws0036	Hesperetin-7-O-rutinoside (Hesperidin)	Flavonoids	94527.9	198475	165100	542705	700055	651490	1.35706	0.00187633	0.241839	-2.04788	down
mws1454	Persicoside	Flavonoids	53786.9	58267.4	56273.6	167307	225799	236797	1.40824	0.0187855	0.267228	-1.90386	down
pme0116	L-Carnosine	Amino acids and derivatives	134816	116652	114122	284833	234823	262975	1.40139	0.00419444	0.467129	-1.09811	down
pme2914	3-Hydroxy-3-methylpentane-1,5-dioic acid	Amino acids and derivatives	1.36435e+07	7.32202e+06	7.13115e+06	3.24684e+07	4.76618e+07	3.76394e+07	1.35879	0.0102647	0.238573	-2.0675	down
pmb2507	2-Deoxyribose-1-phosphate*	Nucleotides and derivatives	2.36735e+06	2.26999e+06	3.20913e+06	5.99255e+06	7.53497e+06	8.29922e+06	1.37693	0.0105235	0.359489	-1.47598	down
Wdtp003242	methyl-4,5-diacetyloxy-6-[4-(hydroxymethyl)phenoxy]-3-methyloxane-2-carboxylate	Phenolic acids	1.20967e+06	1.38152e+06	1.15868e+06	4.05845e+06	7500905	4.16082e+06	1.36665	0.0712706	0.238539	-2.0677	down
Lmbn002737	3-Methylbenzaldehyde	Others	100040	105045	48345	243545	278610	542705	1.27915	0.0983965	0.237994	-2.071	down
Lcsp002477	Gly-Val-Leu	Amino acids and derivatives	865496	878839	730763	1.10494e+06	1.84534e+06	2.58367e+06	1.18287	0.137868	0.447257	-1.16082	down
MWS201469	Glu-Arg	Amino acids and derivatives	548958	491837	490798	1.00655e+06	1.06745e+06	1.55952e+06	1.35617	0.0555333	0.421518	-1.24633	down
MW0108103	Lys-Phe	Amino acids and derivatives	51660.1	151465	95207.8	241959	179392	291801	1.15254	0.0342271	0.41833	-1.25729	down
MWSmce283	4'-Hydroxypropiophenone	Others	118014	119420	112012	298203	338433	330518	1.42289	0.0027473	0.361314	-1.46868	down
pmb2855	L-Glutamine-O-glycoside	Amino acids and derivatives	473571	463204	488057	780301	1.07198e+06	1.2452e+06	1.34307	0.0540289	0.459998	-1.1203	down
Lcsp002236	Pro-Glu-Ile	Amino acids and derivatives	906562	972623	776966	1.34035e+06	2.5221e+06	3.12154e+06	1.2374	0.108523	0.38032	-1.39472	down
Wagp005779	3-Oxo-Alpha-Ionol 3'-(6''-Malonyl)Glucoside	Others	2.02484e+06	2.27586e+06	1.9098e+06	5.25881e+06	4.56554e+06	5.69385e+06	1.405	0.00642542	0.400207	-1.32118	down
mws0906	Coniferin	Phenolic acids	5.768e+06	5.89958e+06	5.15857e+06	1.1335e+07	1.29342e+07	1.41886e+07	1.40345	0.00888624	0.437522	-1.19257	down
mws0791	Poncirin (Isosakuranetin-7-O-neohesperidoside)*	Flavonoids	14824.9	8629.15	9304.63	33213.6	40543.6	33879.9	1.37069	0.00138583	0.304344	-1.71623	down
MWSslk252	Didymin (Isosakuranetin-7-O-rutinoside)*	Flavonoids	14824.9	8629.15	9304.63	33213.6	40543.6	33879.9	1.37069	0.00138583	0.304344	-1.71623	down
Lmhp009349	LysoPE 20:4(2n isomer)*	Lipids	66099.8	61299.4	75369.2	111114	164516	184063	1.32368	0.0546017	0.441096	-1.18084	down
pme3968	7-Methylguanine	Nucleotides and derivatives	47975.7	67539.6	53215.8	91640.6	171311	176749	1.26972	0.0756695	0.383741	-1.3818	down
pmb2654	Anthranilate-1-O-Sophoroside	Phenolic acids	206002	224139	166066	342305	427957	477757	1.34193	0.018886	0.477723	-1.06575	down
Lmmn002793	Iriflophenone-3-C-glucoside	Phenolic acids	198985	213640	187203	532049	1.07816e+06	1.68334e+06	1.31663	0.114046	0.182123	-2.45702	down
pme3511	Orotidine	Others	95285.7	24207.7	60155.7	174829	286932	188498	1.2237	0.0275509	0.276273	-1.85583	down
Ymjm000094	3,28-Dihydroxyolean-12-en-11-one	Terpenoids	33169.3	43581.7	26946.2	62693.7	105490	107303	1.29203	0.04754	0.376414	-1.40961	down
Wbmp007680	5,6,6a,7-tetrahydro-1,2,9,10-tetraethoxy-6-n-pentyl-4H-dibenzo[de,g]quinolin-4-ol	Alkaloids	1.59526e+06	1.61089e+06	1.25302e+06	3.62642e+06	2.87616e+06	4.03053e+06	1.36718	0.0180848	0.423349	-1.24008	down
Jmwn006041	Dehydrodiconiferylalcohol-9'-O-glucoside	Lignans and Coumarins	219386	244118	206021	455951	438460	449503	1.41176	0.00052986	0.498191	-1.00523	down
MEDL00404	2-Palmitoyl-rac-glycerol	Lipids	75832.6	63140.4	63866.9	220296	262304	277101	1.41589	0.00592169	0.267	-1.90509	down
Lmhp010515	LysoPC 17:0(2n isomer)*	Lipids	871290	905073	855639	1.66829e+06	2.62414e+06	3.82241e+06	1.30416	0.0991695	0.324344	-1.6244	down
pme0075	N-Acetyl-L-glutamic acid	Amino acids and derivatives	287143	326707	249821	788317	918397	783068	1.40448	0.00176998	0.346886	-1.52747	down
Lcsp003010	Ile-Asp-Leu	Amino acids and derivatives	1.17678e+06	1.27276e+06	1.39608e+06	2.87707e+06	4135880	3.48119e+06	1.3912	0.0230961	0.366453	-1.4483	down
MWSmce221	5,7-Dihydroxy-4-methylcoumarin	Lignans and Coumarins	310345	531452	236870	1.00672e+06	1.15375e+06	1.26577e+06	1.31763	0.00277109	0.314825	-1.66738	down
Lcsp001414	Ile-Val-Gly	Amino acids and derivatives	2.54373e+06	2.72199e+06	2.21295e+06	3.8304e+06	5.66845e+06	5.7701e+06	1.31548	0.0476447	0.489796	-1.02975	down
pmb0492	N',N'',N'''-p-Coumaroyl-cinnamoyl-caffeoyl spermidine	Alkaloids	283169	182055	195516	1164750	644102	1.35761e+06	1.35329	0.0564676	0.208668	-2.26072	down
Hmmp003156	Isovitexin-7-O-glucoside(Saponarin)	Flavonoids	55110.7	45010	49679.5	102287	70020	128395	1.2531	0.0925215	0.498169	-1.00529	down
Lcsp003035	H-Leu-Trp-OH	Amino acids and derivatives	437321	467036	413159	662976	698754	1857035	1.08019	0.247362	0.409323	-1.28869	down
pmn001371	Eucommin A*	Lignans and Coumarins	520955	559435	552740	1501210	1378310	1965140	1.40098	0.0263095	0.337099	-1.56876	down
mws0863	2-Deoxyribose-5'-phosphate*	Nucleotides and derivatives	154400	171930	154080	650091	592073	781887	1.41756	0.0110387	0.237351	-2.0749	down
pmb0862	LysoPC 12:0	Lipids	33640.1	28423.7	27359.8	70687.4	93368.9	112960	1.38051	0.0333677	0.32281	-1.63124	down
Lmpp003930	Apigenin-7-O-(6''-p-Coumaryl)glucoside	Flavonoids	20005	30010	60020	73355	143410	96167.1	1.18542	0.0608501	0.351626	-1.50789	down
MWS2040	Methanesulfonic acid	Organic acids	104950	109982	119764	299657	286941	276408	1.42242	8.26271e-05	0.387826	-1.36652	down
Lmgn000219	Succinic semialdehyde	Organic acids	75415.9	66912.7	40085.1	156822	115717	112713	1.23608	0.0218853	0.473492	-1.07859	down
mws1013	Esculetin (6,7-Dihydroxycoumarin)	Lignans and Coumarins	431377	371690	312015	1.25062e+06	1.33829e+06	1.23192e+06	1.41067	4.64048e-05	0.291844	-1.77673	down
Lmlp005236	Dihydrokaempferol-3-O-glucoside*	Flavonoids	6.59213e+06	4.30477e+06	5.45722e+06	9.0232e+06	7.2571e+06	1.70585e+07	1.08804	0.196988	0.490543	-1.02755	down
Lmyn006221	Gingerglycolipid C	Lipids	89333.1	82469.5	70928.6	204147	263409	339313	1.37849	0.0384717	0.300831	-1.73298	down
Lmsn004674	1-O-Cinnamoyl-β-D-glucose	Phenolic acids	93015.1	85658.8	65838.8	158674	158101	186794	1.35843	0.00248677	0.48556	-1.04228	down
Hmqp000191	Planteose	Others	14975.2	23861.5	29825.7	83246.5	62158.9	43931.5	1.25673	0.0568806	0.362647	-1.46336	down
pmp001251	LysoPC 18:2(2n isomer)	Lipids	1.11385e+06	1.2698e+06	1.42072e+06	2.30571e+06	3.38052e+06	3.59155e+06	1.34724	0.0389849	0.410052	-1.28612	down
mws0748	1-Caffeoylquinic acid	Phenolic acids	1.23158e+06	1.58675e+06	1.04982e+06	4.47683e+06	6.49527e+06	5.28323e+06	1.39107	0.014608	0.237962	-2.0712	down
mws1593	D-Maltotetraose	Others	65723	54475.9	79989.1	135416	143972	180928	1.3577	0.0115186	0.434892	-1.20127	down
Lmsn000363	Raspberryketone glucoside	Phenolic acids	757022	747710	909034	3103460	1.06779e+06	2456005	1.16474	0.143243	0.364218	-1.45713	down
Hmyn001360	Doitungbiphenyl A	Phenolic acids	94082.6	68327.7	118075	280817	351833	379212	1.37907	0.0055335	0.277198	-1.85101	down
MWSmce083	Ferulic acid methyl ester	Phenolic acids	10572.7	13515.2	23931	60894.3	68127.7	79313.4	1.35741	0.00181389	0.230488	-2.11723	down
pmp001273	LysoPC 18:2	Lipids	1.59127e+06	1.39997e+06	1.33344e+06	2.55477e+06	3.52295e+06	3.88693e+06	1.35571	0.0377075	0.434003	-1.20422	down
Wbjp004870	(3R,4R,5S,6S)-3,4,5-trihydroxy-6-(hydroxymethyl)-6-((3,4,5-trihydroxy-6-(hydroxymethyl)tetrahydro-2H-pyran-2-yl)oxy)tetrahydro-2H-pyran-2,2,3,4,5-pentayl pentakis(2-methylpropanoate)	Alkaloids	241678	224339	212708	492452	648179	686641	1.39479	0.0214394	0.371442	-1.42879	down
Wcdp006741	1-(9Z,12Z-Octadecadienoyl)-Sn-Glycero-3-Phosphocholine	Others	2.57353e+06	2.75914e+06	2.60849e+06	3.75579e+06	5.70396e+06	6.53509e+06	1.27863	0.0819364	0.496483	-1.01018	down
mws0572	5-Methylcytosine	Nucleotides and derivatives	43831	47207.6	56554.2	85609.9	161655	138682	1.30732	0.0679639	0.382417	-1.38678	down
Lcsn001170	Thr-Leu	Amino acids and derivatives	115600	216125	156875	400042	402779	301349	1.27859	0.0102286	0.442505	-1.17623	down
MWSmce499	Secoisolariciresinol diglucoside	Lignans and Coumarins	197887	132350	243146	602476	717573	698359	1.37592	0.000582368	0.284077	-1.81565	down
mws0206	2-Hydroxybutyric Acid	Organic acids	162814	140136	114624	286206	322363	411978	1.35627	0.0221482	0.409167	-1.28924	down
pmc0066	2'-Deoxyinosine-5'-monophosphate	Nucleotides and derivatives	236969	141394	250464	3.38094e+06	1.01859e+06	864822	1.29154	0.197989	0.11945	-3.06552	down
MWStz070	N-(2-Hydroxy-4-methoxyphenyl)acetamide	Alkaloids	1.17154e+06	1.49798e+06	1.1546e+06	2.12611e+06	3.23507e+06	5.13586e+06	1.24408	0.124821	0.364304	-1.45678	down
Zmsp007375	3,5,7,3'4'-Pentamethoxyflavone	Flavonoids	37578.3	38016.4	29874.5	133466	152616	158262	1.4156	0.00190975	0.237359	-2.07485	down
Lcsp001977	Thr-Glu-Ile	Amino acids and derivatives	626098	586802	509006	833256	1.35927e+06	1.32564e+06	1.28151	0.0667074	0.489432	-1.03082	down
Wcdn000434	5-{[3,4-dihydroxy-2,5-bis(hydroxymethyl)oxolan-2-yl]oxy}-2-(hydroxymethyl)oxane-2,3,4-triol	Others	2.3795e+07	2.52405e+07	1.86803e+07	5.09262e+07	5.71036e+07	5.8122e+07	1.39201	0.000430406	0.407554	-1.29494	down
Latp003004	2-Methyl-5-acetonyl-7-hydroxychromone glucoside	Others	1548375	867640	1252150	2812510	3111975	2073320	1.26746	0.0231154	0.458646	-1.12455	down
pme3011	γ-Aminobutyric acid	Organic acids	563279	601281	557247	1.22651e+06	1.61953e+06	2.18574e+06	1.36009	0.0578371	0.342186	-1.54715	down
Jmhn004431	syringetin-3-glucuronide	Flavonoids	3334.66	5671.72	10005	15241	12955.8	10527.8	1.09593	0.0577358	0.490938	-1.02639	down
Lmsp004247	Isorhamnetin-3-O-arabinoside-7-O-rhamnoside	Flavonoids	233655	199999	208869	607217	584582	813624	1.40197	0.023026	0.320393	-1.64209	down
pmf0248	Delta-Tocopherol	Others	13692.7	16267	16399.4	44023.7	56059.8	42979.1	1.40377	0.0135604	0.324048	-1.62572	down
HJN055	Dihydrocharcone-4'-O-glucoside	Flavonoids	57880.9	47833.2	64002.8	189268	244580	252987	1.40811	0.0100445	0.2471	-2.01683	down
mws1080	Galactinol	Others	5.68005e+07	5.97455e+07	5.41212e+07	1.22587e+08	1.26287e+08	1.40021e+08	1.4179	0.00287002	0.438852	-1.18819	down
Hmln002355	5'-Methoxymatairesinoside*	Lignans and Coumarins	487886	510085	540251	1.15407e+06	803663	1205080	1.34052	0.0483951	0.486345	-1.03995	down
pmn001352	6-Hydroxyrumicin-8-O-D-glucoside	Quinones	31374.2	89298.3	106287	271072	254320	272272	1.24898	0.0102106	0.284531	-1.81334	down
mws0250	L-Tyrosine*	Amino acids and derivatives	302138	450558	319487	530905	808899	1.26415e+06	1.18759	0.133688	0.411752	-1.28015	down
Lmmn001643	2-Hydroxycinnamic acid*	Phenolic acids	1137865	1300920	581190	2520450	3711080	6915680	1.25744	0.120053	0.229705	-2.12215	down
pme2006	Diethyl glutarate	Organic acids	142483	76347.2	106867	204555	277779	258707	1.29276	0.00932547	0.439513	-1.18602	down
Lcsp003225	Leu-Glu-Phe	Amino acids and derivatives	909565	497540	664885	929695	2208670	1253835	1.08524	0.173379	0.471743	-1.08393	down
YC512113	Cotinine-glucoside	Alkaloids	158410	117909	148966	465565	505939	612311	1.40743	0.00861208	0.26852	-1.8969	down
pmn001384	Isochlorogenic acid C*	Phenolic acids	125786	92621.3	104840	301988	126730	374973	1.10145	0.159619	0.402203	-1.314	down
pmn001382	Isochlorogenic acid A*	Phenolic acids	125786	92621.3	104840	301988	126730	374973	1.10145	0.159619	0.402203	-1.314	down
Ladp002110	4-hydroxy-2-oxo-1,2-dihydroquinoline-3-carboxylic acid	Alkaloids	8.54302e+06	9.23738e+06	7.77509e+06	1.31639e+07	36483620	1.46288e+07	1.10804	0.228819	0.397588	-1.33065	down
MWSmce536	Methyl 2-furoate	Organic acids	4.21248e+06	3.69855e+06	4.27927e+06	4.25086e+07	5.02455e+07	4.5322e+07	1.42685	0.00274112	0.0882867	-3.50166	down
pme3154	Mevalonic acid	Organic acids	3.02126e+06	2.98809e+06	4.87801e+06	4.55763e+06	1.10973e+07	7.58807e+06	1.09439	0.151261	0.468416	-1.09414	down
Hmqp001042	Butyl beta-D-glucoside	Others	458489	373564	362707	786152	1.1622e+06	863712	1.3569	0.0351613	0.424869	-1.23491	down
ZbBn002068	3-methyl-ShikimicAcid	Organic acids	171057	125292	175683	208508	346596	492886	1.16062	0.139643	0.450415	-1.15067	down
Wmzn000227	2,2-Dimethylsuccinic acid	Organic acids	4194.1	7339.67	8021.23	8821.34	17647.3	65020	1.0116	0.302905	0.213742	-2.22606	down
MWSHY0118	5,6,7,4'-Tetramethoxyflavone	Flavonoids	15276.7	15955.7	18805.1	65004.2	59820.2	78650.5	1.4148	0.00977915	0.245915	-2.02377	down
Zbqp001907	Lys-Leu	Amino acids and derivatives	937527	850481	1.26453e+06	3.77127e+06	9.07792e+06	5.63906e+06	1.36127	0.0794399	0.165107	-2.59853	down
Lmln008320	Cholic acid	Organic acids	9856.09	5530.44	6931.6	14592.2	20413.3	39656.8	1.23495	0.144235	0.298921	-1.74216	down
Zmdp000972	S-Methyl-L-cysteine	Amino acids and derivatives	7.05355e+06	9.50011e+06	6.78195e+06	1.48891e+07	1.94415e+07	3.28495e+07	1.27447	0.109876	0.347359	-1.5255	down
pma0134	D-Threose	Others	1.75439e+06	2.66003e+06	1852668	6.38419e+06	6.98019e+06	9.18067e+06	1.3789	0.0158388	0.277981	-1.84694	down
pmd0132	LysoPC 16:0(2n isomer)	Lipids	192787	190240	192001	320830	548521	804688	1.26208	0.119916	0.343497	-1.54163	down
Lmyn003971	Dihydrodehydrodiconiferyl alcohol-4-O-glucoside*	Lignans and Coumarins	1.88726e+06	1.82483e+06	1.69282e+06	4479375	3.68322e+06	5063475	1.39574	0.0209541	0.408655	-1.29104	down
MWS201437	Leu-Asp	Amino acids and derivatives	4.35403e+06	4.17835e+06	4.52305e+06	1.21575e+07	1.56103e+07	9.98558e+06	1.38471	0.0369383	0.345808	-1.53196	down
Zblp002987	2,4,4'-Trihydroxydihydrochalcone-4-O-glucoside	Flavonoids	107623	121326	94055.6	196094	268131	331238	1.333	0.051328	0.406058	-1.30024	down
Lmsn004090	1-O-Galloyl-3-O-p-Coumaroyl-β-D-glucose	Phenolic acids	10201.1	9398.87	13606.8	20397.1	24702	21675	1.34942	0.00351392	0.4973	-1.00781	down
MW0131331	3-(4-Hydroxy-3-methoxyphenyl)-2-propenoic acid	Organic acids	1.08744e+06	1.21772e+06	1.17195e+06	4122160	3605070	1.18067e+06	1.0141	0.183763	0.39034	-1.3572	down
WaYn002042	[(1R,2R)-cyclohex-4-ene-1,2-diol]Beta-D-Galactopyranoside	Others	63151.6	30429.2	70798.3	117746	113445	110580	1.19673	0.0379397	0.480962	-1.056	down
Lmgn002253	Syringoylcaffeoylquinic acid-D-glucose	Phenolic acids	33563.9	37309.7	36545.9	70862.4	126730	74044.1	1.31227	0.0937069	0.395453	-1.33842	down
pmf0289	Riboprine	Nucleotides and derivatives	73837.8	105826	94789.1	169074	252100	230088	1.33568	0.0253491	0.421418	-1.24668	down
mws1075	7-Methoxycoumarin	Lignans and Coumarins	57411.1	72821.8	31587.7	114833	178404	100697	1.18434	0.0641372	0.410781	-1.28356	down
MWS04559g	3-Hydroxy-L-phenylalanine*	Amino acids and derivatives	1.02442e+06	1.36052e+06	1.00037e+06	2.11263e+06	2.8868e+06	3.74131e+06	1.31841	0.0556101	0.387302	-1.36847	down
mws0124	N-(3-Indolylacetyl)-L-alanine	Amino acids and derivatives	24384.9	46728.7	43437.8	98489.4	203485	113038	1.28686	0.0869043	0.276019	-1.85716	down
mws1627	Bengenin	Phenolic acids	77868	114912	95744.6	191470	180329	233917	1.3392	0.00851217	0.476337	-1.06995	down
pme0490	Nicotinic acid (Vitamin B3)	Others	1.29484e+06	1.89773e+06	1.1682e+06	2.74658e+06	3.68525e+06	7.45306e+06	1.21961	0.154996	0.314065	-1.67086	down
zjmp120216	11-Hydroxy-3-oxours-12-en-28-oic acid	Terpenoids	14988.3	18753	5590.63	31215.8	77832	121414	1.20777	0.131278	0.170666	-2.55076	down
pmp000593	Luteolin-7-O-rutinoside*	Flavonoids	925489	503734	438775	1.40239e+06	2.02638e+06	3.49619e+06	1.25828	0.10556	0.269748	-1.89031	down
MWS0442	Maltotriose	Others	1.70534e+06	2.13084e+06	2.46265e+06	1.13397e+07	9.60608e+06	9.28109e+06	1.41138	0.00313606	0.208385	-2.26268	down
mws0921	p-Coumaryl alcohol	Phenolic acids	82846.3	67027.8	90712.2	190258	258175	304235	1.37474	0.0310874	0.319645	-1.64546	down
Wcsn000472	Laminaran	Others	1.94628e+06	1.76517e+06	2.05221e+06	5.95846e+06	8.70543e+06	7.63815e+06	1.40714	0.0194665	0.258436	-1.95212	down
ML10171848	D-Arabinono-1,4-lactone*	Others	1.06002e+07	5.17418e+06	9.47557e+06	1.23688e+07	2.42289e+07	1.58466e+07	1.118	0.106933	0.481463	-1.0545	down
Lafp002722	3-Hydroxy-1-(4-hydroxy-3,5-dimethoxy-phenyl)-propan-1-one glucoside	Phenolic acids	105045	136735	101710	225185	303660	189914	1.29411	0.0534277	0.477893	-1.06524	down
Lmqn009021	PI(18:1/0:0)	Lipids	103620	128469	93852.6	140892	235925	351803	1.14008	0.155281	0.447342	-1.16055	down
pmp000117	3,5,6,7,8,3',4'-Heptamethoxyflavone	Flavonoids	27302.4	15193.9	9230.31	78171.8	99779	107373	1.34151	0.00335271	0.181291	-2.46362	down
Hmpp002612	Luteolin-7-O-gentiobioside*	Flavonoids	81837.6	48345	18340	75041.3	112969	198723	1.0115	0.149359	0.384044	-1.38066	down
MWSHC20175	Methylsalicylate-2-O-glucoside	Phenolic acids	187032	188451	88365	280971	310102	491845	1.1687	0.0694921	0.428332	-1.2232	down
Lmqn000432	1-(sn-Glycero-3-phospho)-1D-myo-inositol	Others	1220210	677998	2.16413e+06	4.38027e+06	3.75804e+06	3.9631e+06	1.25135	0.0144028	0.335691	-1.57479	down
mws1589	D-Panose	Others	1.99013e+06	1.88196e+06	2.86733e+06	6.27179e+06	9.09863e+06	9.15189e+06	1.37766	0.0170544	0.274828	-1.8634	down
Wagp002530	2-Methoxy-1-benzofuran-5-carbaldehyde	Others	562780	477470	429073	1246328	1.56139e+06	1.23967e+06	1.39544	0.00832852	0.36303	-1.46184	down
Lmbn004847	4-Methoxyphenylpropionic acid	Phenolic acids	108380	66685	66685	684980	778795	698380	1.41327	0.000383234	0.11181	-3.16088	down
Lmhp008337	LysoPE 14:0(2n isomer)*	Lipids	29817.1	48069.6	42792.7	116828	166111	255566	1.34101	0.0730278	0.224101	-2.15778	down
Lmqn000213	Stachyose	Others	54483.7	65170.3	81832.3	166614	228897	223373	1.37762	0.0110525	0.325564	-1.61899	down
MWSslk235	Allitol	Others	3.69133e+06	3.07902e+06	3.50759e+06	1.15652e+07	5.62039e+06	7.16414e+06	1.2625	0.117517	0.422096	-1.24436	down
MWSHY0061	Kaempferol-3-O-neohesperidoside*	Flavonoids	1.76299e+06	939124	1.06242e+06	2.97512e+06	5547700	3.89947e+06	1.30902	0.0496237	0.303046	-1.72239	down
Sazp004376	Phyllamyricoside C	Lignans and Coumarins	1.17611e+06	1.90016e+06	1.64785e+06	3.40313e+06	3.04848e+06	6.22891e+06	1.25054	0.11314	0.372549	-1.4245	down
Lmpp003268	Kaempferol-3-O-rutinoside-7-O-glucoside	Flavonoids	360666	293064	256304	942072	1781075	2.34607e+06	1.35027	0.0759152	0.179521	-2.47777	down
Jmzn003632	Manglieside D	Lignans and Coumarins	1688285	1909385	1233660	3931890	4828865	3839415	1.36152	0.00414868	0.383434	-1.38295	down
Cmyp005062	Salireposide	Phenolic acids	929457	1464160	1211805	2.32289e+06	2.39779e+06	3.33129e+06	1.30873	0.0282553	0.447769	-1.15917	down
Yarn005295	Tortoside A	Lignans and Coumarins	0	0	0	265079	304641	201029	1.42685	0.0135266	0	0	down
Zbdn007423	6,7-Dimethoxy-4-chromanone	Flavonoids	4986.06	16052.6	35570.3	64256.6	53642.8	89003.8	1.14126	0.0229562	0.273602	-1.86985	down
WaYp005219	1-O-(p-coumaroyl) 3-Hydroxy-3-methylglutaric acid	Phenolic acids	111715	65240.4	141429	219039	243545	188616	1.21332	0.0185671	0.488921	-1.03233	down
HJAP155	Laricitrin-3-O-xyloside*	Flavonoids	58149.6	23340	15327.4	98370	81558.2	181790	1.19848	0.0880063	0.267659	-1.90153	down
Lmmn003663	5-Glucosyloxy-2-Hydroxybenzoic acid methyl ester	Phenolic acids	10929205	11559570	8353135	56311245	64505315	54790865	1.4153	0.00185014	0.17563	-2.50939	down
Lmhn002321	Vnilloylcaffeoyltartaric acid	Phenolic acids	1.48434e+06	3169900	2872010	8093770	8093770	8575815	1.33111	0.00470075	0.303927	-1.7182	down
MWSmce248	3-Hydroxycinnamic Acid*	Phenolic acids	993460	647554	600401	977874	1.58787e+06	3.21529e+06	1.07058	0.216358	0.387719	-1.36692	down
pmn001363	Salvianolic acid N	Phenolic acids	35320.8	30103.5	59808.9	83365	101710	115050	1.28311	0.0108647	0.417271	-1.26095	down
Lmmn002274	Isolariciresinol-9'-O-glucoside*	Lignans and Coumarins	2.05934e+06	1.99752e+06	1.89373e+06	4932320	3.50655e+06	5168830	1.36712	0.0379614	0.437296	-1.19332	down
Latp004399	6,8-Dihydroxy-3-methylisocoumarin	Lignans and Coumarins	430655	536010	339955	874345	554715	1196680	1.12705	0.13129	0.49762	-1.00688	down
Lsjp211206	β-ionone	Terpenoids	2.0668e+06	844165	2882215	4.97484e+06	3.66376e+06	8643040	1.13939	0.109542	0.335221	-1.57681	down
Wbmp003594	6-acetyldelpheline	Alkaloids	2.68023e+06	3.12574e+06	2.66532e+06	4.18338e+06	6.10643e+06	8.06051e+06	1.26052	0.0961477	0.461643	-1.11515	down
mws2120	Brevifolin carboxylic acid	Phenolic acids	175692	116752	164613	661516	763651	658177	1.40861	0.000787127	0.219386	-2.18846	down
mws1584	1,3-O-Dicaffeoylquinic Acid (Cynarin)	Phenolic acids	8999135	6852745	6245745	12205330	19322910	15019945	1.29446	0.0438596	0.474726	-1.07483	down
Wbtn002952	1-(β-D-Glucopyranosyl)-3-ethyl-4-methyl-1H-pyrrole-2,5-dione	Others	75601.9	72997.5	81002.7	130065	203666	216725	1.33455	0.0570942	0.417113	-1.26149	down
mws0178	Chlorogenic acid (3-O-Caffeoylquinic acid)*	Phenolic acids	1.36485e+06	1.66609e+06	2.32697e+06	2.77208e+06	8.70386e+06	4.69101e+06	1.16125	0.172384	0.331411	-1.59331	down
mws1714	Chicoric Acid	Phenolic acids	66685	54198.1	60970.6	132332	278610	121937	1.25767	0.146125	0.341267	-1.55103	down
Lmhn003990	Phellodenol E	Lignans and Coumarins	404078	335290	362810	877017	918397	1.32565e+06	1.37958	0.0401003	0.353141	-1.50168	down
pme1216	2-Picolinic acid	Organic acids	218139	298511	194693	285341	529255	773269	1.08205	0.168559	0.447987	-1.15847	down
Lcrp000333	Fragransin B1*	Lignans and Coumarins	3528.06	20075.6	5353.69	23900.9	22801.1	33302.4	1.08948	0.0622254	0.361947	-1.46615	down
Lcrp000377	Myristicanol B*	Lignans and Coumarins	3528.06	20075.6	5353.69	23900.9	22801.1	33302.4	1.08948	0.0622254	0.361947	-1.46615	down
Zmhn002301	p-Coumaric acid-4-O-glucoside	Phenolic acids	1.09109e+07	2.10952e+07	2.09751e+07	36271335	3.70075e+07	43759810	1.25292	0.0088458	0.452681	-1.14343	down
Zmhp003112	Safflor yellow A (RG)*	Quinones	133400	50015	88365	323705	377170	191982	1.24403	0.0471562	0.304394	-1.71599	down
MWSmce653	2'-Hydroxy-4'-Methylacetophenone	Phenolic acids	45964.1	57225.2	52931.4	118211	127023	113312	1.40567	0.000252556	0.435428	-1.1995	down
pmn001506	Oleanolic acid-3-O-glucoside	Terpenoids	7126.51	6701.46	4755	9185.69	13280.5	16285	1.23449	0.0688898	0.479545	-1.06026	down
Lmtp002942	Apigenin-6,8-di-C-arabinoside*	Flavonoids	128395	247063	75879.3	255235	393880	352105	1.09828	0.0505985	0.450787	-1.14948	down
Lmsn005122	1-O-Galloyl-6-O-Cinnamoyl-β-D-glucose*	Phenolic acids	17467.7	9988.99	10357.2	53350	27464.1	90035	1.25948	0.132154	0.221329	-2.17574	down
pmb3074	5-O-p-Coumaroylquinic acid	Phenolic acids	688932	1015280	1297555	2024290	2423790	2254375	1.29808	0.00658295	0.447861	-1.15888	down
pmp000727	Feruloylhistamine	Alkaloids	27847.8	79825.9	72629.3	125047	140617	174649	1.16008	0.0170232	0.409489	-1.2881	down
MWSmce113	Guaifenesin	Others	18305.9	12940.3	31675	48167.2	56535.9	81253.2	1.26503	0.0339929	0.338366	-1.56334	down
pmb0998	Guanosine 5'-monophosphate	Nucleotides and derivatives	96873.4	102044	84880.2	159258	167017	255209	1.2991	0.0804619	0.488057	-1.03488	down
Zmsn003589	Lactuside B	Terpenoids	2.8036e+06	3.3718e+06	3.49937e+06	5.5077e+06	6.43694e+06	7.9186e+06	1.34804	0.0313329	0.487069	-1.0378	down
Lmap001661	Grevilloside C	Phenolic acids	0	0	0	268180	229106	325375	1.42784	0.0102326	0	0	down
MWSmce301	Coumarin-3-carboxylic Acid	Lignans and Coumarins	312975	509245	332265	748635	567368	1089155	1.18247	0.0970389	0.480004	-1.05888	down
mws0232	Riboflavin (Vitamin B2)	Others	3658065	2.18133e+06	1.83327e+06	2.91703e+06	7604525	11031680	1.03614	0.18269	0.355986	-1.49011	down
Zmhn001793	6-O-Caffeoyl-D-glucose*	Phenolic acids	2010770	1890810	1620845	4077570	5042760	3354050	1.35273	0.0358735	0.442701	-1.17559	down
Lmjp001367	Cyanidin-3-O-(2''-O-xylosyl)galactoside	Flavonoids	80379.1	77418.8	97955.6	236806	288387	252461	1.41008	0.00295849	0.328879	-1.60437	down
Hmcp001598	Isorhamnetin-3-O-(2''-O-xylosyl)glucoside	Flavonoids	75033.8	77128.8	73964.2	193931	402240	164377	1.28229	0.1403	0.297321	-1.74991	down
Lmjn002534	Darendoside A	Phenolic acids	0	0	0	39144.8	16175.7	39496.4	1.40605	0.0547474	0	0	down
pmn001420	1-O-Caffeoyl-β-D-glucose*	Phenolic acids	2054720	1803015	1617470	3904480	4262880	4089570	1.40505	0.000202348	0.446703	-1.16261	down
Lmbn002072	2-Propylsuccinic acid	Organic acids	445700	450715	444030	1161390	1300920	1203400	1.42498	0.00277713	0.365671	-1.45138	down
Lman004552	Robustaside A;[6'-p-Coumarylarbutin]	Phenolic acids	84947.3	120055	150085	993460	797230	725180	1.40282	0.00921125	0.141139	-2.82481	down
Lmyn004144	Prunasin	Alkaloids	18550.6	11228.9	11670	28514.2	26675	40197.7	1.28829	0.0315889	0.434541	-1.20244	down
ZbWn007500	(E)-16-hydroxyoctadeca-14,17-dienoic phenylmethanesulfonic anhydride	Others	13323.8	20668.6	22728.7	55014.6	84149.9	55042.5	1.34606	0.0335256	0.292065	-1.77564	down
pmn001459	Sibiricose A6	Phenolic acids	226850	273600	245215	502555	554415	542705	1.4084	0.000186082	0.466135	-1.10118	down
Zbln005108	3,4-dihydroxy-allylbenzene4-O-p-D-xylopyranosyI-(1-→6)-β-D-glucopyranoside*	Phenolic acids	229673	299141	326450	702143	624195	708367	1.38319	0.000585415	0.420338	-1.25038	down
HJN003	1-O-Sinapoyl-β-D-glucose	Phenolic acids	9267220	9690760	9318760	23154225	22899025	26696565	1.42036	0.00627353	0.388685	-1.36333	down
Wchn004079	Juglanoside D	Others	3990140	2.20792e+06	2.40771e+06	1.03741e+07	8.59146e+06	1.05306e+07	1.36702	0.00120149	0.291758	-1.77716	down
Qmjp081106	Chlorantholide E	Terpenoids	73388.9	80982.5	86976.6	144077	169500	188557	1.38552	0.0148996	0.480644	-1.05696	down
Xmyp004945	Kaempferol-3-O-(6''-Rhamnosyl-2''-Glucosyl)Glucoside (Camelliaside A)	Flavonoids	319333	209922	315627	642344	1.77349e+06	1.2979e+06	1.2965	0.0985033	0.227503	-2.13605	down
MWSHY0080	Luteolin-7-O-neohesperidoside (Lonicerin)*	Flavonoids	2.07728e+06	993474	1.23574e+06	3.50186e+06	2.26091e+06	4.04545e+06	1.19594	0.0524653	0.43907	-1.18748	down
MWSslk254	Kaempferol-3-O-glucorhamnoside*	Flavonoids	2.07728e+06	993474	1.23574e+06	3.50186e+06	2.26091e+06	4.04545e+06	1.19594	0.0524653	0.43907	-1.18748	down
Zblp004362	Kaempferol-3-O-robinobioside(Biorobin)*	Flavonoids	2.07728e+06	993474	1.23574e+06	3.50186e+06	2.26091e+06	4.04545e+06	1.19594	0.0524653	0.43907	-1.18748	down
Lakn004098	Dihydrophaseic acid	Terpenoids	2831205	2344140	1.08937e+06	5035855	6073525	5047935	1.22878	0.00897122	0.387732	-1.36687	down
Zmhn002227	4-O-Glucosyl-sinapate	Phenolic acids	3.39921e+06	4.28362e+06	4.23465e+06	8.88693e+06	8.6081e+06	1.10912e+07	1.38575	0.0116457	0.416895	-1.26224	down
MW0105732	Arg-Tyr	Amino acids and derivatives	96819.3	183455	80530.8	535078	657806	464563	1.34698	0.00583846	0.217687	-2.19967	down
MW0107316	His-lys	Amino acids and derivatives	3.64331e+06	3.1552e+06	3.52649e+06	11393615	5.51435e+06	5.68486e+06	1.1912	0.167796	0.457003	-1.12972	down
Lazn004986	Dihydrobuddlenol B glucoside	Lignans and Coumarins	231860	128395	140948	313852	482490	319404	1.24395	0.0446402	0.449209	-1.15454	down
pmb0662	Isoorientin-7-O-(6''-feruloyl)glucoside	Flavonoids	8340	3340	10005	15005	10005	19688.9	1.02321	0.0965321	0.485135	-1.04354	down
Lmtn003096	Secoisolariciresinol 4-O-glucoside*	Lignans and Coumarins	0	0	0	27526.6	20005	17824.6	1.42277	0.0177153	0	0	down
pmb0235	O-Feruloyl coumarin	Lignans and Coumarins	77553.8	73117.2	150085	243204	318369	265634	1.30194	0.00653674	0.36358	-1.45965	down
mws1066	Naringenin-7-O-Rutinoside(Narirutin)*	Flavonoids	15392.1	30010	53350	88365	106710	136735	1.23886	0.013865	0.297616	-1.74847	down
Lcsp002875	Gly-Val-Phe	Amino acids and derivatives	393199	646067	452451	795443	1546690	2646030	1.18118	0.159891	0.299051	-1.74153	down
Lmtn002565	1-O-Vanilloyl-D-Glucose	Phenolic acids	10485960	9615925	4.88921e+06	56828395	65720730	51266820	1.38241	0.00277674	0.143779	-2.79807	down
mws5037	L-Alanyl-L-leucine	Amino acids and derivatives	1.66112e+06	1.74803e+06	1.65432e+06	3.16618e+06	5.09196e+06	4.53331e+06	1.3607	0.0455868	0.395848	-1.33698	down
Hmcp001559	Isorhamnetin-3-O-rutinoside-7-O-arabinoside	Flavonoids	17893.5	10005	16799.6	131735	145080	31072.4	1.22317	0.134349	0.145177	-2.78412	down
mws0675	β-Nicotinamide mononucleotide	Nucleotides and derivatives	515540	431482	775891	1.54268e+06	852078	1.21886e+06	1.19899	0.0674892	0.476784	-1.06859	down
Lhhp102901	3-(α,4-Dihydroxy-3-methoxybenzyl)-4-(hydroxy-3-methoxybenzyl)*	Others	121725	114123	317788	234824	458864	423357	1.01177	0.123098	0.495625	-1.01268	down
mws2368	Tyrosol; 4-Hydroxyphenylethanol	Phenolic acids	35589.4	21345.5	32074.5	56620.2	58264.2	66685	1.31032	0.00570625	0.490223	-1.02849	down
mws0046	Naringenin-7-O-Neohesperidoside(Naringin)*	Flavonoids	23340	41680	48345	123390	113385	125060	1.33839	0.00248428	0.313306	-1.67436	down
Wabn003563	3'-O-Beta-D-Glucopyranosyl plumbagic acid	Phenolic acids	3106865	1.81428e+06	1.79228e+06	4.04135e+06	8644810	4.98897e+06	1.21867	0.110725	0.379823	-1.3966	down
Lmsn003628	6'-O-Sinapoylsucrose*	Phenolic acids	171775	205155	170105	721830	420625	365475	1.3031	0.100119	0.362772	-1.46286	down
Zmhn002334	6-O-Feruloyl-β-D-glucose	Phenolic acids	7.76686e+06	8.01498e+06	8.17296e+06	2.50613e+07	2.59866e+07	2.91525e+07	1.42449	0.00405943	0.298687	-1.74329	down
Wafp002988	1-O-Feruloyllysine	Alkaloids	81082	198475	63249.1	599600	1043815	497024	1.30486	0.0624667	0.160157	-2.64244	down
Lmap001823	Dhurrin	Alkaloids	240632	268189	225799	76079.7	104938	110154	1.38034	0.000923246	2.52299	1.33513	up
Zmhn006530	4'-Methoxymagnaldehyde B	Lignans and Coumarins	88802.6	105453	102276	17156.2	25446.2	12799.5	1.39089	0.000369819	5.35237	2.42018	up
Lmsp010763	Monolinolenin*	Lipids	1.18461e+07	1.3179e+07	1.14059e+07	5.06042e+06	5.64638e+06	5.09148e+06	1.41789	0.00274059	2.30601	1.2054	up
pmn001694	9,10,13-Trihydroxy-11-Octadecenoic Acid	Lipids	1.32083e+07	1.57996e+07	1.1933e+07	4.06254e+06	8.55702e+06	7.22423e+06	1.21327	0.0167381	2.06316	1.04486	up
Lmbn004685	5S,8R-DiHODE; (5S,8R,9Z,12Z)-5,8-Dihydroxyoctadeca-9,12-dienoate	Lipids	477299	543242	444317	69422.4	105780	127100	1.39136	0.00102121	4.84567	2.2767	up
Qmfp122218	2,3-Dihydroxyurs-12,18-dien-28-oic acid (Goreishic Acid I)*	Terpenoids	41193.9	44582.3	34998.6	7184.82	8372.51	20315.6	1.2756	0.00736655	3.36673	1.75135	up
pmn001689	9-Hydroxy-12-oxo-15(Z)-octadecenoic acid*	Lipids	493039	579578	492354	85974.1	98773.6	141913	1.40092	0.00080966	4.79082	2.26027	up
pme2598	3,4-Dihydroxybenzeneacetic acid*	Phenolic acids	6.59132e+06	6.45413e+06	6.39867e+06	2.90519e+06	2.85366e+06	3.29437e+06	1.4177	0.000389245	2.14776	1.10283	up
pme1292	Homogentisic acid*	Phenolic acids	6.57421e+06	5.72483e+06	6.3633e+06	2.18304e+06	3.12502e+06	3.24358e+06	1.35295	0.00176212	2.18231	1.12586	up
MW0107996	Lys-Cys	Amino acids and derivatives	9.94127e+06	1.43074e+07	9.62395e+06	3.33318e+06	4.39163e+06	6.57381e+06	1.26441	0.0290898	2.36895	1.24425	up
Qmyp101336	JiangxiBaiyingsu I	Terpenoids	3.33483e+06	3.83321e+06	3.28972e+06	233296	316661	93465.9	1.38639	0.000993655	16.2533	4.02266	up
MWStz043	3,4-Di-O-caffeoylquinic acid methyl ester	Phenolic acids	168884	168300	117990	55160.5	57054	87250	1.30141	0.0186802	2.28198	1.19029	up
Wcgp010223	3-(Cyclohexen-1-yl)-2-hydroxy-4a,5-dimethyl-2,3,4,5,6,7,8,8a-octahydronaphthalen-1-one*	Others	863594	917512	703206	117957	230186	214575	1.37019	0.00280168	4.41484	2.14236	up
MW0015494	15-keto-PGF1alpha	Lipids	2.44697e+06	2.82541e+06	2.36972e+06	939274	1.15106e+06	1.48609e+06	1.34046	0.00326171	2.1368	1.09545	up
Lmhp011388	2-α-Linolenoyl-glycerol*	Lipids	1.15798e+07	1.30918e+07	1.12446e+07	5.05723e+06	5.51095e+06	5.12084e+06	1.41867	0.00481274	2.28926	1.19488	up
Hmjn003948	2,3,6-Trihydroxyurs-12-en-28-oic acid (Madasiatic acid)*	Terpenoids	7.89701e+06	8.23139e+06	6.79697e+06	2.35424e+06	2.81491e+06	2808979	1.41252	0.00370637	2.87353	1.52282	up
Zmjn004133	9S-Hydroperoxy-10E,12Z-octadecadienoic acid	Lipids	1.64467e+06	1.64734e+06	1.50687e+06	250091	340133	248805	1.41893	6.08777e-05	5.71956	2.51591	up
Hmqp005455	15(R)-Hydroxylinoleic Acid*	Lipids	1.1146e+06	1.25125e+06	972925	121715	295096	523785	1.22267	0.00684736	3.54964	1.82767	up
Zmyn004732	2R-hydroxy-9Z,12Z,15Z-octadecatrienoic acid	Lipids	1.51423e+07	1.69888e+07	1.33597e+07	2.07227e+06	3.26828e+06	1.02783e+06	1.3585	0.00111385	7.14323	2.83658	up
MW0168670	9,12-Octadecadiynoic Acid	Lipids	4.18114e+06	4.64298e+06	4.10676e+06	762769	1.47307e+06	728990	1.3698	0.000658156	4.36143	2.1248	up
pmb2787	9-Oxo-10E,12Z-octadecadienoic acid*	Lipids	630403	678678	562596	80199.5	151474	41567.5	1.34389	0.000337036	6.84991	2.77609	up
pmb2804	13S-Hydroperoxy-9Z,11E-octadecadienoic acid	Lipids	1.02314e+06	1.17867e+06	902046	124525	123569	85682.2	1.41826	0.00635855	9.29918	3.2171	up
Wcgp010745	3-(4-hydroxycyclohex-1-en-1-yl)-4a,5-dimethyl-3,4,4a,5,6,8a-hexahydronaphthalen-1(2H)-one	Others	1.42942e+06	1.72529e+06	1.41048e+06	125705	157014	65794.4	1.40157	0.0033049	13.099	3.71139	up
Zjxp110301	3-Hydroxy-3,7,11-trimethyldodeca-1,6E,10-trien-9-yl isobutyrate	Terpenoids	10631068	1.22951e+07	1.05913e+07	1.32267e+06	2.40345e+06	701918	1.35731	0.000225008	7.56938	2.92018	up
Lmsn011015	1-Oxo-Siaresinolic acid*	Terpenoids	38351.8	39810.8	38363.1	12685.4	14574.8	12948.6	1.42425	6.9596e-06	2.89802	1.53507	up
Hmqp005411	9-Oxo-12Z-Octadecenoic acid*	Lipids	1.11642e+06	1.27532e+06	958923	130145	300693	499712	1.24319	0.00490394	3.60073	1.84829	up
Hmtn001120	5-(2-Hydroxyethyl)-2-O-glucosylphenol*	Phenolic acids	6.36848e+07	6.29861e+07	5.40191e+07	6.04845e+06	6.8214e+06	9.35838e+06	1.41597	0.00163166	8.12885	3.02305	up
Ymjm000099	3-Oxooleana-11,13(18)-dien-28-oic acid	Terpenoids	649348	738521	693414	207018	309088	376692	1.32115	0.00560831	2.33119	1.22107	up
pmn001691	9,12,13-Trihydroxy-10,15-octadecadienoic acid	Lipids	450570	533362	402944	101909	202459	166874	1.33086	0.00389884	2.94302	1.5573	up
Wmmn000117	mudanoside B*	Phenolic acids	5.22363e+06	6.65753e+06	1.17526e+07	641637	1.8664e+06	908040	1.32596	0.0719316	6.9184	2.79044	up
Lmsn011201	2,3-Dihydroxy-19-oxo-18,19-secours-11,13(18)-dien-28-oic acid (Swinhoeic acid)*	Terpenoids	37311.7	43716.7	38140.9	12555.9	14259.6	14994.7	1.41628	0.0027615	2.85024	1.51108	up
HJN090	Butin-7-O-glucoside*	Flavonoids	762510	826526	618472	267802	314166	305366	1.39782	0.0151776	2.4878	1.31487	up
Lmyn007622	9,10,18-Trihydroxystearic acid	Lipids	1.80202e+06	1.88851e+06	1.62878e+06	708691	934115	1.00292e+06	1.36014	0.00175289	2.01053	1.00757	up
Zadn009075	Hydroperoxylinoleic acid*	Lipids	501370	588017	471619	63363.2	106203	112421	1.39523	0.00225938	5.53574	2.46878	up
Lmfp009701	Glycerol 9(E),11(Z),13(E)-octadecatrienoyl ester*	Lipids	1.16129e+07	1.30017e+07	1.15981e+07	5.10693e+06	5.42857e+06	5.15697e+06	1.42286	0.0033331	2.30765	1.20642	up
Wasn002449	Protocatechuic acid 1-O-Rutinoside	Phenolic acids	9.41888e+06	9.6397e+06	9.19252e+06	1.82805e+06	2.39586e+06	2.23398e+06	1.42027	8.26845e-06	4.37466	2.12917	up
Zmln000668	Monogalloyl-diglucose	Phenolic acids	138835	177888	148072	36985.4	48432.2	63104.2	1.37088	0.00307876	3.12947	1.64592	up
Lmqp000427	N-Methyl-Trans-4-Hydroxy-L-Proline	Amino acids and derivatives	4.71119e+06	3.61459e+06	4.71857e+06	2.76383e+06	1.75429e+06	1.52623e+06	1.27393	0.011576	2.15811	1.10977	up
Lmbp000123	L-Homomethionine	Amino acids and derivatives	425967	391509	390435	86127.5	237151	221998	1.14833	0.0377853	2.21523	1.14745	up
Lmbn005662	9(10)-EpOME;(9R,10S)-(12Z)-9,10-Epoxyoctadecenoic acid	Lipids	356949	438437	354823	81168.6	110797	107697	1.40761	0.00501881	3.83836	1.94049	up
Zmyn004676	17-Hydroxylinolenic acid	Lipids	7.93541e+06	8.68684e+06	7.18206e+06	1.59531e+06	3.05283e+06	1.46112e+06	1.35625	0.0010255	3.89643	1.96215	up
Lmbn003970	9,12,13-TriHOME; 9(S),12(S),13(S)-Trihydroxy-10(E)-octadecenoic acid	Lipids	1.95907e+06	2.35339e+06	1.7398e+06	512280	1.14557e+06	953044	1.23708	0.0115598	2.31809	1.21293	up
Labn002107	galloyl xylosyl glucoside*	Phenolic acids	1.02594e+07	1.196e+07	1.14861e+07	1.29066e+06	1.72508e+06	1.54195e+06	1.42264	0.00165818	7.3953	2.88661	up
Wbmp006077	1,10-dimethoxy-6,6-dimethyl-2,9-di(propan-2-yloxy)-5,6,6a,7-tetrahydro-4H-dibenzo[de,g]quinolin-6-ium	Alkaloids	2.58433e+07	3.02793e+07	2.46294e+07	7.0063e+06	9.75444e+06	5.43596e+06	1.38068	0.00116671	3.63802	1.86315	up
Hmgp002238	Jaceosidin-7-O-Glucoside	Flavonoids	812807	1700095	636853	441084	515103	508195	1.08012	0.229405	2.15091	1.10495	up
Yajn004424	2-((6-hydroxy-4-(hydroxy(methoxy)methyl)-7-methyl-1,4a,5,6,7,7a-hexahydrocyclopenta[c]pyran-1-yl)oxy)-6-(hydroxymethyl)tetrahydro-2H-pyran-3,4,5-triol	Terpenoids	705462	996767	868603	307030	321200	255858	1.3949	0.0174856	2.90789	1.53997	up
Zmyn004449	9-Hydroxy-12-oxo-10(E),15(Z)-octadecadienoic acid	Lipids	58490.7	54464.4	55137.3	22612	32892.3	25516.1	1.36764	0.00498684	2.07469	1.0529	up
Labn002264	Grevilloside G*	Phenolic acids	6.04556e+07	6.12386e+07	5.16137e+07	5.75739e+06	2.58396e+06	9.11426e+06	1.36395	0.000426295	9.9285	3.31158	up
Hasp010605	(S)-2,3-dihydroxypropyl (9Z,12Z,15Z)-octadeca-9,12,15-trienoate	Others	544417	573451	227528	103361	119271	75994.8	1.30543	0.0858909	4.50528	2.17162	up
Smpn009230	2,3,23-Trihydroxyolean-12-en-28-oic acid*	Terpenoids	8.89911e+06	7.94451e+06	7.47151e+06	2.36286e+06	3.30202e+06	3.12591e+06	1.39372	0.000958534	2.76597	1.46779	up
Wbmn009702	2,3,23-Trihydroxyurs-12-en-28-oic acid*	Terpenoids	8.89911e+06	7.94451e+06	7.47151e+06	2.36286e+06	3.30202e+06	3.12591e+06	1.39372	0.000958534	2.76597	1.46779	up
Lmgn007652	Tianshic acid	Organic acids	1.87745e+06	2.25162e+06	1.68958e+06	505619	1.05334e+06	911522	1.26258	0.00869511	2.35527	1.23589	up
mws1329	Quercetin-7-O-glucoside	Flavonoids	1.27688e+06	2206975	1786135	556624	693454	674399	1.35079	0.050338	2.7384	1.45333	up
MW0017129	cis-10-Nonadecenoic acid	Lipids	1.14801e+06	1.25269e+06	972244	136233	319329	456954	1.26925	0.0028463	3.69632	1.88609	up
Wbmp010456	Macrophypene B*	Terpenoids	944598	935402	1.33231e+06	115295	264760	247646	1.34885	0.0139669	5.11758	2.35546	up
Zmgp005229	(5S)-5-Methoxy-1,7-diphenyl-3-heptanone	Others	109471	140362	98664.9	16181.9	28372.4	13614.2	1.38299	0.00937217	5.99119	2.58284	up
Lmsn006839	2,3,19,23,24-Pentahydroxyolean-12-en-28-oic acid-28-O-glucoside	Terpenoids	1.32286e+06	1.48065e+06	1.35882e+06	552365	677614	799942	1.36545	0.0020644	2.05049	1.03597	up
pmn001367	Protocatechuic acid-4-O-glucoside*	Phenolic acids	6.69152e+07	6.75808e+07	58676423	1.06971e+07	1.53641e+07	1.22618e+07	1.41557	0.00064656	5.04066	2.33361	up
pmb2871	1-O-Gentisoyl-β-D-glucoside*	Phenolic acids	6.69152e+07	6.75808e+07	58676423	1.06971e+07	1.53641e+07	1.22618e+07	1.41557	0.00064656	5.04066	2.33361	up
Lakn002165	Protocatechuic acid glucosyl xyloside	Phenolic acids	3.47974e+06	4.23153e+06	4.15859e+06	677502	836009	803023	1.42058	0.00428099	5.12398	2.35726	up
MWS201465	Glu-Phe	Amino acids and derivatives	1.25954e+06	1.36878e+06	1.35763e+06	664331	588857	200895	1.188	0.0226453	2.74121	1.45481	up
Zbzp007301	2-Methoxy-6-undecyl-1,4-benzoquinone	Quinones	635576	876219	653632	61906.6	76007.4	20549.4	1.36906	0.0104412	13.6652	3.77243	up
HJAP061	Quercetin-3-O-(2''-O-arabinosyl)rutinoside	Flavonoids	910167	2333975	2134210	825725	592289	631400	1.16943	0.126721	2.62434	1.39195	up
Hmln003209	5-Methoxytrachelogenin	Phenolic acids	76874.7	87118	84674.2	24798	28979.1	42505.3	1.35259	0.00293659	2.58268	1.36887	up
zjbp111606	9-Hydroxyselina-4,11-dien-14-al	Terpenoids	150695	137884	207711	52583.4	42062.1	133409	1.08875	0.0729358	2.17619	1.1218	up
Smsn005712	Persicarin (Isohamnetin-3-O-sulfate)	Flavonoids	14942.6	25358.3	15937.1	3340	5970.98	7896.82	1.28098	0.0445705	3.26817	1.70848	up
Zbfn002690	1-(4-Hydroxybenzoyl)Glucose; 25545-07-7	Phenolic acids	967248	957868	953876	187585	216160	236493	1.42265	0.000143096	4.49675	2.16888	up
MW0168281	Dioleoylphosphatidic acid	Lipids	6306.57	8185	5551.46	0	0	0	1.41834	0.013457	0	0	up
MW0011908	Dioleoyl phosphatidylserine	Lipids	63476.4	55484.7	47098.6	10339.4	16053.5	7897.34	1.37838	0.0038023	4.84278	2.27583	up
pme2268	Trigonelline	Alkaloids	3.00332e+07	2.89988e+07	3.02932e+07	1.38418e+07	1.0271e+07	1.01489e+07	1.39743	0.00209442	2.60715	1.38247	up
pme1738	3-Carbamyl-1-methylpyridinium;(1-Methylnicotinamide)	Alkaloids	3.0436e+07	3.02712e+07	3.16647e+07	1.38217e+07	1.0119e+07	1.06323e+07	1.40122	0.00131672	2.67178	1.4178	up
mws0376	Fumaric acid	Organic acids	4.58565e+07	2.0057e+07	4.3088e+07	1.82265e+07	12044080	2.04934e+07	1.07438	0.131036	2.14722	1.10247	up
Labn004481	Gentisic acid-[6''-(3-hydroxy-3-methylglutaryl)]-glucoside	Phenolic acids	362682	550947	356239	149713	150481	143013	1.3806	0.0495498	2.86518	1.51863	up
Wbmn002637	4β-hydroxypaulownin	Lignans and Coumarins	1.74273e+07	1.4967e+07	1.58702e+07	2.98889e+06	4.14405e+06	4.86427e+06	1.39622	0.000271927	4.02297	2.00826	up
pmp000573	Acacetin-7-O-galactoside	Flavonoids	149181	200047	168166	31520.6	137472	39773.1	1.10495	0.0771527	2.47835	1.30938	up
Cmpp005475	Meranzin	Lignans and Coumarins	298127	344215	301373	10482.3	66052.3	10490.9	1.30931	0.000355212	10.8441	3.43884	up
Lhlp120627	Carvylacetate	Terpenoids	378633	419744	338754	115767	111888	150516	1.40062	0.00233065	3.00692	1.58829	up
pmb1574	9,12-Octadecadien-6-Ynoic Acid	Lipids	300634	349864	270067	83328.8	82193.4	49964.3	1.38856	0.00340681	4.27203	2.09492	up
Qmyp101401	11,12-O-Isopropyfidenesolajiangxin F	Terpenoids	149103	159916	137205	53839.3	70206.6	92301.7	1.31082	0.00772335	2.06253	1.04442	up
Lhdp120310	Urenalobaside C	Terpenoids	669521	1.02224e+06	858738	262364	243614	455004	1.29644	0.0167054	2.65405	1.4082	up
Hmln002362	Dehydrochebulic acid trimethyl ester	Tannins	29610.4	36675	23274.8	15652.2	11975	12603	1.33425	0.0420335	2.22619	1.15458	up
Zmhn004909	3,4-Digalloylshikimic acid	Phenolic acids	51292.1	105045	105045	12987.8	17858.3	21675	1.34603	0.0577109	4.97671	2.31519	up
Hmln003398	2,3,19,23-Tetrahydroxyurs-12-en-28-oic acid	Terpenoids	65952.9	65313.2	69282.7	10687.8	16990.7	14006	1.4083	5.00176e-05	4.81111	2.26637	up
MWSslk114	Pherocon (4-(4-Acetoxyphenyl)-2-butanone)	Others	204733	202208	206701	92680.5	60227.7	64978.3	1.38482	0.00522749	2.81634	1.49382	up
Cmzn005999	Dunalianoside B*	Phenolic acids	2780215	1.36531e+06	2676595	1.24229e+06	703741	1381675	1.0636	0.108765	2.0501	1.03569	up
Lmmn004625	Dihydrokaempferol-7-O-glucoside*	Flavonoids	2780215	1.36531e+06	2676595	1.24229e+06	703741	1381675	1.0636	0.108765	2.0501	1.03569	up
pmb2799	12,13-Epoxy-9-Octadecenoic Acid	Lipids	483289	703910	509208	110526	143519	105125	1.4046	0.0209719	4.72314	2.23975	up
ZbWp002423	N-methylphenylalanine	Amino acids and derivatives	1.27949e+06	1.22183e+06	1.27228e+06	553579	620449	557125	1.42118	2.29835e-05	2.17982	1.12421	up
Hmqn004825	Rabdosia acid A*	Lipids	260750	272090	240195	64585.8	97306.6	43501	1.35453	0.00130963	3.76368	1.91215	up
mws0071	Apigenin-4'-O-rhamnoside	Flavonoids	167049	230365	121821	43637	56052.5	2512.46	1.0593	0.0295956	5.08048	2.34496	up
pma1751	N-(beta-D-Glucosyl)nicotinate*	Others	2.89913e+06	2.99399e+06	2788715	973598	466203	1.1426e+06	1.30957	0.00626102	3.36192	1.74929	up
pmp001236	Clove chromone	Others	128118	134042	114847	23357.8	38498.4	37776.4	1.38645	0.000280665	3.78397	1.9199	up
MWSmce584	L-Tyramine	Alkaloids	2.45687e+06	2.50311e+06	2.59948e+06	1.27383e+06	876958	967103	1.38494	0.00315478	2.42454	1.27771	up
Lmsn006130	2,3,19-Trihydroxyurs-12-en-23,28-dioic acid-28-O-glucoside	Terpenoids	1.23042e+06	1.17218e+06	1.08833e+06	413413	507601	532511	1.40254	0.00026989	2.4017	1.26406	up
Cmzn005970	Dunalianoside A*	Phenolic acids	692425	745605	626304	296283	355800	293243	1.40179	0.00190161	2.18373	1.12679	up
Zmzp000145	Trimethyllysine	Amino acids and derivatives	8.51427e+06	8.06947e+06	7.9567e+06	1.05512e+06	4.28381e+06	4.69878e+06	1.06478	0.0495874	2.44483	1.28973	up
ZbWn008223	tetradecyl hydrogen sulfate	Others	89223.1	94804.5	87257.8	47286.9	59139	21817.7	1.15839	0.0444634	2.11539	1.08092	up
Lmgn010741	2α,3α,23-Trihydroxyurs-12,20(30)-dien-28-oic acid*	Terpenoids	35885.7	35732.2	33905.5	8744.73	11873.2	10496.5	1.41385	5.49331e-05	3.39146	1.76191	up
Wmhp000041	cistanoside E	Phenolic acids	263607	306397	314414	93107.7	190409	106824	1.26863	0.0170852	2.26576	1.17999	up
Zbjn003567	1-O-rhamnose-3-O-glucoside-Caffeoyl Quinic Acid	Phenolic acids	889791	681468	807179	162045	214758	243322	1.39572	0.00495543	3.83542	1.93939	up
Lmgp000796	4-Hydroxymandelonitrile	Alkaloids	1.08116e+07	1.33215e+07	1.21688e+07	4.85703e+06	6.17813e+06	6.8422e+06	1.35747	0.00319807	2.03061	1.02191	up
pmn001356	Salvianolic acid L	Phenolic acids	31675	24167.9	22676.4	11670	14390.8	3693.69	1.12783	0.0193866	2.63891	1.39994	up
mws5035	L-Leucyl-L-phenylalanine	Amino acids and derivatives	4.49141e+06	4.50417e+06	4.50466e+06	3.23969e+06	1765885	1223570	1.19175	0.0565677	2.16727	1.11588	up
mws1409	Uridine-5'-diphosphoglucuronic acid	Nucleotides and derivatives	280077	297018	300143	180522	147498	110147	1.32519	0.0128095	2.00206	1.00149	up
Lcsn000654	Trachelosperonide B-1	Terpenoids	25996.6	31158.7	25242	11558.3	13857.7	13780.5	1.39194	0.00841205	2.10216	1.07187	up
zjgp122327	Pyridine-4-formyl-O-β-D-glucopyranoside*	Others	999523	1.00299e+06	969890	274671	366713	364354	1.40724	0.000801903	2.95545	1.56338	up
Rfmb087	9-Hydroxy-13-oxo-10-octadecenoic Acid	Lipids	271489	316866	260410	51235.4	78420.6	66066.5	1.40612	0.00196445	4.33657	2.11656	up
Wcdp007789	9-Oxooctadeca-10,12-Dienoic Acid	Lipids	217587	279289	195488	88459	37916.5	48636.4	1.33636	0.00742817	3.9561	1.98408	up
Jmwn002172	3,4-dihydroxyphenylethanol-β-D-glucopyranoside*	Phenolic acids	828112	889535	798624	87017	105572	108973	1.42522	0.000714844	8.34411	3.06076	up
Wcdp007645	9-Oxo-10,12-Octadecadienoic Acid	Lipids	1.35459e+06	1.63343e+06	1.30179e+06	271615	463694	257914	1.38267	0.0017067	4.31908	2.11072	up
Wdtp004957	6-[2,3-Dihydroxy-4-ethoxy-4-oxobutyl]-alpha-hydroxy-2-(4-methoxyphenyl)-1,3-dioxane-4-acetic acid ethyl ester	Phenolic acids	3533305	3367700	3406950	1.61723e+06	898246	2.17049e+06	1.21611	0.0344842	2.19975	1.13734	up
MWS20200	Mucic acid-dimethyl-2-O-gallate	Phenolic acids	619300	757010	602553	214976	286992	92110.6	1.26374	0.00380918	3.33098	1.73595	up
pmp001312	6-Hydroxykaempferol-3,7,6-O-triglycoside	Flavonoids	135070	231698	111302	11147.2	40010	11417.3	1.31357	0.0559413	7.64002	2.93358	up
Lahp003986	3,4-Dihydro-4-(4'-hydroxyphenyl)-5,7-dihydroxycoumarin glucoside*	Lignans and Coumarins	373830	244883	167704	115050	99160.5	155090	1.14805	0.138674	2.12948	1.0905	up
pme3186	DL-Glyceraldehyde-3-phosphate	Organic acids	164757	143162	263590	90670.4	72019.8	94528.4	1.25742	0.10102	2.22188	1.15178	up
Zmpn002908	Isoetin-7-O-glucoside-2'-O-arabinoside	Flavonoids	183455	477470	211830	11670	28340	11670	1.3734	0.09931	16.8877	4.0779	up
mws0193	L-Homocitrulline	Amino acids and derivatives	361765	370315	188298	116479	162990	178464	1.13804	0.110819	2.00985	1.00709	up
pmn001471	Lancerin; 4-C-Glucosyl-1,3,7-Trihydroxyxanthone	Flavonoids	215459	86700	70822.9	0	0	0	1.41231	0.113119	0	0	up
Wmyp000215	2,4,6-trimethoxyphenol 1-O-β-D-(6'-O-galloyl)-glucopyranoside	Phenolic acids	29262.3	20005	43345	20005	10005	9917.31	1.13229	0.105413	2.31952	1.21383	up
HJAP154	Galloylisorhamnetin	Flavonoids	341493	568551	567235	83365	80168.8	127120	1.3767	0.0304249	5.08261	2.34557	up
Wbmn00859	vitelignin A	Lignans and Coumarins	882800	1.0203e+06	755732	271202	46333.5	209014	1.22276	0.00234106	5.04954	2.33615	up
Zmzn000079	D-Erythrose-4-phosphate	Others	967917	952643	1.03835e+06	186416	508927	293595	1.28142	0.0148575	2.99201	1.58111	up
HJN087	Naringenin-4'-O-glucoside*	Flavonoids	958241	888170	936552	216971	466949	246144	1.32178	0.0117167	2.99223	1.58122	up
Lhhp102402	6-O-Acetyl-3-O-(4-O-malonyl)-xylosylcycloastragenol	Terpenoids	51849.3	114623	88289.6	11371.5	14252.4	21047.8	1.34957	0.0592003	5.4586	2.44853	up
Zmhn002574	Rhamnazin 3-Glucosyl-Arabinofuranoside	Flavonoids	13340	43277.5	41058.2	0	0	0	1.39069	0.077464	0	0	up
Hmfn000531	L-Ascorbic acid (Vitamin C)	Others	1.02053e+06	1.0813e+06	899022	472039	195140	466856	1.24032	0.00800339	2.64617	1.40391	up
mws0001	L-Asparagine	Amino acids and derivatives	5.03736e+07	3.06299e+07	6.29857e+07	2.11436e+07	1.6714e+07	1.67128e+07	1.27859	0.0835684	2.63859	1.39977	up
Qmfp122207	24-p-Coumaroyloxy-2,3-dihydroxyurs-12-en-28-oic acid (Guavacoumaric acid)	Terpenoids	40674.6	52590.9	41674.4	16863.6	13196.7	21823.7	1.35158	0.00593542	2.6008	1.37896	up
pmp000086	1-Feruloyl-sn-glycerol	Phenolic acids	671890	922915	755766	410595	172967	407242	1.19769	0.0137824	2.37239	1.24634	up
mws2212	Caffeic acid	Phenolic acids	1.00683e+06	2317035	1.27924e+06	349894	480111	489944	1.30664	0.109455	3.48733	1.80212	up
mws0145	O-Anisic acid (2-Methoxybenzoic acid)	Phenolic acids	75025	38773.8	52418.3	0	0	0	1.42046	0.0345269	0	0	up
mws0712	N-Propionylglycine	Amino acids and derivatives	1.9782e+06	1.8177e+06	1.4005e+06	1.33103e+06	585992	272760	1.07037	0.0652778	2.37302	1.24673	up
Hmqn003212	Sanguiin H4*	Tannins	20087.1	16525.5	3733.55	0	0	0	1.29275	0.113554	0	0	up
MWSHY0113	Quercetin-3-O-galactoside (Hyperin)*	Flavonoids	4.13291e+06	8231335	5269070	1261834	1.69131e+06	2091925	1.32735	0.0702498	3.49516	1.80536	up
Lmdp003286	Isohyperoside*	Flavonoids	4.13291e+06	8231335	5269070	1261834	1.69131e+06	2091925	1.32735	0.0702498	3.49516	1.80536	up
Ladp004020	tenuiflorin C glucoside*	Flavonoids	11366575	3.08604e+06	6379835	2.5355e+06	2.49558e+06	3.28837e+06	1.01156	0.224218	2.50407	1.32427	up
Hmgp002036	Nepetin-7-O-glucoside(Nepitrin)*	Flavonoids	11366575	3.08604e+06	6379835	2.5355e+06	2.49558e+06	3.28837e+06	1.01156	0.224218	2.50407	1.32427	up
Lmsn004162	1-O-Galloyl-2-O-p-Coumaroyl-β-D-glucose	Phenolic acids	163430	121725	45634.4	12222.4	17931.6	23340	1.28158	0.114322	6.18367	2.62846	up
pme0241	Benzoic acid	Phenolic acids	532337	1253835	515452	380071	389496	318364	1.07288	0.237623	2.1156	1.08106	up
mws4085	Sinapic acid	Phenolic acids	626712	775933	728610	168440	250225	467819	1.20677	0.0265731	2.40417	1.26554	up
mws0117	Homovanillic acid; 4-Hydroxy-3-methoxyphenylacetic acid	Phenolic acids	1555115	914600	714278	135070	180120	36548.1	1.29922	0.0614934	9.05217	3.17826	up
