# Supplementary material for: Changes in the Metabolome and Nutritional Quality of Pulp from Three Types of Korla Fragrant Pears with Different Appearances as Revealed by Widely Targeted Metabolomics
Source: Plants (Basel). 2023 Nov 27;12(23):3981. doi: 10.3390/plants12233981 (PMC10707832; doi:10.3390/plants12233981)
Supplement: Supplementary file 1 [file plants-12-03981-s001.zip › plants-2702487-supplementary/Table S4 A total of 595 DAMs were detected in the three groups.xlsx]

## Sheet: Sheet1
Compound Index	Compound name	Class	SD-1	SD-2	SD-3	CV-1	CV-2	CV-3	RS-1	RS-2	RS-3	cpd_ID	kegg_map	CV_vs_SD_VIP	CV_vs_SD_P-value	CV_vs_SD_Fold_Change	CV_vs_SD_Log2FC	CV_vs_SD_Type	RS_vs_CV_VIP	RS_vs_CV_P-value	RS_vs_CV_Fold_Change	RS_vs_CV_Log2FC	RS_vs_CV_Type	RS_vs_SD_VIP	RS_vs_SD_P-value	RS_vs_SD_Fold_Change	RS_vs_SD_Log2FC	RS_vs_SD_Type
MWS0952	Dihydrosphingosine-1-Phosphate	Lipids	16439.6	22881.7	24335.7	8060.83	8786.4	7354.39	31248.7	31828.5	16612.3	C01120	ko00600,ko01100	1.55918	0.0294307	0.380188	-1.39522	down	1.46483	0.0644574	3.29273	1.71929	up	-	-	-	-	-
pmb2165	LysoPC 10:0	Lipids	542681	781333	704662	258894	247601	368982	265194	251417	239880	-	-	1.49095	0.0159606	0.431552	-1.2124	down	-	-	-	-	-	1.39181	0.0253822	0.372899	-1.42314	down
Lmmn004951	2-Hydroxy-4-methyl-3-undecanoyloxypentanoic acid methyl ester*	Lipids	2.1684e+06	4.36361e+06	4.56279e+06	1.01606e+07	9.54377e+06	1.2102e+07	6.12422e+06	6.49435e+06	4.92372e+06	-	-	1.46052	0.00315386	2.86678	1.51943	up	-	-	-	-	-	-	-	-	-	-
Lmln007483	Sanleng acid*	Lipids	2.1684e+06	4.36361e+06	4.56279e+06	1.01606e+07	9.54377e+06	1.2102e+07	6.12422e+06	6.49435e+06	4.92372e+06	-	-	1.46052	0.00315386	2.86678	1.51943	up	-	-	-	-	-	-	-	-	-	-
Zmdp002216	L-γ-Glutamyl-L-leucine	Amino acids and derivatives	839185	950113	2.24776e+06	942540	719915	994577	444974	286810	505900	-	-	-	-	-	-	-	1.39614	0.0129845	0.465814	-1.10217	down	1.20992	0.17272	0.306581	-1.70566	down
Lmhp009497	LysoPE 20:4*	Lipids	118934	186906	183016	135641	119758	120970	77887.5	79443.8	75511	-	-	-	-	-	-	-	-	-	-	-	-	1.32116	0.0603092	0.4763	-1.07006	down
pmb0864	LysoPE 14:0*	Lipids	1.32811e+06	2.49273e+06	2.62597e+06	1.88422e+06	1.39586e+06	2.12944e+06	987082	1.0934e+06	915738	-	-	-	-	-	-	-	-	-	-	-	-	1.21233	0.105814	0.46476	-1.10544	down
Lmap001823	Dhurrin	Alkaloids	76079.7	104938	110154	214336	143446	250539	240632	268189	225799	C05143	ko00460,ko01100,ko01110	1.40787	0.065858	2.08923	1.06297	up	-	-	-	-	-	1.38034	0.000923246	2.52299	1.33513	up
Zmhn006530	4'-Methoxymagnaldehyde B	Lignans and Coumarins	17156.2	25446.2	12799.5	130151	143311	149396	88802.6	105453	102276	-	-	1.58257	0.00015601	7.63254	2.93216	up	-	-	-	-	-	1.39089	0.000369819	5.35237	2.42018	up
Waln011009	2-(2,3-dihydroxypropoxy)-3-(((2-(dimethylamino)ethoxy)(hydroxy)phosphoryl)oxy)propyl (11Z,14Z)-octadeca-11,14-dienoate	Lipids	2.86269e+07	4.04748e+07	4.38893e+07	2.52447e+07	2.30089e+07	2.88215e+07	19312112	1.9299e+07	1.65896e+07	-	-	-	-	-	-	-	-	-	-	-	-	1.32567	0.0484432	0.48854	-1.03345	down
mws0133	Nicotinamide	Others	5.85491e+06	7.34553e+06	9.83e+06	2.36447e+06	1.24886e+06	3.55832e+06	3.13291e+06	4.33826e+06	3.25969e+06	C00153	ko00760,ko01100,ko01240	1.4025	0.0257617	0.311399	-1.68316	down	-	-	-	-	-	1.2841	0.0596095	0.465943	-1.10178	down
Zmtn001464	4,8-Dihydroxyquinoline-2-carboxylic acid	Organic acids	1.44515e+06	1.96045e+06	2.03107e+06	681883	626578	631200	549338	528993	503116	C02470	ko00380	1.57734	0.0233339	0.356773	-1.48692	down	-	-	-	-	-	1.40569	0.0195859	0.290885	-1.78148	down
Wbsp000191	3,7,11-trimethyl-2-oxa-6,10,13-triazatricyclo[7.3.1.05,13]tridecane	Alkaloids	903223	969137	1.1478e+06	113021	75394.1	105167	269738	280535	255936	-	-	1.59773	0.00546501	0.0972075	-3.36279	down	1.51924	0.000609988	2.74611	1.45739	up	1.41912	0.00915256	0.266943	-1.9054	down
MWS0434	Trans-dehydrorosinone	Others	366969	453990	499495	240956	213034	310826	782588	798840	720644	-	-	-	-	-	-	-	1.53327	0.000211732	3.00997	1.58975	up	-	-	-	-	-
mws0983	N-Oleoylethanolamine	Alkaloids	533700	895417	872373	520419	423415	445054	278321	305779	266804	C20792	-	-	-	-	-	-	-	-	-	-	-	1.34438	0.0525161	0.369719	-1.4355	down
Yalp106267	Swietenialide A	Terpenoids	1.95846e+06	2.70615e+06	3.11853e+06	903801	850753	946750	3.89222e+06	3.70307e+06	3.6044e+06	-	-	1.5572	0.0371259	0.347071	-1.5267	down	1.56385	0.000304086	4.14603	2.05173	up	-	-	-	-	-
Lmsp010763	Monolinolenin*	Lipids	5.06042e+06	5.64638e+06	5.09148e+06	6.8867e+06	5.50833e+06	7.01776e+06	1.18461e+07	1.3179e+07	1.14059e+07	-	-	-	-	-	-	-	-	-	-	-	-	1.41789	0.00274059	2.30601	1.2054	up
Lcsp013328	linoleoyl ethanolamine	Lipids	1.03058e+07	1.4771e+07	1.7303e+07	8.30415e+06	6.7063e+06	8.50237e+06	6.40551e+06	6.81874e+06	5.8692e+06	-	-	-	-	-	-	-	-	-	-	-	-	1.32101	0.0605391	0.450532	-1.1503	down
Zahp012577	Octadecadienamide	Alkaloids	2.52332e+06	3.22703e+06	2.72489e+06	1.22253e+06	1.07776e+06	1.73282e+06	1.85397e+06	1.1236e+06	1.10535e+06	-	-	1.47233	0.00687852	0.47587	-1.07136	down	-	-	-	-	-	1.28463	0.0112556	0.481747	-1.05365	down
pmn001694	9,10,13-Trihydroxy-11-Octadecenoic Acid	Lipids	4.06254e+06	8.55702e+06	7.22423e+06	5.31032e+07	5.38355e+07	5.96234e+07	1.32083e+07	1.57996e+07	1.1933e+07	C14835	ko00591	1.57307	0.0001164	8.39366	3.0693	up	1.55331	0.000310083	0.2458	-2.02445	down	1.21327	0.0167381	2.06316	1.04486	up
Lmbn004685	5S,8R-DiHODE; (5S,8R,9Z,12Z)-5,8-Dihydroxyoctadeca-9,12-dienoate	Lipids	69422.4	105780	127100	127452	116226	159853	477299	543242	444317	C20186	ko00591	-	-	-	-	-	1.54315	0.00221084	3.6301	1.86001	up	1.39136	0.00102121	4.84567	2.2767	up
pmb0889	Punicic acid (9Z,11E,13Z-octadecatrienoic acid)	Lipids	2.20053e+06	5.07549e+06	5.12635e+06	1.46773e+07	1.52359e+07	1.6486e+07	6.66495e+06	7.45642e+06	5.96762e+06	C08364	-	1.48541	0.00166767	3.74116	1.90348	up	1.54265	0.000281042	0.43296	-1.2077	down	-	-	-	-	-
Qmfp122218	2,3-Dihydroxyurs-12,18-dien-28-oic acid (Goreishic Acid I)*	Terpenoids	7184.82	8372.51	20315.6	44455.2	35946.1	65052.6	41193.9	44582.3	34998.6	-	-	1.43983	0.0340301	4.05469	2.01959	up	-	-	-	-	-	1.2756	0.00736655	3.36673	1.75135	up
pmb0881	LysoPE 18:2	Lipids	3.27635e+06	4.77384e+06	4.93788e+06	2.95571e+06	2.70919e+06	3.41537e+06	2.22878e+06	2.24116e+06	1.95986e+06	-	-	-	-	-	-	-	-	-	-	-	-	1.32435	0.0500542	0.495054	-1.01434	down
pmn001689	9-Hydroxy-12-oxo-15(Z)-octadecenoic acid*	Lipids	85974.1	98773.6	141913	144553	124691	162395	493039	579578	492354	C21924	ko00592,ko01110	-	-	-	-	-	1.54938	0.00247547	3.62564	1.85824	up	1.40092	0.00080966	4.79082	2.26027	up
pme2598	3,4-Dihydroxybenzeneacetic acid*	Phenolic acids	2.90519e+06	2.85366e+06	3.29437e+06	5.79067e+06	5.20476e+06	5.79706e+06	6.59132e+06	6.45413e+06	6.39867e+06	C01161	ko00350,ko01100	-	-	-	-	-	-	-	-	-	-	1.4177	0.000389245	2.14776	1.10283	up
pme1292	Homogentisic acid*	Phenolic acids	2.18304e+06	3.12502e+06	3.24358e+06	5.9145e+06	5.06433e+06	5.96517e+06	6.57421e+06	5.72483e+06	6.3633e+06	C00544	ko00130,ko00350,ko01100,ko01240	-	-	-	-	-	-	-	-	-	-	1.35295	0.00176212	2.18231	1.12586	up
Wbmn011269	Vitexilactone*	Terpenoids	2.19014e+06	5.56318e+06	5.35263e+06	1.3783e+07	1.3659e+07	1.50166e+07	6.53038e+06	7.08008e+06	5.53193e+06	-	-	1.44055	0.00593381	3.23964	1.69584	up	1.53609	0.000246288	0.450848	-1.14929	down	-	-	-	-	-
Lcsp000959	Gly-Val-Ala	Amino acids and derivatives	1.06053e+06	1.91269e+06	1.76918e+06	886874	1.2212e+06	1.71837e+06	956579	572613	430533	-	-	-	-	-	-	-	-	-	-	-	-	1.19395	0.0507598	0.413234	-1.27497	down
MW0107996	Lys-Cys	Amino acids and derivatives	3.33318e+06	4.39163e+06	6.57381e+06	4.96155e+06	4.37846e+06	7.42813e+06	9.94127e+06	1.43074e+07	9.62395e+06	-	-	-	-	-	-	-	1.35828	0.0422224	2.02006	1.0144	up	1.26441	0.0290898	2.36895	1.24425	up
Qmyp101336	JiangxiBaiyingsu I	Terpenoids	233296	316661	93465.9	3.47325e+06	3.26326e+06	3.9982e+06	3.33483e+06	3.83321e+06	3.28972e+06	-	-	1.5657	0.00226245	16.6838	4.06037	up	-	-	-	-	-	1.38639	0.000993655	16.2533	4.02266	up
Lmyn007883	9,16-Dihydroxypalmitic acid	Lipids	5.24371e+06	6.93296e+06	7.85053e+06	3.48538e+06	3.10483e+06	4.89572e+06	1.10588e+07	1.23747e+07	1.10757e+07	-	-	-	-	-	-	-	1.51763	0.000497875	3.00448	1.58711	up	-	-	-	-	-
MWStz043	3,4-Di-O-caffeoylquinic acid methyl ester	Phenolic acids	55160.5	57054	87250	54037.9	51782.4	79427.2	168884	168300	117990	-	-	-	-	-	-	-	1.45523	0.0176448	2.45711	1.29696	up	1.30141	0.0186802	2.28198	1.19029	up
Wcgp010223	3-(Cyclohexen-1-yl)-2-hydroxy-4a,5-dimethyl-2,3,4,5,6,7,8,8a-octahydronaphthalen-1-one*	Others	117957	230186	214575	1.57131e+06	1.62444e+06	1.80299e+06	863594	917512	703206	-	-	1.5779	0.000364311	8.8832	3.15108	up	1.51573	0.000946466	0.496987	-1.00872	down	1.37019	0.00280168	4.41484	2.14236	up
Wbmn010746	Negundoin A*	Terpenoids	48059.3	83212.3	90449	205496	219735	226000	139552	145575	127441	-	-	1.50891	0.00281195	2.93717	1.55443	up	-	-	-	-	-	-	-	-	-	-
MW0015494	15-keto-PGF1alpha	Lipids	939274	1.15106e+06	1.48609e+06	857434	769557	1.12477e+06	2.44697e+06	2.82541e+06	2.36972e+06	-	-	-	-	-	-	-	1.52149	0.00106188	2.77717	1.47361	up	1.34046	0.00326171	2.1368	1.09545	up
pmb0880	LysoPE 18:0(2n isomer)	Lipids	52287.5	60891	97030.8	53250	33066.3	58424.1	28352.2	27387.6	25469.8	-	-	-	-	-	-	-	-	-	-	-	-	1.32241	0.0878004	0.386327	-1.3721	down
Lmhp011388	2-α-Linolenoyl-glycerol*	Lipids	5.05723e+06	5.51095e+06	5.12084e+06	7.10961e+06	5.48821e+06	6.96847e+06	1.15798e+07	1.30918e+07	1.12446e+07	-	-	-	-	-	-	-	-	-	-	-	-	1.41867	0.00481274	2.28926	1.19488	up
pmb0856	LysoPE 18:1(2n isomer)*	Lipids	6.06948e+06	1.00868e+07	1.06425e+07	5.93802e+06	5.65259e+06	6.9084e+06	3.65896e+06	4.62836e+06	4.11523e+06	-	-	-	-	-	-	-	-	-	-	-	-	1.2693	0.074519	0.462803	-1.11153	down
MWSslk149	5-Methoxysalicylic acid	Phenolic acids	425875	403210	447499	1.14619e+06	989148	1.19095e+06	768996	858592	785177	-	-	1.59678	0.00611948	2.60561	1.38162	up	-	-	-	-	-	-	-	-	-	-
Wcdp010864	Hexadecanamide	Alkaloids	4.87443e+06	5.3987e+06	4.0705e+06	2.62823e+06	1.87234e+06	2.15339e+06	3.67469e+06	2.71384e+06	2.49797e+06	-	-	1.5252	0.00883851	0.463896	-1.10813	down	-	-	-	-	-	-	-	-	-	-
Hmqn003054	9,10,11-Trihydroxy-12-octadecenoic acid	Lipids	275440	554331	505645	3.14228e+06	3.35753e+06	3.65339e+06	860782	1.00246e+06	778641	-	-	1.571	0.000287866	7.60303	2.92657	up	1.55343	0.000936739	0.260202	-1.9423	down	-	-	-	-	-
Hmjn003948	2,3,6-Trihydroxyurs-12-en-28-oic acid (Madasiatic acid)*	Terpenoids	2.35424e+06	2.81491e+06	2808979	1.34352e+07	1.20602e+07	1.63972e+07	7.89701e+06	8.23139e+06	6.79697e+06	-	-	1.59811	0.0116843	5.25092	2.39257	up	-	-	-	-	-	1.41252	0.00370637	2.87353	1.52282	up
Lhmp122225	dalodorin B	Terpenoids	155767	202369	239635	108158	176597	244513	352080	363907	347099	-	-	-	-	-	-	-	1.32403	0.0436589	2.0086	1.00619	up	-	-	-	-	-
mws0043	Nobiletin (5,6,7,8,3',4'-Hexamethoxyflavone)	Flavonoids	1.66938e+06	1.72853e+06	1.897e+06	483099	348353	518309	469908	629153	441390	C10112	-	1.57989	0.000164798	0.254917	-1.9719	down	-	-	-	-	-	1.40223	0.000177629	0.29093	-1.78125	down
MW0110349	Val-Ile	Amino acids and derivatives	140739	139399	204023	199098	141560	203509	67975.5	84600.3	87837.7	-	-	-	-	-	-	-	1.4794	0.0280641	0.441801	-1.17853	down	1.31312	0.0530428	0.496557	-1.00997	down
Wmyn000216	methyl 6-O-galloyl-β-D-gluco-pyranosid	Phenolic acids	158844	152823	174137	70639.1	77522.9	88276	82681.5	85934.2	97904.5	-	-	1.57132	0.000648409	0.486695	-1.03891	down	-	-	-	-	-	-	-	-	-	-
MWSmce706	Cyclo(Ala-Gly)	Amino acids and derivatives	2.53759e+06	1.62039e+06	1.43606e+06	1.17337e+06	1.69281e+06	798478	829054	668151	1.08442e+06	-	-	-	-	-	-	-	-	-	-	-	-	1.23699	0.085027	0.461496	-1.11561	down
pmb3066	5-O-p-Coumaroylshikimic acid O-glucoside	Phenolic acids	991443	930819	845076	635084	542097	639761	419213	371972	420246	-	-	-	-	-	-	-	-	-	-	-	-	1.414	0.00293218	0.43776	-1.19179	down
Zmjn004133	9S-Hydroperoxy-10E,12Z-octadecadienoic acid	Lipids	250091	340133	248805	2.58954e+06	2.58021e+06	3.13946e+06	1.64467e+06	1.64734e+06	1.50687e+06	C14827	ko00591,ko01100	1.60264	0.00456827	9.90337	3.30792	up	-	-	-	-	-	1.41893	6.08777e-05	5.71956	2.51591	up
pmb1207	O-Feruloyl 3-hydroxycoumarin	Lignans and Coumarins	465765	462420	291970	293640	286960	255235	262474	133400	120055	-	-	-	-	-	-	-	-	-	-	-	-	1.20181	0.0351347	0.422839	-1.24182	down
Hmqp005455	15(R)-Hydroxylinoleic Acid*	Lipids	121715	295096	523785	1.81886e+06	1.83877e+06	2.11012e+06	1.1146e+06	1.25125e+06	972925	-	-	1.46999	0.000532341	6.13202	2.61636	up	-	-	-	-	-	1.22267	0.00684736	3.54964	1.82767	up
Lman002731	Grevilloside F	Phenolic acids	3.50696e+06	3.93634e+06	4.23212e+06	2.77474e+06	2.35576e+06	3.2549e+06	1.69505e+06	1.82449e+06	1.65126e+06	-	-	-	-	-	-	-	-	-	-	-	-	1.41133	0.00663177	0.442879	-1.17502	down
Zmyn004732	2R-hydroxy-9Z,12Z,15Z-octadecatrienoic acid	Lipids	2.07227e+06	3.26828e+06	1.02783e+06	2.57687e+07	2.55804e+07	2.67355e+07	1.51423e+07	1.69888e+07	1.33597e+07	C16342	ko00592	1.56266	4.81353e-05	12.2613	3.61604	up	-	-	-	-	-	1.3585	0.00111385	7.14323	2.83658	up
MW0168670	9,12-Octadecadiynoic Acid	Lipids	762769	1.47307e+06	728990	1.82367e+06	1.5174e+06	2.02967e+06	4.18114e+06	4.64298e+06	4.10676e+06	-	-	-	-	-	-	-	1.53192	0.00038539	2.40765	1.26762	up	1.3698	0.000658156	4.36143	2.1248	up
Ladn003077	Graminone A glucoside	Lignans and Coumarins	379498	429826	452414	248752	235376	314107	211869	168532	131469	-	-	-	-	-	-	-	-	-	-	-	-	1.35963	0.00142983	0.405687	-1.30156	down
pmb2787	9-Oxo-10E,12Z-octadecadienoic acid*	Lipids	80199.5	151474	41567.5	1.03598e+06	1.10771e+06	1.07059e+06	630403	678678	562596	C14766	ko00591	1.55045	5.04918e-05	11.7635	3.55625	up	-	-	-	-	-	1.34389	0.000337036	6.84991	2.77609	up
Lmhp001461	L-Prolyl-L-Leucine	Amino acids and derivatives	1.34181e+07	2.29592e+07	2.85406e+07	2.22521e+07	1.78587e+07	2.7548e+07	11574266	1.11922e+07	1.02253e+07	-	-	-	-	-	-	-	1.46812	0.0514207	0.487621	-1.03617	down	-	-	-	-	-
pmb2804	13S-Hydroperoxy-9Z,11E-octadecadienoic acid	Lipids	124525	123569	85682.2	1.80782e+06	1.87395e+06	2.15744e+06	1.02314e+06	1.17867e+06	902046	C04717	ko00591,ko01100	1.60549	0.00304379	17.4944	4.12882	up	-	-	-	-	-	1.41826	0.00635855	9.29918	3.2171	up
MEDL00392	1-(9Z-octadecenoyl)-sn-glycero-3-phosphocholine	Lipids	2.53025e+06	3.85198e+06	4.95912e+06	3.0919e+06	2.83603e+06	3.50255e+06	1.44963e+06	1.39697e+06	1.27436e+06	-	-	-	-	-	-	-	1.54207	0.00825026	0.436983	-1.19435	down	1.32261	0.074787	0.363357	-1.46054	down
Lmtn001630	2-Glucosyloxy-2-phenylacetic acid amide	Alkaloids	1.46596e+06	1.61516e+06	1.69984e+06	406901	289651	370850	519040	553161	526455	-	-	1.59282	0.00055176	0.223261	-2.1632	down	-	-	-	-	-	1.42295	0.00349142	0.33438	-1.58044	down
Wcgp010745	3-(4-hydroxycyclohex-1-en-1-yl)-4a,5-dimethyl-3,4,4a,5,6,8a-hexahydronaphthalen-1(2H)-one	Others	125705	157014	65794.4	1.50054e+06	1.36557e+06	1.57195e+06	1.42942e+06	1.72529e+06	1.41048e+06	-	-	1.58158	0.000424609	12.7343	3.67064	up	-	-	-	-	-	1.40157	0.0033049	13.099	3.71139	up
Zjxp110301	3-Hydroxy-3,7,11-trimethyldodeca-1,6E,10-trien-9-yl isobutyrate	Terpenoids	1.32267e+06	2.40345e+06	701918	1.78104e+07	1.67208e+07	1.76439e+07	10631068	1.22951e+07	1.05913e+07	-	-	1.55555	3.47777e-05	11.7829	3.55862	up	-	-	-	-	-	1.35731	0.000225008	7.56938	2.92018	up
Lmtn003441	2-Acetyl-3-hydroxyphenyl-1-O-glucoside	Phenolic acids	3.50422e+06	3.08262e+06	3.03338e+06	1.42305e+06	1.97383e+06	2.64118e+06	1.90607e+06	1.53528e+06	1.20541e+06	-	-	-	-	-	-	-	-	-	-	-	-	1.33563	0.00365982	0.48302	-1.04985	down
Lmsn011015	1-Oxo-Siaresinolic acid*	Terpenoids	12685.4	14574.8	12948.6	114424	101789	156366	38351.8	39810.8	38363.1	-	-	1.60134	0.0213407	9.26612	3.21197	up	1.52806	0.0352794	0.312754	-1.6769	down	1.42425	6.9596e-06	2.89802	1.53507	up
Lazn002030	Guaiacylglycerol-β-Guaiacyl Ether glucoside	Lignans and Coumarins	6.71295e+06	7.00517e+06	5.04139e+06	3.98763e+06	3.80852e+06	4.65819e+06	2.17838e+06	3.13194e+06	3.25403e+06	-	-	-	-	-	-	-	-	-	-	-	-	1.31624	0.0151266	0.456534	-1.13121	down
Lmhp010908	LysoPC 19:1	Lipids	843453	1.14405e+06	1.45272e+06	862183	700788	810589	494001	563397	442465	-	-	-	-	-	-	-	-	-	-	-	-	1.31374	0.0615535	0.435979	-1.19767	down
Wcdp009119	Elaidolinolenic acid	Phenolic acids	2.9569e+06	7.43571e+06	7.30129e+06	2.04845e+07	2.14881e+07	2.31511e+07	9.63265e+06	1.07963e+07	8.58455e+06	-	-	1.46572	0.00235086	3.68057	1.87993	up	1.53947	0.000344781	0.445515	-1.16645	down	-	-	-	-	-
Hmqp005411	9-Oxo-12Z-Octadecenoic acid*	Lipids	130145	300693	499712	1.88189e+06	1.8818e+06	2.13078e+06	1.11642e+06	1.27532e+06	958923	-	-	1.48886	0.000358645	6.33439	2.6632	up	-	-	-	-	-	1.24319	0.00490394	3.60073	1.84829	up
Wbsp000107	(2s)-2-[(5s)-5-hydroxyhexa-1,3-dien-1-yl]-5-methoxy-4-[(3r)-3-methoxybutanoyl]-2-methylfuran-3-one	Others	1.28028e+06	1.93339e+06	3239780	944055	787589	1.23444e+06	1300356	1.38906e+06	1.30904e+06	-	-	1.24467	0.175919	0.459613	-1.12151	down	-	-	-	-	-	-	-	-	-	-
Lmhp010162	LysoPE 17:0	Lipids	292293	411713	594551	207150	214441	153727	111704	136743	137010	-	-	1.40524	0.105083	0.443044	-1.17448	down	-	-	-	-	-	1.34184	0.0729346	0.296834	-1.75227	down
Hmtn001120	5-(2-Hydroxyethyl)-2-O-glucosylphenol*	Phenolic acids	6.04845e+06	6.8214e+06	9.35838e+06	3.26499e+07	2.89714e+07	5.01789e+07	6.36848e+07	6.29861e+07	5.40191e+07	-	-	1.55955	0.042044	5.02965	2.33046	up	-	-	-	-	-	1.41597	0.00163166	8.12885	3.02305	up
Wasn002329	Xanthurenic Acid 8-O-Glucoside	Alkaloids	1.03042e+07	1.14746e+07	1.16516e+07	6.14486e+06	4.55639e+06	6.06607e+06	5.28642e+06	6.13244e+06	5.14303e+06	-	-	-	-	-	-	-	-	-	-	-	-	1.40125	0.000671922	0.495415	-1.01329	down
Ymjm000099	3-Oxooleana-11,13(18)-dien-28-oic acid	Terpenoids	207018	309088	376692	1.29874e+06	1.03647e+06	1.73411e+06	649348	738521	693414	-	-	1.54137	0.0292528	4.55794	2.18838	up	-	-	-	-	-	1.32115	0.00560831	2.33119	1.22107	up
Lmap001606	Helicidol	Phenolic acids	196465	185535	268995	255311	193025	47281.7	319138	419541	330247	-	-	-	-	-	-	-	1.06462	0.0706004	2.15675	1.10886	up	-	-	-	-	-
MWS0946	Sphingosine-1-Phosphate	Lipids	58691.4	77158.4	73889.9	33845.2	24760.8	37344.6	67798.2	68976.5	59917.9	C06124	ko00600,ko01100	1.50093	0.00773831	0.457474	-1.12824	down	1.47329	0.00265198	2.04994	1.03558	up	-	-	-	-	-
Lazn005628	Hedyotisol B	Lignans and Coumarins	61286.7	77269.3	66397.5	11321.7	10288.2	14660	26242.6	27796.4	22546.3	-	-	1.5891	0.00433732	0.176967	-2.49845	down	1.48942	0.00302253	2.11154	1.07829	up	1.40203	0.00702286	0.373671	-1.42016	down
pmp000476	N-Isobutyl-4,5-epoxy-2E-decaenamide	Alkaloids	479204	558042	600231	131242	133620	192144	323309	317026	296762	-	-	1.56758	0.00191628	0.279092	-1.84119	down	1.4802	0.0077314	2.05051	1.03598	up	-	-	-	-	-
pmn001691	9,12,13-Trihydroxy-10,15-octadecadienoic acid	Lipids	101909	202459	166874	1.44026e+06	1.30873e+06	1.67523e+06	450570	533362	402944	-	-	1.58042	0.00412202	9.38843	3.23088	up	1.53925	0.00592944	0.313473	-1.67359	down	1.33086	0.00389884	2.94302	1.5573	up
pme3967	2-(Dimethylamino)guanosine*	Nucleotides and derivatives	570842	1.01589e+06	919630	430922	288928	93370	445869	483154	415678	-	-	1.29877	0.0320182	0.324462	-1.62388	down	-	-	-	-	-	-	-	-	-	-
Wmmn000117	mudanoside B*	Phenolic acids	641637	1.8664e+06	908040	7.49776e+06	2.62258e+06	4.59987e+06	5.22363e+06	6.65753e+06	1.17526e+07	-	-	1.38181	0.108634	4.3091	2.10739	up	-	-	-	-	-	1.32596	0.0719316	6.9184	2.79044	up
mws0736	N-Glycyl-L-leucine*	Amino acids and derivatives	2.72148e+06	4447877	7.14501e+06	3.15516e+06	2.78354e+06	4.00617e+06	1.74086e+06	1.9415e+06	1.71299e+06	C02155	-	-	-	-	-	-	-	-	-	-	-	1.2124	0.146744	0.376919	-1.40768	down
pme3388	Homoarginine	Amino acids and derivatives	253881	76445.9	342551	564618	402545	458365	463813	431169	385614	C01924	-	1.11965	0.0641427	2.11855	1.08308	up	-	-	-	-	-	-	-	-	-	-
Lmsn011201	2,3-Dihydroxy-19-oxo-18,19-secours-11,13(18)-dien-28-oic acid (Swinhoeic acid)*	Terpenoids	12555.9	14259.6	14994.7	106318	96241.1	143820	37311.7	43716.7	38140.9	-	-	1.59969	0.0195188	8.28453	3.05042	up	1.52049	0.03256	0.344044	-1.53934	down	1.41628	0.0027615	2.85024	1.51108	up
HJN090	Butin-7-O-glucoside*	Flavonoids	267802	314166	305366	499842	433987	528294	762510	826526	618472	-	-	-	-	-	-	-	-	-	-	-	-	1.39782	0.0151776	2.4878	1.31487	up
Lmyn007622	9,10,18-Trihydroxystearic acid	Lipids	708691	934115	1.00292e+06	559415	467277	762538	1.80202e+06	1.88851e+06	1.62878e+06	C19621	ko00073	-	-	-	-	-	1.51186	0.000578805	2.97296	1.5719	up	1.36014	0.00175289	2.01053	1.00757	up
Lcsp001899	Gly-Phe-Glu	Amino acids and derivatives	1.14728e+06	1.81835e+06	2.52243e+06	2.17519e+06	1.82694e+06	2.34669e+06	742611	757432	658905	-	-	-	-	-	-	-	1.54617	0.00956533	0.340055	-1.55616	down	1.26469	0.106844	0.393391	-1.34596	down
Zadn009075	Hydroperoxylinoleic acid*	Lipids	63363.2	106203	112421	127816	111231	162539	501370	588017	471619	-	-	-	-	-	-	-	1.53861	0.00304105	3.88711	1.9587	up	1.39523	0.00225938	5.53574	2.46878	up
pmn001686	10,16-Dihydroxypalmitic acid	Lipids	120764	149552	177382	82135.2	63094.9	97280.6	245672	259694	235907	C08285	ko00073	-	-	-	-	-	1.52653	0.000315537	3.05666	1.61196	up	-	-	-	-	-
Lmfp009701	Glycerol 9(E),11(Z),13(E)-octadecatrienoyl ester*	Lipids	5.10693e+06	5.42857e+06	5.15697e+06	7.09539e+06	5.41173e+06	7.11562e+06	1.16129e+07	1.30017e+07	1.15981e+07	-	-	-	-	-	-	-	-	-	-	-	-	1.42286	0.0033331	2.30765	1.20642	up
Cmzp002057	6-O-Acetylarbutin	Phenolic acids	2.52005e+06	2.87757e+06	3.23892e+06	381202	564434	572088	429403	442239	363999	-	-	1.58435	0.004476	0.175733	-2.50855	down	-	-	-	-	-	1.42143	0.00642677	0.143071	-2.8052	down
MWSHC20125	5-O-Caffeoylshikimic acid	Phenolic acids	32666	43345	46680	188465	138405	337070	45010	60020	51680	-	-	1.52784	0.0934135	5.41148	2.43602	up	1.45655	0.104437	0.23603	-2.08296	down	-	-	-	-	-
Hmyn007168	LysoPG 16:0	Lipids	2.4922e+06	4.29762e+06	4.44874e+06	2.36841e+06	2.34392e+06	3.12408e+06	1.39547e+06	1.4727e+06	1.1776e+06	-	-	-	-	-	-	-	-	-	-	-	-	1.32448	0.0597332	0.359991	-1.47397	down
Waln011524	1-(2,3-dihydroxypropoxy)-3-(((2-(dimethylamino)ethoxy)(hydroxy)phosphoryl)oxy)propan-2-yl palmitate*	Lipids	2.67815e+06	3.91173e+06	6.76711e+06	2.35233e+06	2.23012e+06	2.12239e+06	1.13518e+06	1.1187e+06	1.0708e+06	-	-	-	-	-	-	-	1.55816	0.0018567	0.495862	-1.01199	down	1.32352	0.109885	0.248909	-2.00631	down
Wasn002449	Protocatechuic acid 1-O-Rutinoside	Phenolic acids	1.82805e+06	2.39586e+06	2.23398e+06	7.0974e+06	5.84616e+06	1.00833e+07	9.41888e+06	9.6397e+06	9.19252e+06	-	-	1.55359	0.0458528	3.56569	1.83418	up	-	-	-	-	-	1.42027	8.26845e-06	4.37466	2.12917	up
mws0089	Kaempferol-7-O-glucoside*	Flavonoids	976675	750557	1188275	484160	315355	514265	1.27227e+06	1814830	1304285	-	-	1.43218	0.0339371	0.450618	-1.15002	down	1.49245	0.0189361	3.34256	1.74095	up	-	-	-	-	-
pma1303	LysoPC 16:2*	Lipids	448434	724851	811935	425681	368497	659061	254909	217246	201214	-	-	-	-	-	-	-	1.39593	0.0953504	0.463357	-1.1098	down	1.34063	0.0547006	0.339191	-1.55983	down
MWS1900	Undecanedioic acid	Lipids	1.76591e+06	2.10687e+06	2.3818e+06	1.00381e+06	816265	1.00815e+06	1.28647e+06	1.46794e+06	1.42734e+06	-	-	1.55116	0.0150876	0.452185	-1.14501	down	-	-	-	-	-	-	-	-	-	-
Zmln000668	Monogalloyl-diglucose	Phenolic acids	36985.4	48432.2	63104.2	116100	96447.1	141831	138835	177888	148072	-	-	1.47714	0.0176221	2.38603	1.25461	up	-	-	-	-	-	1.37088	0.00307876	3.12947	1.64592	up
Cmmn012461	Dehydroabietic acid	Terpenoids	1.71295e+06	2.32102e+06	2.47809e+06	2.28174e+06	8.63724e+06	1.9257e+06	1.5223e+06	1.51606e+06	770750	C12078	-	-	-	-	-	-	1.08783	0.300652	0.296551	-1.75365	down	-	-	-	-	-
Lmqp000427	N-Methyl-Trans-4-Hydroxy-L-Proline	Amino acids and derivatives	2.76383e+06	1.75429e+06	1.52623e+06	4.16574e+06	5.99432e+06	4.32973e+06	4.71119e+06	3.61459e+06	4.71857e+06	-	-	1.45732	0.0210523	2.39724	1.26138	up	-	-	-	-	-	1.27393	0.011576	2.15811	1.10977	up
Lmhp011549	LysoPC 20:1	Lipids	218576	508812	714143	140675	131971	122596	143068	149255	145852	-	-	1.39391	0.135882	0.274182	-1.86679	down	-	-	-	-	-	1.19733	0.145465	0.303965	-1.71803	down
Zaxn005611	Methyl abieta	Terpenoids	464806	516146	549492	219410	220055	221647	282365	268838	232087	-	-	1.60079	0.00711426	0.431974	-1.21098	down	-	-	-	-	-	-	-	-	-	-
Lmbp000123	L-Homomethionine	Amino acids and derivatives	86127.5	237151	221998	947264	659593	947706	425967	391509	390435	C17213	ko00966,ko01110,ko01210	1.47431	0.00878293	4.68489	2.22802	up	1.48389	0.0410265	0.472845	-1.08056	down	1.14833	0.0377853	2.21523	1.14745	up
pmb2653	DMelezitose O-rhamnoside	Others	136540	337694	190003	118429	88724.9	225559	75955	60247.1	73664.7	-	-	-	-	-	-	-	1.17718	0.214433	0.485003	-1.04393	down	1.27523	0.127193	0.315952	-1.66222	down
Lmbn005662	9(10)-EpOME;(9R,10S)-(12Z)-9,10-Epoxyoctadecenoic acid	Lipids	81168.6	110797	107697	202851	172539	240671	356949	438437	354823	C14825	ko00591,ko01100	1.50575	0.0187856	2.05585	1.03974	up	-	-	-	-	-	1.40761	0.00501881	3.83836	1.94049	up
Zmyn004676	17-Hydroxylinolenic acid	Lipids	1.59531e+06	3.05283e+06	1.46112e+06	3.72382e+06	3.2968e+06	4.16181e+06	7.93541e+06	8.68684e+06	7.18206e+06	C16346	ko00592	-	-	-	-	-	1.5263	0.00279542	2.12872	1.08999	up	1.35625	0.0010255	3.89643	1.96215	up
Lmbn003970	9,12,13-TriHOME; 9(S),12(S),13(S)-Trihydroxy-10(E)-octadecenoic acid	Lipids	512280	1.14557e+06	953044	7.81169e+06	8.16947e+06	9.29151e+06	1.95907e+06	2.35339e+06	1.7398e+06	C14833	ko00591	1.57206	0.00103026	9.67971	3.27496	up	1.55021	0.00172645	0.239479	-2.06203	down	1.23708	0.0115598	2.31809	1.21293	up
Yalp005912	Swietenialide D	Terpenoids	273907	492959	680259	41321.2	140980	54425	580734	254451	386772	-	-	1.45701	0.0666795	0.163584	-2.6119	down	1.39699	0.0621425	5.1619	2.3679	up	-	-	-	-	-
Labn002107	galloyl xylosyl glucoside*	Phenolic acids	1.29066e+06	1.72508e+06	1.54195e+06	6.34458e+06	5.70463e+06	1.57131e+07	1.02594e+07	1.196e+07	1.14861e+07	-	-	1.51067	0.139062	6.09132	2.60675	up	-	-	-	-	-	1.42264	0.00165818	7.3953	2.88661	up
Waln011704	1-(2,3-dihydroxypropoxy)-3-(((2-(dimethylamino)ethoxy)(hydroxy)phosphoryl)oxy)propan-2-yl (Z)-14-Octadecenoic Acid	Lipids	2.36663e+06	3.07359e+06	4.53437e+06	2.40041e+06	1.96325e+06	2.81155e+06	1.24608e+06	1.18188e+06	1.06455e+06	-	-	-	-	-	-	-	1.49112	0.0326835	0.486746	-1.03876	down	1.335	0.0762872	0.35014	-1.514	down
Zmcp102206	(Z)-3,8-Dihydro 6,6·;7,3'a-diligustilide	Others	630396	813617	877561	791130	3.35669e+06	607469	539541	496634	325632	-	-	-	-	-	-	-	1.0307	0.33031	0.286377	-1.80401	down	-	-	-	-	-
mws1313	Sinensetin (5,6,7,3',4'-pentamethoxyflavone)	Flavonoids	254847	253073	244957	33912.7	17733.3	24093.8	53933.3	39746.7	45066.8	C10186	-	1.58935	1.04996e-05	0.100601	-3.31329	down	-	-	-	-	-	1.42177	5.57357e-06	0.184289	-2.43996	down
MWS2070	Propyl 4-hydroxybenzoate	Phenolic acids	123856	129679	133208	299266	243702	343104	107463	100194	109246	-	-	1.56731	0.0276746	2.29111	1.19605	up	1.53519	0.0213952	0.357649	-1.48339	down	-	-	-	-	-
Wbmp006077	1,10-dimethoxy-6,6-dimethyl-2,9-di(propan-2-yloxy)-5,6,6a,7-tetrahydro-4H-dibenzo[de,g]quinolin-6-ium	Alkaloids	7.0063e+06	9.75444e+06	5.43596e+06	2.23798e+07	2.14638e+07	2.67789e+07	2.58433e+07	3.02793e+07	2.46294e+07	-	-	1.5449	0.0018866	3.18166	1.66978	up	-	-	-	-	-	1.38068	0.00116671	3.63802	1.86315	up
Hmgp002238	Jaceosidin-7-O-Glucoside	Flavonoids	441084	515103	508195	359197	236004	450516	812807	1700095	636853	-	-	-	-	-	-	-	1.29987	0.162688	3.01205	1.59075	up	1.08012	0.229405	2.15091	1.10495	up
Yajn004424	2-((6-hydroxy-4-(hydroxy(methoxy)methyl)-7-methyl-1,4a,5,6,7,7a-hexahydrocyclopenta[c]pyran-1-yl)oxy)-6-(hydroxymethyl)tetrahydro-2H-pyran-3,4,5-triol	Terpenoids	307030	321200	255858	519680	459756	725576	705462	996767	868603	-	-	-	-	-	-	-	-	-	-	-	-	1.3949	0.0174856	2.90789	1.53997	up
Lajp006279	5,3'-dihydroxy-6,7,4',5'-tetramethoxyflavone glucoside	Flavonoids	1.73544e+06	2.15879e+06	2.33179e+06	4.92447e+06	3.06534e+06	6.37213e+06	3.18706e+06	3.29078e+06	2.7125e+06	-	-	1.40013	0.10064	2.30676	1.20587	up	-	-	-	-	-	-	-	-	-	-
mws1375	Nicotianamine	Alkaloids	1.10726e+07	1.0166e+07	1.09009e+07	6.32354e+06	1.33856e+06	6.72569e+06	5.69427e+06	6.32858e+06	5.82034e+06	C05324	ko00270,ko00999,ko01100,ko01110	1.10733	0.0725755	0.447667	-1.1595	down	-	-	-	-	-	-	-	-	-	-
Zmyn004449	9-Hydroxy-12-oxo-10(E),15(Z)-octadecadienoic acid	Lipids	22612	32892.3	25516.1	63624	55193	73255.3	58490.7	54464.4	55137.3	C21923	ko00592,ko01110	1.53861	0.00705357	2.37067	1.24529	up	-	-	-	-	-	1.36764	0.00498684	2.07469	1.0529	up
Labn002264	Grevilloside G*	Phenolic acids	5.75739e+06	2.58396e+06	9.11426e+06	3.46901e+07	2.86001e+07	4.62312e+07	6.04556e+07	6.12386e+07	5.16137e+07	-	-	1.49183	0.017767	6.27428	2.64945	up	-	-	-	-	-	1.36395	0.000426295	9.9285	3.31158	up
Wagn011658	1-Palmitoyl-Sn-Glycerol 3-O-Diglucoside	Lipids	63771.9	104110	113667	49060.1	41642.5	43103	32195.3	25672.6	28959.5	-	-	1.43793	0.0813128	0.475248	-1.07325	down	-	-	-	-	-	1.35722	0.0493327	0.308392	-1.69716	down
pmf0348	2,6-Dimethyl-7-octene-2,3,6-triol	Others	2.81684e+06	3.21474e+06	3.46355e+06	1.31283e+06	1.07222e+06	1.51707e+06	1.97997e+06	2.24428e+06	2.11511e+06	-	-	1.55363	0.00204298	0.410961	-1.28293	down	-	-	-	-	-	-	-	-	-	-
Hasp010605	(S)-2,3-dihydroxypropyl (9Z,12Z,15Z)-octadeca-9,12,15-trienoate	Others	103361	119271	75994.8	82644.2	102970	140244	544417	573451	227528	-	-	-	-	-	-	-	1.4056	0.0886384	4.12878	2.04572	up	1.30543	0.0858909	4.50528	2.17162	up
mws0237	Azelaic acid	Organic acids	2.66748e+07	3.25683e+07	3.48723e+07	1.46149e+07	1.23389e+07	1.59178e+07	2.15192e+07	2.28871e+07	2.16531e+07	C08261	-	1.54942	0.0102924	0.455521	-1.13441	down	-	-	-	-	-	-	-	-	-	-
Wagp005869	3-Hydroxy-beta-ionol 3-(6''-Malonyl)Glucoside*	Others	898783	1.37602e+06	1.37646e+06	480901	440050	706122	509653	604989	606139	-	-	1.43359	0.0327162	0.445619	-1.16612	down	-	-	-	-	-	1.3184	0.0511272	0.471283	-1.08533	down
pmp000579	Diosmetin-7-O-galactoside*	Flavonoids	4.17981e+06	4.6804e+06	5.49775e+06	1.48148e+06	1.1133e+06	2.23206e+06	13057985	5.57146e+06	4.22228e+06	-	-	1.49391	0.00354581	0.336179	-1.5727	down	1.38291	0.158561	4.7343	2.24315	up	-	-	-	-	-
Wcgn012724	6-Hydroxyphomodiol	Others	9.6257e+06	1.12318e+07	1.08602e+07	2.77373e+07	2.27893e+07	2.93353e+07	8.51562e+06	8.51858e+06	8.39886e+06	-	-	1.58162	0.0111192	2.5179	1.33222	up	1.55209	0.0115655	0.318463	-1.6508	down	-	-	-	-	-
Smpn009230	2,3,23-Trihydroxyolean-12-en-28-oic acid*	Terpenoids	2.36286e+06	3.30202e+06	3.12591e+06	1.38137e+07	1.21938e+07	1.62538e+07	8.89911e+06	7.94451e+06	7.47151e+06	-	-	1.58803	0.00806043	4.80745	2.26527	up	-	-	-	-	-	1.39372	0.000958534	2.76597	1.46779	up
Wbmn009702	2,3,23-Trihydroxyurs-12-en-28-oic acid*	Terpenoids	2.36286e+06	3.30202e+06	3.12591e+06	1.38137e+07	1.21938e+07	1.62538e+07	8.89911e+06	7.94451e+06	7.47151e+06	-	-	1.58803	0.00806043	4.80745	2.26527	up	-	-	-	-	-	1.39372	0.000958534	2.76597	1.46779	up
Yalp002838	4-Methoxy-5-(hydroxymethyl)-2H-1-benzopyran-2-one	Lignans and Coumarins	6.93587e+06	7.3112e+06	17743730	9.42197e+06	8.7387e+06	23842075	2.94922e+06	7330700	2.94951e+06	-	-	-	-	-	-	-	1.23845	0.18362	0.314966	-1.66673	down	1.01828	0.212484	0.413538	-1.27391	down
Lmgn007652	Tianshic acid	Organic acids	505619	1.05334e+06	911522	7.83084e+06	7.92126e+06	9.48105e+06	1.87745e+06	2.25162e+06	1.68958e+06	-	-	1.57802	0.00265963	10.2139	3.35246	up	1.55039	0.00383612	0.230595	-2.11657	down	1.26258	0.00869511	2.35527	1.23589	up
Lmmn004032	Cis-Jasmone	Others	2.47078e+06	3.46635e+06	3.39678e+06	755282	571461	869876	387732	359068	364898	C08490	-	1.56759	0.0129698	0.235337	-2.0872	down	-	-	-	-	-	1.42083	0.0133821	0.119103	-3.06972	down
mws1329	Quercetin-7-O-glucoside	Flavonoids	556624	693454	674399	852601	788505	980505	1.27688e+06	2206975	1786135	C12639	-	-	-	-	-	-	1.39436	0.0758243	2.01021	1.00735	up	1.35079	0.050338	2.7384	1.45333	up
MW0017129	cis-10-Nonadecenoic acid	Lipids	136233	319329	456954	1.96775e+06	1.85645e+06	2.24365e+06	1.14801e+06	1.25269e+06	972244	-	-	1.50778	0.000398681	6.64959	2.73327	up	-	-	-	-	-	1.26925	0.0028463	3.69632	1.88609	up
Hmmp004437	Hydroxyindirubin	Alkaloids	518481	445325	585797	475764	299714	584516	208459	315644	250614	-	-	-	-	-	-	-	-	-	-	-	-	1.31919	0.00856079	0.499946	-1.00016	down
pmf0397	Arachidic acid	Lipids	9.86893e+06	9.92683e+06	1.10502e+07	3.53439e+06	3.4575e+06	3.28957e+06	4.69023e+06	4.8765e+06	3.98195e+06	C06425	ko01040	1.60736	0.00237768	0.333317	-1.58503	down	-	-	-	-	-	1.40598	0.000458854	0.439237	-1.18693	down
Wagn012030	2-Palmitoyl-Sn-Glycerol 3-O-Diglucoside	Lipids	960424	1.21368e+06	1.49204e+06	826959	790133	872062	294541	294055	264192	-	-	-	-	-	-	-	1.55995	0.000446372	0.342602	-1.5454	down	1.4053	0.0253519	0.232612	-2.10401	down
Zahp013600	Octadec-2-enamide*	Alkaloids	9.14669e+06	1.2699e+07	9.42576e+06	5.60162e+06	3.6851e+06	6.16496e+06	8.82772e+06	5.8307e+06	5.67448e+06	-	-	1.4146	0.0237183	0.494114	-1.01708	down	-	-	-	-	-	-	-	-	-	-
Wccp011838	Octadec-8-enamide*	Alkaloids	9.14669e+06	1.2699e+07	9.42576e+06	5.60162e+06	3.6851e+06	6.16496e+06	8.82772e+06	5.8307e+06	5.67448e+06	-	-	1.4146	0.0237183	0.494114	-1.01708	down	-	-	-	-	-	-	-	-	-	-
pmb0964	Isopentenyladenine-7-N-glucoside	Nucleotides and derivatives	6.05672e+07	5.31617e+07	6.25895e+07	3.38941e+07	4.47416e+07	3.37763e+07	2.37335e+07	2.54766e+07	2.27205e+07	-	-	-	-	-	-	-	-	-	-	-	-	1.41547	0.00415449	0.407959	-1.2935	down
Lcsp002261	Thr-Trp	Amino acids and derivatives	1.21507e+06	2.29539e+06	2.83966e+06	2.02357e+06	1.70043e+06	2.65683e+06	1.10777e+06	976673	988983	-	-	-	-	-	-	-	1.46341	0.0563192	0.481665	-1.0539	down	1.13163	0.148381	0.483995	-1.04694	down
Lmhp010190	LysoPC 18:1(2n isomer)*	Lipids	299514	509607	686573	399980	341472	623548	194710	268118	237228	-	-	-	-	-	-	-	-	-	-	-	-	1.15303	0.136709	0.468047	-1.09527	down
Wbmp010456	Macrophypene B*	Terpenoids	115295	264760	247646	1.56211e+06	1.68053e+06	1.74423e+06	944598	935402	1.33231e+06	-	-	1.55736	3.82431e-05	7.94464	2.98998	up	-	-	-	-	-	1.34885	0.0139669	5.11758	2.35546	up
pmb0296	1-Oleoyl-Sn-Glycerol	Lipids	965307	837191	721112	400015	331696	456235	443583	515690	466055	-	-	1.51642	0.0113612	0.470733	-1.08702	down	-	-	-	-	-	-	-	-	-	-
Zmgp005229	(5S)-5-Methoxy-1,7-diphenyl-3-heptanone	Others	16181.9	28372.4	13614.2	163886	142844	168638	109471	140362	98664.9	-	-	1.57694	0.000437425	8.17225	3.03073	up	-	-	-	-	-	1.38299	0.00937217	5.99119	2.58284	up
Saln000499	7-O-(4''-O-glucosyl)coumaroyl-loganic acid	Terpenoids	533252	889489	932585	742258	775931	1.1823e+06	305826	328752	351343	-	-	-	-	-	-	-	1.49565	0.0549628	0.36509	-1.45368	down	1.31041	0.0674926	0.418592	-1.25638	down
Wasn001007	Isoascorbic acid 2-O-glucoside	Others	6.67921e+06	6.9708e+06	6.25275e+06	3.8585e+06	2.67181e+06	3.60775e+06	2.64574e+06	3.43176e+06	2.67183e+06	-	-	-	-	-	-	-	-	-	-	-	-	1.39202	0.000453233	0.439604	-1.18572	down
Lmmp001410	Dihydrocaffeoylputrescine	Alkaloids	599673	960761	655637	352261	297047	199248	192216	205731	225490	-	-	1.47359	0.0410503	0.38291	-1.38492	down	-	-	-	-	-	1.38746	0.04099	0.281325	-1.82969	down
Waln011222	2-(2,3-dihydroxypropoxy)-3-(((2-(dimethylamino)ethoxy)(hydroxy)phosphoryl)oxy)propyl palmitate*	Lipids	2.86449e+06	4.25502e+06	6.80585e+06	2.30894e+06	2.2395e+06	2.34824e+06	1.28823e+06	1.16641e+06	1.11519e+06	-	-	1.2808	0.17938	0.49526	-1.01374	down	-	-	-	-	-	1.33225	0.0956724	0.256355	-1.96378	down
Yaln006140	Munduleaflavanone B	Flavonoids	3.54613e+06	5.90288e+06	5.16889e+06	1.6879e+06	1.62031e+06	3.12014e+06	1.608e+06	1.61957e+06	1.14332e+06	-	-	1.3588	0.0381055	0.439758	-1.18522	down	-	-	-	-	-	1.3589	0.0338127	0.299009	-1.74174	down
MWS2426	Tryptophan glutamic acid	Amino acids and derivatives	222665	324688	465895	449923	348366	486761	213350	205458	176571	-	-	-	-	-	-	-	1.49733	0.0244385	0.463313	-1.10994	down	-	-	-	-	-
Lmnn102707	Cimidahurinine*	Phenolic acids	151754	196272	212345	121634	137231	165978	72911.8	83655	76220.4	-	-	-	-	-	-	-	-	-	-	-	-	1.3848	0.0236368	0.415416	-1.26737	down
pmp001281	LysoPC 18:1*	Lipids	4.42225e+06	6.09397e+06	8.81703e+06	5.064e+06	4.22498e+06	6.37823e+06	2.81496e+06	2.86285e+06	2.91828e+06	-	-	-	-	-	-	-	-	-	-	-	-	1.27033	0.107664	0.444627	-1.16933	down
pmb0197	N7-Methylguanosine	Nucleotides and derivatives	1.43337e+06	2.87971e+06	3.35621e+06	878505	640599	1.14098e+06	968813	1.22621e+06	945561	C20674	-	1.37703	0.0940877	0.346848	-1.52762	down	-	-	-	-	-	1.19282	0.117419	0.409501	-1.28806	down
Labn003432	Glucosyl tachioside	Phenolic acids	279827	330050	309709	227440	137162	209923	150922	158428	145196	-	-	-	-	-	-	-	-	-	-	-	-	1.41056	0.00592919	0.494294	-1.01656	down
WaYn011395	2-(2,3-dihydroxypropoxy)-3-(((2-(dimethylamino)ethoxy)(hydroxy)phosphoryl)oxy)propan-2-yl (Z)-14-Octadecenoic Acid	Lipids	2.28966e+06	3.51125e+06	4.50134e+06	2.4908e+06	1.9875e+06	2.72819e+06	1.20016e+06	1.24311e+06	1.10459e+06	-	-	-	-	-	-	-	1.50546	0.0271689	0.492314	-1.02235	down	1.33136	0.0715059	0.344378	-1.53794	down
mws2108	Cryptochlorogenic acid (4-O-Caffeoylquinic acid)*	Phenolic acids	1.14726e+07	1.49738e+07	1.35174e+07	5.2101e+07	2.57012e+07	6.87405e+07	9.5762e+06	1.24452e+07	1.17059e+07	-	-	1.45171	0.104195	3.66689	1.87456	up	1.43749	0.0947176	0.230154	-2.11933	down	-	-	-	-	-
Lmsn006839	2,3,19,23,24-Pentahydroxyolean-12-en-28-oic acid-28-O-glucoside	Terpenoids	552365	677614	799942	877332	698970	1.26473e+06	1.32286e+06	1.48065e+06	1.35882e+06	-	-	-	-	-	-	-	-	-	-	-	-	1.36545	0.0020644	2.05049	1.03597	up
Lcsp001439	Pro-Leu-Glu	Amino acids and derivatives	1.5101e+06	3.00003e+06	3.1852e+06	3.08761e+06	3.59204e+06	4.4231e+06	1.26469e+06	1.3259e+06	1.24566e+06	-	-	-	-	-	-	-	1.53508	0.0245077	0.345523	-1.53315	down	1.14512	0.135769	0.498517	-1.00429	down
MWS201400	Val-Trp	Amino acids and derivatives	3.62411e+06	6.38302e+06	8.93321e+06	6.46123e+06	5.27347e+06	8.35526e+06	2.90728e+06	2.93367e+06	2.74227e+06	-	-	-	-	-	-	-	1.48998	0.050039	0.427239	-1.22688	down	1.15641	0.152931	0.453171	-1.14187	down
pmn001367	Protocatechuic acid-4-O-glucoside*	Phenolic acids	1.06971e+07	1.53641e+07	1.22618e+07	3.76375e+07	3.29222e+07	5.19146e+07	6.69152e+07	6.75808e+07	58676423	-	-	1.54919	0.0330902	3.19586	1.6762	up	-	-	-	-	-	1.41557	0.00064656	5.04066	2.33361	up
pmb2871	1-O-Gentisoyl-β-D-glucoside*	Phenolic acids	1.06971e+07	1.53641e+07	1.22618e+07	3.76375e+07	3.29222e+07	5.19146e+07	6.69152e+07	6.75808e+07	58676423	-	-	1.54919	0.0330902	3.19586	1.6762	up	-	-	-	-	-	1.41557	0.00064656	5.04066	2.33361	up
Lakn002165	Protocatechuic acid glucosyl xyloside	Phenolic acids	677502	836009	803023	2.45965e+06	1.91912e+06	2.89384e+06	3.47974e+06	4.23153e+06	4.15859e+06	-	-	1.56897	0.0251347	3.13943	1.6505	up	-	-	-	-	-	1.42058	0.00428099	5.12398	2.35726	up
Lmtp002474	Apigenin-6-C-(2''-glucosyl)arabinoside	Flavonoids	93370	62942.6	168440	48656.5	43345	97675.2	50015	43639.7	40010	-	-	-	-	-	-	-	-	-	-	-	-	1.16014	0.178228	0.411589	-1.28072	down
MWS201465	Glu-Phe	Amino acids and derivatives	664331	588857	200895	1.31177e+06	777021	1.42731e+06	1.25954e+06	1.36878e+06	1.35763e+06	-	-	1.2303	0.0551696	2.41809	1.27387	up	-	-	-	-	-	1.188	0.0226453	2.74121	1.45481	up
Lmjp003655	6-C-MethylKaempferol-3-glucoside*	Flavonoids	3.42351e+06	5.08825e+06	4.49426e+06	1.31663e+06	1.08862e+06	2.12866e+06	5.82632e+06	5.20375e+06	4.27367e+06	-	-	1.47086	0.0120892	0.348601	-1.52035	down	1.47833	0.00416805	3.3754	1.75506	up	-	-	-	-	-
MWS2673	5,6-DiHETrE[(±)5,6-dihydroxy-8Z,11Z,14Z-eicosatrienoic acid]	Lipids	110858	124168	119093	64985.3	41663.9	48858.1	60981.5	73639.6	51342	C14772	ko00590,ko01100	1.53642	0.00297044	0.439139	-1.18725	down	-	-	-	-	-	-	-	-	-	-
mws0036	Hesperetin-7-O-rutinoside (Hesperidin)	Flavonoids	542705	700055	651490	93370	65020	51666.5	94527.9	198475	165100	C09755	-	1.59242	0.00443714	0.110892	-3.17278	down	1.25648	0.0993073	2.18086	1.12489	up	1.35706	0.00187633	0.241839	-2.04788	down
mws1454	Persicoside	Flavonoids	167307	225799	236797	187376	149938	264653	53786.9	58267.4	56273.6	-	-	-	-	-	-	-	1.51317	0.0503034	0.27963	-1.83841	down	1.40824	0.0187855	0.267228	-1.90386	down
Zbzp007301	2-Methoxy-6-undecyl-1,4-benzoquinone	Quinones	61906.6	76007.4	20549.4	665029	632159	673159	635576	876219	653632	-	-	1.54501	1.62153e-05	12.4341	3.63623	up	-	-	-	-	-	1.36906	0.0104412	13.6652	3.77243	up
pme0116	L-Carnosine	Amino acids and derivatives	284833	234823	262975	231617	232970	126689	134816	116652	114122	C00386	ko00340,ko00410,ko01100	-	-	-	-	-	-	-	-	-	-	1.40139	0.00419444	0.467129	-1.09811	down
HJAP061	Quercetin-3-O-(2''-O-arabinosyl)rutinoside	Flavonoids	825725	592289	631400	813990	684980	1127785	910167	2333975	2134210	-	-	-	-	-	-	-	1.09492	0.167596	2.04753	1.03388	up	1.16943	0.126721	2.62434	1.39195	up
pme2914	3-Hydroxy-3-methylpentane-1,5-dioic acid	Amino acids and derivatives	3.24684e+07	4.76618e+07	3.76394e+07	1.41763e+07	2.50784e+07	3.21663e+07	1.36435e+07	7.32202e+06	7.13115e+06	C03761	-	-	-	-	-	-	1.28203	0.0945697	0.393395	-1.34595	down	1.35879	0.0102647	0.238573	-2.0675	down
Lcsp001437	Ala-Leu-Glu	Amino acids and derivatives	1.39307e+06	2.7352e+06	3.46393e+06	3.69787e+06	3.19238e+06	5.23485e+06	1.99252e+06	2.20648e+06	1.58209e+06	-	-	-	-	-	-	-	1.40851	0.0646965	0.476787	-1.06858	down	-	-	-	-	-
pmb2507	2-Deoxyribose-1-phosphate*	Nucleotides and derivatives	5.99255e+06	7.53497e+06	8.29922e+06	2.87645e+06	3.6072e+06	3.35055e+06	2.36735e+06	2.26999e+06	3.20913e+06	C00672	ko00030,ko00240,ko01100	1.54653	0.0198441	0.450558	-1.15022	down	-	-	-	-	-	1.37693	0.0105235	0.359489	-1.47598	down
Wdtp003242	methyl-4,5-diacetyloxy-6-[4-(hydroxymethyl)phenoxy]-3-methyloxane-2-carboxylate	Phenolic acids	4.05845e+06	7500905	4.16082e+06	2.69594e+06	2.49969e+06	2.72919e+06	1.20967e+06	1.38152e+06	1.15868e+06	-	-	-	-	-	-	-	1.54671	0.000148133	0.473181	-1.07954	down	1.36665	0.0712706	0.238539	-2.0677	down
Hmln003209	5-Methoxytrachelogenin	Phenolic acids	24798	28979.1	42505.3	69430.1	35148.3	85076.5	76874.7	87118	84674.2	-	-	-	-	-	-	-	-	-	-	-	-	1.35259	0.00293659	2.58268	1.36887	up
MW0015225	7-oxo-11-Dodecenoic acid	Lipids	180652	255497	175815	694034	727922	742531	224327	239350	193369	-	-	1.58241	0.000312999	3.53696	1.82251	up	1.55605	1.45715e-05	0.303557	-1.71996	down	-	-	-	-	-
zjbp111606	9-Hydroxyselina-4,11-dien-14-al	Terpenoids	52583.4	42062.1	133409	102314	101570	132177	150695	137884	207711	-	-	-	-	-	-	-	-	-	-	-	-	1.08875	0.0729358	2.17619	1.1218	up
Lmbn002737	3-Methylbenzaldehyde	Others	243545	278610	542705	28340	40010	48345	100040	105045	48345	C07209	ko01100	1.55444	0.0782928	0.109587	-3.18985	down	1.22749	0.11753	2.17173	1.11884	up	1.27915	0.0983965	0.237994	-2.071	down
Lcsp002477	Gly-Val-Leu	Amino acids and derivatives	1.10494e+06	1.84534e+06	2.58367e+06	1.32955e+06	956402	1.60729e+06	865496	878839	730763	-	-	-	-	-	-	-	-	-	-	-	-	1.18287	0.137868	0.447257	-1.16082	down
Hmsp000364	L-Cyclopentylglycine	Amino acids and derivatives	1.10531e+07	9.32819e+06	1.08476e+07	4.32516e+06	3.95279e+06	6.01943e+06	6.82829e+06	6.51876e+06	6.37204e+06	-	-	1.50906	0.0027432	0.457826	-1.12713	down	-	-	-	-	-	-	-	-	-	-
Smsn005712	Persicarin (Isohamnetin-3-O-sulfate)	Flavonoids	3340	5970.98	7896.82	15606.3	4975.82	12953	14942.6	25358.3	15937.1	-	-	-	-	-	-	-	-	-	-	-	-	1.28098	0.0445705	3.26817	1.70848	up
pmb0550	Cyanidin-3-O-glucoside (Kuromanin)	Flavonoids	736883	944849	1.17245e+06	510924	411973	296794	432762	564388	495475	C08604	ko00942,ko01110	1.46655	0.0317925	0.427334	-1.22656	down	-	-	-	-	-	-	-	-	-	-
Zbfn002690	1-(4-Hydroxybenzoyl)Glucose; 25545-07-7	Phenolic acids	187585	216160	236493	470659	332419	537996	967248	957868	953876	-	-	1.47898	0.05437	2.09465	1.06671	up	1.46993	0.0133569	2.14678	1.10218	up	1.42265	0.000143096	4.49675	2.16888	up
MWS201469	Glu-Arg	Amino acids and derivatives	1.00655e+06	1.06745e+06	1.55952e+06	925893	921604	896795	548958	491837	490798	-	-	-	-	-	-	-	-	-	-	-	-	1.35617	0.0555333	0.421518	-1.24633	down
MW0106496	dl-Alanyl-dl-phenylalanine	Organic acids	282386	283579	340718	587757	389976	678469	211670	256098	259021	-	-	-	-	-	-	-	1.43231	0.0637209	0.438829	-1.18827	down	-	-	-	-	-
mws4183	Quercetin-3-O-arabinoside	Flavonoids	12813.6	25005	43345	13340	22048.5	17255	23855.5	56685	31498.9	-	-	-	-	-	-	-	1.20457	0.177973	2.12826	1.08968	up	-	-	-	-	-
MW0168281	Dioleoylphosphatidic acid	Lipids	0	0	0	4452.88	4761.04	7004.49	6306.57	8185	5551.46	-	-	1.60038	0.0214157	0	0	up	-	-	-	-	-	1.41834	0.013457	0	0	up
Jmwn002117	2-(3,4-dihydroxyphenyl)ethanediol 1-O-β-D-glucopyranoside*	Phenolic acids	2.92144e+06	4.15476e+06	7.11626e+06	3.31495e+06	5.3125e+06	1.2968e+06	8.67695e+06	5.56716e+06	6.28281e+06	-	-	-	-	-	-	-	1.10426	0.0797704	2.06836	1.04849	up	-	-	-	-	-
MW0108103	Lys-Phe	Amino acids and derivatives	241959	179392	291801	79982.4	150030	150448	51660.1	151465	95207.8	-	-	-	-	-	-	-	-	-	-	-	-	1.15254	0.0342271	0.41833	-1.25729	down
MWSmce283	4'-Hydroxypropiophenone	Others	298203	338433	330518	191500	169193	219945	118014	119420	112012	C13342	-	-	-	-	-	-	-	-	-	-	-	1.42289	0.0027473	0.361314	-1.46868	down
MW0011908	Dioleoyl phosphatidylserine	Lipids	10339.4	16053.5	7897.34	66613.3	70886.3	90637.9	63476.4	55484.7	47098.6	-	-	1.57221	0.00778418	6.65314	2.73404	up	-	-	-	-	-	1.37838	0.0038023	4.84278	2.27583	up
pmb2855	L-Glutamine-O-glycoside	Amino acids and derivatives	780301	1.07198e+06	1.2452e+06	684400	793604	759491	473571	463204	488057	-	-	-	-	-	-	-	-	-	-	-	-	1.34307	0.0540289	0.459998	-1.1203	down
Lmmn001294	Koaburaside*	Phenolic acids	2.4599e+06	3.88395e+06	6.80515e+06	2.94143e+06	4.79994e+06	1.09481e+06	8.2485e+06	5.16126e+06	5.98579e+06	-	-	-	-	-	-	-	1.12224	0.0687112	2.19501	1.13423	up	-	-	-	-	-
pme2268	Trigonelline	Alkaloids	1.38418e+07	1.0271e+07	1.01489e+07	2.77589e+07	3.85781e+07	2.70522e+07	3.00332e+07	2.89988e+07	3.02932e+07	C01004	ko00760	1.5389	0.0249773	2.72577	1.44666	up	-	-	-	-	-	1.39743	0.00209442	2.60715	1.38247	up
Yaap006468	Medioresinol B	Lignans and Coumarins	148137	122060	99032.7	55480.6	10055	104988	171549	169467	175999	-	-	-	-	-	-	-	1.13985	0.0513336	3.03193	1.60024	up	-	-	-	-	-
mws0236	2-Aminoethanesulfonic acid	Organic acids	133203	138149	157275	63229.4	33459.6	19344.4	76041.4	90452.4	85258.3	C00245	ko00430,ko00920,ko01100,ko02010	1.46208	0.0049909	0.270709	-1.88518	down	1.23392	0.0612046	2.16965	1.11746	up	-	-	-	-	-
Zjyp102910	11β-hydroxy-3-oxo-4(5),6(7)-diene-eudesman-12-ol	Terpenoids	61058.4	60934.9	74449.1	138012	172713	227087	119429	129654	116890	-	-	1.53942	0.0445883	2.73776	1.453	up	-	-	-	-	-	-	-	-	-	-
Lcsp002236	Pro-Glu-Ile	Amino acids and derivatives	1.34035e+06	2.5221e+06	3.12154e+06	1.44484e+06	1.31278e+06	2.13625e+06	906562	972623	776966	-	-	-	-	-	-	-	-	-	-	-	-	1.2374	0.108523	0.38032	-1.39472	down
Zbfn004495	3-O-(3,5-Dimethoxy-4-hydroxybenzoyl)-4-O-caffeoylquinic acid	Phenolic acids	1.06617e+06	1.36926e+06	1.59134e+06	552644	453129	693208	799788	970369	907117	-	-	1.49582	0.021942	0.421922	-1.24495	down	-	-	-	-	-	-	-	-	-	-
Wagp005779	3-Oxo-Alpha-Ionol 3'-(6''-Malonyl)Glucoside	Others	5.25881e+06	4.56554e+06	5.69385e+06	2.27308e+06	1.83897e+06	3.03128e+06	2.02484e+06	2.27586e+06	1.9098e+06	-	-	1.48514	0.00436037	0.460319	-1.11929	down	-	-	-	-	-	1.405	0.00642542	0.400207	-1.32118	down
mws0906	Coniferin	Phenolic acids	1.1335e+07	1.29342e+07	1.41886e+07	1.07926e+07	9.2683e+06	1.31561e+07	5.768e+06	5.89958e+06	5.15857e+06	C00761	ko00940,ko01110	-	-	-	-	-	-	-	-	-	-	1.40345	0.00888624	0.437522	-1.19257	down
pmp001309	6-Hydroxykaempferol-7-O-glucoside	Flavonoids	745403	1277375	1.27079e+06	546944	373808	772457	1.02436e+06	1.45543e+06	1.40257e+06	-	-	-	-	-	-	-	1.36921	0.0156997	2.2929	1.19718	up	-	-	-	-	-
mws0791	Poncirin (Isosakuranetin-7-O-neohesperidoside)*	Flavonoids	33213.6	40543.6	33879.9	4814.67	1691.35	9669.08	14824.9	8629.15	9304.63	C09830	-	1.43832	0.000759699	0.150274	-2.73433	down	1.01303	0.145063	2.02525	1.0181	up	1.37069	0.00138583	0.304344	-1.71623	down
MWSslk252	Didymin (Isosakuranetin-7-O-rutinoside)*	Flavonoids	33213.6	40543.6	33879.9	4814.67	1691.35	9669.08	14824.9	8629.15	9304.63	-	-	1.43832	0.000759699	0.150274	-2.73433	down	1.01303	0.145063	2.02525	1.0181	up	1.37069	0.00138583	0.304344	-1.71623	down
Lmhp009349	LysoPE 20:4(2n isomer)*	Lipids	111114	164516	184063	128519	103024	136665	66099.8	61299.4	75369.2	-	-	-	-	-	-	-	-	-	-	-	-	1.32368	0.0546017	0.441096	-1.18084	down
pme3968	7-Methylguanine	Nucleotides and derivatives	91640.6	171311	176749	44192.2	41635.9	75229.2	47975.7	67539.6	53215.8	C02242	-	1.39354	0.062441	0.366289	-1.44895	down	-	-	-	-	-	1.26972	0.0756695	0.383741	-1.3818	down
pmb2654	Anthranilate-1-O-Sophoroside	Phenolic acids	342305	427957	477757	275780	232155	371643	206002	224139	166066	-	-	-	-	-	-	-	-	-	-	-	-	1.34193	0.018886	0.477723	-1.06575	down
Lmmn002793	Iriflophenone-3-C-glucoside	Phenolic acids	532049	1.07816e+06	1.68334e+06	617249	454191	555209	198985	213640	187203	-	-	1.07609	0.235024	0.49389	-1.01774	down	1.5366	0.0167445	0.368751	-1.43928	down	1.31663	0.114046	0.182123	-2.45702	down
MWSmce674	Phylloquinone (Vitamin K1)	Others	92195.3	92839.2	113132	49834.4	39389.2	49554.8	64382.7	71705.6	65677.8	-	-	1.55537	0.00661415	0.465439	-1.10333	down	-	-	-	-	-	-	-	-	-	-
pme3511	Orotidine	Others	174829	286932	188498	89306.8	136379	216122	95285.7	24207.7	60155.7	-	-	-	-	-	-	-	1.12025	0.12727	0.406622	-1.29824	down	1.2237	0.0275509	0.276273	-1.85583	down
pme1738	3-Carbamyl-1-methylpyridinium;(1-Methylnicotinamide)	Alkaloids	1.38217e+07	1.0119e+07	1.06323e+07	2.84747e+07	3.95431e+07	2.7677e+07	3.0436e+07	3.02712e+07	3.16647e+07	C02918	ko00760,ko01100	1.54248	0.0255047	2.7679	1.46879	up	-	-	-	-	-	1.40122	0.00131672	2.67178	1.4178	up
Hmmp004965	Diosmetin-7-O-glucoside*	Flavonoids	3.45061e+06	4.94763e+06	10437590	1.58973e+06	1.09361e+06	5610075	5.3828e+06	5.93012e+06	4.36493e+06	-	-	1.00589	0.251188	0.4403	-1.18344	down	-	-	-	-	-	-	-	-	-	-
MWSmce486	Manninotriose	Others	150181	192734	207037	43345	224995	73355	283983	253257	260141	C05404	ko00052,ko01100	-	-	-	-	-	1.16843	0.110319	2.3336	1.22256	up	-	-	-	-	-
mws0376	Fumaric acid	Organic acids	1.82265e+07	12044080	2.04934e+07	21359468	1.92998e+07	4.8359e+07	4.58565e+07	2.0057e+07	4.3088e+07	C00122	ko00020,ko00190,ko00220,ko00250,ko00350,ko00360,ko00620,ko00650,ko00760,ko01100,ko01110,ko01200	-	-	-	-	-	-	-	-	-	-	1.07438	0.131036	2.14722	1.10247	up
Labn004481	Gentisic acid-[6''-(3-hydroxy-3-methylglutaryl)]-glucoside	Phenolic acids	149713	150481	143013	229303	145756	269495	362682	550947	356239	-	-	-	-	-	-	-	-	-	-	-	-	1.3806	0.0495498	2.86518	1.51863	up
Wbmn002637	4β-hydroxypaulownin	Lignans and Coumarins	2.98889e+06	4.14405e+06	4.86427e+06	1.20615e+07	1.12894e+07	7.91157e+06	1.74273e+07	1.4967e+07	1.58702e+07	-	-	1.47705	0.0236038	2.60581	1.38173	up	-	-	-	-	-	1.39622	0.000271927	4.02297	2.00826	up
Zmxn003874	7,8-Dihydro-Buddlenol B(threo)	Phenolic acids	527791	585227	629847	335079	298951	416177	766489	730114	642393	-	-	-	-	-	-	-	1.49741	0.00202518	2.03674	1.02626	up	-	-	-	-	-
pmp000573	Acacetin-7-O-galactoside	Flavonoids	31520.6	137472	39773.1	122991	66373.9	103560	149181	200047	168166	-	-	-	-	-	-	-	-	-	-	-	-	1.10495	0.0771527	2.47835	1.30938	up
Ymjm000094	3,28-Dihydroxyolean-12-en-11-one	Terpenoids	62693.7	105490	107303	59381.4	67665.6	69320.6	33169.3	43581.7	26946.2	-	-	-	-	-	-	-	-	-	-	-	-	1.29203	0.04754	0.376414	-1.40961	down
Cmdn003997	6'-O-α-D-galactosylbarlerin*	Terpenoids	4084425	5644735	5172285	2027670	1657935	2979180	3415485	3781220	3335280	-	-	1.4428	0.011254	0.447258	-1.16082	down	-	-	-	-	-	-	-	-	-	-
Cmdn004285	6'-O-β-D-glucosylbarlerin*	Terpenoids	4084425	5644735	5172285	2027670	1657935	2979180	3415485	3781220	3335280	-	-	1.4428	0.011254	0.447258	-1.16082	down	-	-	-	-	-	-	-	-	-	-
Lcsn007077	Octyl-Beta-D-Glucopyranoside	Others	85400.8	112826	143648	50753.5	44208.1	54813.2	74624.6	77659.1	64509.3	-	-	1.49639	0.0582891	0.438098	-1.19067	down	-	-	-	-	-	-	-	-	-	-
Cmpp005475	Meranzin	Lignans and Coumarins	10482.3	66052.3	10490.9	81777.5	90718.7	131705	298127	344215	301373	-	-	1.28072	0.0413768	3.49554	1.80552	up	1.51395	0.000571118	3.10227	1.63333	up	1.30931	0.000355212	10.8441	3.43884	up
Wbmp007680	5,6,6a,7-tetrahydro-1,2,9,10-tetraethoxy-6-n-pentyl-4H-dibenzo[de,g]quinolin-4-ol	Alkaloids	3.62642e+06	2.87616e+06	4.03053e+06	2.38614e+06	1.87728e+06	2.05506e+06	1.59526e+06	1.61089e+06	1.25302e+06	-	-	-	-	-	-	-	-	-	-	-	-	1.36718	0.0180848	0.423349	-1.24008	down
MWSmce632	Vanillin acetate	Phenolic acids	135724	76113.5	104206	364355	325262	389871	178831	168978	158593	-	-	1.55407	0.000586789	3.41563	1.77215	up	1.54403	0.00569751	0.469114	-1.09199	down	-	-	-	-	-
mws4075	Hypoglycyrrhizic acid(β)	Terpenoids	4198.75	5307.17	5408.29	1896.41	1230.69	1741.9	4196.29	3585.7	3176.07	-	-	1.55246	0.00457488	0.326467	-1.61499	down	1.46597	0.00697203	2.25058	1.17029	up	-	-	-	-	-
Cmxp003975	Okanin-4'-O-glucoside(Marein)*	Flavonoids	6.21037e+06	17135405	1.22594e+07	3.88938e+06	6.35789e+06	3.75409e+06	9.19766e+06	4.62328e+06	7.16216e+06	-	-	1.28123	0.142593	0.39324	-1.34652	down	-	-	-	-	-	-	-	-	-	-
Lhlp120627	Carvylacetate	Terpenoids	115767	111888	150516	141055	119181	186591	378633	419744	338754	-	-	-	-	-	-	-	1.49765	0.00187136	2.54491	1.34761	up	1.40062	0.00233065	3.00692	1.58829	up
Jmwn006041	Dehydrodiconiferylalcohol-9'-O-glucoside	Lignans and Coumarins	455951	438460	449503	482773	470580	493762	219386	244118	206021	-	-	-	-	-	-	-	1.55223	0.000157035	0.462663	-1.11197	down	1.41176	0.00052986	0.498191	-1.00523	down
MEDL00404	2-Palmitoyl-rac-glycerol	Lipids	220296	262304	277101	164891	160133	197944	75832.6	63140.4	63866.9	-	-	-	-	-	-	-	1.53822	0.00690121	0.387864	-1.36638	down	1.41589	0.00592169	0.267	-1.90509	down
pmb1574	9,12-Octadecadien-6-Ynoic Acid	Lipids	83328.8	82193.4	49964.3	418289	409126	512143	300634	349864	270067	-	-	1.58526	0.00407221	6.21644	2.63609	up	-	-	-	-	-	1.38856	0.00340681	4.27203	2.09492	up
Qmyp101401	11,12-O-Isopropyfidenesolajiangxin F	Terpenoids	53839.3	70206.6	92301.7	57411.8	33906.7	56815.9	149103	159916	137205	-	-	-	-	-	-	-	1.49202	0.000693063	3.01229	1.59086	up	1.31082	0.00772335	2.06253	1.04442	up
Lhdp120310	Urenalobaside C	Terpenoids	262364	243614	455004	778632	659051	1.02e+06	669521	1.02224e+06	858738	-	-	1.44732	0.0227956	2.55747	1.35472	up	-	-	-	-	-	1.29644	0.0167054	2.65405	1.4082	up
Lcsp001306	Ser-Ile-Asp	Amino acids and derivatives	870196	1.05546e+06	1.54846e+06	1.38732e+06	1.17075e+06	1.89011e+06	705226	776681	390853	-	-	-	-	-	-	-	1.3545	0.0363624	0.421017	-1.24805	down	-	-	-	-	-
Hmln002362	Dehydrochebulic acid trimethyl ester	Tannins	15652.2	11975	12603	16609.3	11027.5	11661.9	29610.4	36675	23274.8	-	-	-	-	-	-	-	1.43039	0.0331036	2.27896	1.18838	up	1.33425	0.0420335	2.22619	1.15458	up
Lmhp010515	LysoPC 17:0(2n isomer)*	Lipids	1.66829e+06	2.62414e+06	3.82241e+06	1.28842e+06	1.25245e+06	1.32529e+06	871290	905073	855639	-	-	1.32982	0.150808	0.476431	-1.06966	down	-	-	-	-	-	1.30416	0.0991695	0.324344	-1.6244	down
pme0075	N-Acetyl-L-glutamic acid	Amino acids and derivatives	788317	918397	783068	386302	434714	416031	287143	326707	249821	C00624	ko00220,ko01100,ko01110,ko01210,ko01230	1.5829	0.00664045	0.496849	-1.00912	down	-	-	-	-	-	1.40448	0.00176998	0.346886	-1.52747	down
Zmhn004909	3,4-Digalloylshikimic acid	Phenolic acids	12987.8	17858.3	21675	81695	43997.7	32464.7	51292.1	105045	105045	-	-	1.36685	0.137761	3.01131	1.59039	up	-	-	-	-	-	1.34603	0.0577109	4.97671	2.31519	up
Hmln003398	2,3,19,23-Tetrahydroxyurs-12-en-28-oic acid	Terpenoids	10687.8	16990.7	14006	59855.9	54243.8	74639.8	65952.9	65313.2	69282.7	-	-	1.57512	0.0100742	4.5278	2.17881	up	-	-	-	-	-	1.4083	5.00176e-05	4.81111	2.26637	up
Lcsp003010	Ile-Asp-Leu	Amino acids and derivatives	2.87707e+06	4135880	3.48119e+06	2.31749e+06	1.76273e+06	2.87945e+06	1.17678e+06	1.27276e+06	1.39608e+06	-	-	-	-	-	-	-	-	-	-	-	-	1.3912	0.0230961	0.366453	-1.4483	down
pme0519	D-Sucrose*	Others	4.18056e+07	5.35941e+07	6.01343e+07	4.67707e+07	4.82178e+07	6.69963e+07	2.64606e+07	2.51723e+07	2.86736e+07	C00089	ko00052,ko00500,ko01100,ko01110,ko02010	-	-	-	-	-	1.47769	0.0496702	0.495766	-1.01227	down	-	-	-	-	-
MWSmce221	5,7-Dihydroxy-4-methylcoumarin	Lignans and Coumarins	1.00672e+06	1.15375e+06	1.26577e+06	658784	236870	782676	310345	531452	236870	-	-	1.1777	0.0540892	0.489846	-1.0296	down	-	-	-	-	-	1.31763	0.00277109	0.314825	-1.66738	down
mws4163	Nystose	Others	267084	300131	414351	146966	163857	168066	148957	155557	195853	-	-	1.50326	0.0613592	0.487883	-1.03539	down	-	-	-	-	-	-	-	-	-	-
Lcsp001414	Ile-Val-Gly	Amino acids and derivatives	3.8304e+06	5.66845e+06	5.7701e+06	5.33329e+06	4.90924e+06	7.81019e+06	2.54373e+06	2.72199e+06	2.21295e+06	-	-	-	-	-	-	-	1.47324	0.0564943	0.414268	-1.27136	down	1.31548	0.0476447	0.489796	-1.02975	down
Lmbn005172	2,6-Dimethoxybenzaldehyde*	Others	48582.1	42114	66400	23340	26576.9	21675	26737.3	48584.6	38345	-	-	1.513	0.0543032	0.45572	-1.13378	down	-	-	-	-	-	-	-	-	-	-
Lmjn102210	Desmethylagrimonolide-6-O-β-D-glucopyranoside*	Lignans and Coumarins	94572.3	119133	93514.1	302335	225868	367956	92956.6	107933	92404.2	-	-	1.54599	0.0365154	2.917	1.54448	up	1.51085	0.0375306	0.327279	-1.61141	down	-	-	-	-	-
pmb2640	Dodecanoic acid (Lauric acid)	Lipids	1.06258e+06	1.29736e+06	1.19368e+06	3.18855e+06	2.53537e+06	3.40548e+06	896335	901274	901972	C02679	ko00061,ko01100,ko01110	1.57221	0.0145621	2.56905	1.36123	up	1.54938	0.0145576	0.295702	-1.75779	down	-	-	-	-	-
MWSslk114	Pherocon (4-(4-Acetoxyphenyl)-2-butanone)	Others	92680.5	60227.7	64978.3	26305.8	63708.3	48319.6	204733	202208	206701	-	-	-	-	-	-	-	1.48474	0.00420937	4.43595	2.14924	up	1.38482	0.00522749	2.81634	1.49382	up
pmb0492	N',N'',N'''-p-Coumaroyl-cinnamoyl-caffeoyl spermidine	Alkaloids	1164750	644102	1.35761e+06	156567	156119	238379	283169	182055	195516	-	-	1.53301	0.0527424	0.174031	-2.52258	down	-	-	-	-	-	1.35329	0.0564676	0.208668	-2.26072	down
Hmmp003156	Isovitexin-7-O-glucoside(Saponarin)	Flavonoids	102287	70020	128395	23964.5	37992.2	43885.9	55110.7	45010	49679.5	C08064	-	1.44217	0.0488476	0.351986	-1.50641	down	-	-	-	-	-	1.2531	0.0925215	0.498169	-1.00529	down
Cmzn005999	Dunalianoside B*	Phenolic acids	1.24229e+06	703741	1381675	1279055	1.19561e+06	1.60639e+06	2780215	1.36531e+06	2676595	-	-	-	-	-	-	-	-	-	-	-	-	1.0636	0.108765	2.0501	1.03569	up
Lmmn004625	Dihydrokaempferol-7-O-glucoside*	Flavonoids	1.24229e+06	703741	1381675	1279055	1.19561e+06	1.60639e+06	2780215	1.36531e+06	2676595	-	-	-	-	-	-	-	-	-	-	-	-	1.0636	0.108765	2.0501	1.03569	up
Lcsp003035	H-Leu-Trp-OH	Amino acids and derivatives	662976	698754	1857035	1529845	719867	1811455	437321	467036	413159	-	-	-	-	-	-	-	1.37727	0.107374	0.324418	-1.62407	down	1.08019	0.247362	0.409323	-1.28869	down
pmn001371	Eucommin A*	Lignans and Coumarins	1501210	1378310	1965140	527645	770415	500885	520955	559435	552740	C10560	-	1.52939	0.0159761	0.371325	-1.42924	down	-	-	-	-	-	1.40098	0.0263095	0.337099	-1.56876	down
mws0863	2-Deoxyribose-5'-phosphate*	Nucleotides and derivatives	650091	592073	781887	184172	144295	258438	154400	171930	154080	C00673	ko00030,ko01100	1.53632	0.00393587	0.289966	-1.78605	down	-	-	-	-	-	1.41756	0.0110387	0.237351	-2.0749	down
pmb0862	LysoPC 12:0	Lipids	70687.4	93368.9	112960	283714	232882	390338	33640.1	28423.7	27359.8	-	-	1.52495	0.0381524	3.27394	1.71103	up	1.5501	0.0276061	0.0985999	-3.34227	down	1.38051	0.0333677	0.32281	-1.63124	down
Lmpp003930	Apigenin-7-O-(6''-p-Coumaryl)glucoside	Flavonoids	73355	143410	96167.1	19419.5	31675	12729.3	20005	30010	60020	-	-	1.50227	0.0483353	0.203954	-2.29368	down	-	-	-	-	-	1.18542	0.0608501	0.351626	-1.50789	down
pmn001716	Carthamone*	Flavonoids	971640	1216850	1013600	417280	355450	500885	1754075	1470895	1100910	C08598	-	1.55127	0.00437476	0.397745	-1.33008	down	1.51041	0.0280323	3.39654	1.76406	up	-	-	-	-	-
Wayp001104	N-(1-Deoxy-1-fructosyl)Tyrosine	Nucleotides and derivatives	593082	1.32213e+06	653652	262826	367270	349867	578262	367616	381100	-	-	1.375	0.149083	0.381477	-1.39033	down	-	-	-	-	-	-	-	-	-	-
MWS2040	Methanesulfonic acid	Organic acids	299657	286941	276408	126839	204680	130493	104950	109982	119764	C11145	ko00920,ko01100	-	-	-	-	-	-	-	-	-	-	1.42242	8.26271e-05	0.387826	-1.36652	down
pmb2799	12,13-Epoxy-9-Octadecenoic Acid	Lipids	110526	143519	105125	156987	121050	171771	483289	703910	509208	C14826	ko00591,ko01100	-	-	-	-	-	1.52259	0.0227993	3.7714	1.9151	up	1.4046	0.0209719	4.72314	2.23975	up
pme1261	D-Panthenol	Others	377050	472829	392931	229895	165338	235511	514639	559772	638957	C05944	ko00770	-	-	-	-	-	1.51487	0.00230123	2.71642	1.44171	up	-	-	-	-	-
Wdtp002974	N-(p-hydroxybenzyl) adenosine	Nucleotides and derivatives	536043	540981	2134210	772414	855398	869717	353114	367186	439915	-	-	-	-	-	-	-	1.53625	0.000419363	0.464546	-1.10611	down	-	-	-	-	-
ZbWp002423	N-methylphenylalanine	Amino acids and derivatives	553579	620449	557125	991487	805132	1.09967e+06	1.27949e+06	1.22183e+06	1.27228e+06	-	-	-	-	-	-	-	-	-	-	-	-	1.42118	2.29835e-05	2.17982	1.12421	up
Hmqn004825	Rabdosia acid A*	Lipids	64585.8	97306.6	43501	133086	118554	147494	260750	272090	240195	-	-	-	-	-	-	-	-	-	-	-	-	1.35453	0.00130963	3.76368	1.91215	up
Lacp004935	Megastigm-5-en-3,9-diol glucoside*	Terpenoids	230024	263834	261910	136735	96180.5	175115	563923	241875	418795	-	-	-	-	-	-	-	1.36427	0.0922783	3.00123	1.58555	up	-	-	-	-	-
mws0071	Apigenin-4'-O-rhamnoside	Flavonoids	43637	56052.5	2512.46	6670	19991	23733.4	167049	230365	121821	-	-	-	-	-	-	-	1.47398	0.0352712	10.3034	3.36505	up	1.0593	0.0295956	5.08048	2.34496	up
Lmgn000219	Succinic semialdehyde	Organic acids	156822	115717	112713	100874	97917.5	50847.9	75415.9	66912.7	40085.1	C00232	ko00250,ko00350,ko00650,ko00750,ko00760,ko01100,ko01200	-	-	-	-	-	-	-	-	-	-	1.23608	0.0218853	0.473492	-1.07859	down
mws1013	Esculetin (6,7-Dihydroxycoumarin)	Lignans and Coumarins	1.25062e+06	1.33829e+06	1.23192e+06	725357	679960	627448	431377	371690	312015	C09263	ko00999,ko01110	-	-	-	-	-	-	-	-	-	-	1.41067	4.64048e-05	0.291844	-1.77673	down
Lmlp005236	Dihydrokaempferol-3-O-glucoside*	Flavonoids	9.0232e+06	7.2571e+06	1.70585e+07	5.15938e+06	5.30232e+06	3.8458e+06	6.59213e+06	4.30477e+06	5.45722e+06	-	-	1.33471	0.167409	0.429155	-1.22043	down	-	-	-	-	-	1.08804	0.196988	0.490543	-1.02755	down
Lmyn006221	Gingerglycolipid C	Lipids	204147	263409	339313	100944	77662.5	136462	89333.1	82469.5	70928.6	-	-	1.45694	0.0365757	0.390482	-1.35667	down	-	-	-	-	-	1.37849	0.0384717	0.300831	-1.73298	down
Lmsn004674	1-O-Cinnamoyl-β-D-glucose	Phenolic acids	158674	158101	186794	91215.5	61866.5	105486	93015.1	85658.8	65838.8	-	-	-	-	-	-	-	-	-	-	-	-	1.35843	0.00248677	0.48556	-1.04228	down
Hmqp000191	Planteose	Others	83246.5	62158.9	43931.5	33084.8	65386.1	35674.3	14975.2	23861.5	29825.7	C03848	-	-	-	-	-	-	-	-	-	-	-	1.25673	0.0568806	0.362647	-1.46336	down
pmp001251	LysoPC 18:2(2n isomer)	Lipids	2.30571e+06	3.38052e+06	3.59155e+06	2.19335e+06	1.70719e+06	2.45451e+06	1.11385e+06	1.2698e+06	1.42072e+06	-	-	-	-	-	-	-	-	-	-	-	-	1.34724	0.0389849	0.410052	-1.28612	down
pma1751	N-(beta-D-Glucosyl)nicotinate*	Others	973598	466203	1.1426e+06	1.97349e+06	1.66284e+06	2.51403e+06	2.89913e+06	2.99399e+06	2788715	-	-	1.3515	0.0222541	2.38164	1.25196	up	-	-	-	-	-	1.30957	0.00626102	3.36192	1.74929	up
Lmrn003000	2-Hydroxy-3-phenylpropanoic acid	Phenolic acids	35631	38892.2	42107.8	0	0	0	33340	25914.5	41680	C05607	ko00360,ko00960,ko01100,ko01110	1.60945	0.00230494	0	0	down	1.56213	0.0178298	0	0	up	-	-	-	-	-
mws0748	1-Caffeoylquinic acid	Phenolic acids	4.47683e+06	6.49527e+06	5.28323e+06	1.89096e+06	2.2202e+06	4.18156e+06	1.23158e+06	1.58675e+06	1.04982e+06	-	-	-	-	-	-	-	1.24901	0.170171	0.46645	-1.1002	down	1.39107	0.014608	0.237962	-2.0712	down
mws1593	D-Maltotetraose	Others	135416	143972	180928	101402	93160.1	129272	65723	54475.9	79989.1	C02052	-	-	-	-	-	-	-	-	-	-	-	1.3577	0.0115186	0.434892	-1.20127	down
pmp001236	Clove chromone	Others	23357.8	38498.4	37776.4	19769.5	48493	27901.7	128118	134042	114847	-	-	-	-	-	-	-	1.46939	0.00150633	3.92045	1.97102	up	1.38645	0.000280665	3.78397	1.9199	up
MWSmce584	L-Tyramine	Alkaloids	1.27383e+06	876958	967103	2.40903e+06	3.46691e+06	2.26846e+06	2.45687e+06	2.50311e+06	2.59948e+06	C00483	ko00350,ko00950,ko01100,ko01110,ko01240	1.5108	0.0373116	2.61215	1.38524	up	-	-	-	-	-	1.38494	0.00315478	2.42454	1.27771	up
Lmtn003032	Sambunigrin	Alkaloids	166770	128402	107935	57807.3	48228.4	63475.4	27213.1	101710	95035	C04273	-	1.50817	0.0385765	0.420512	-1.24978	down	-	-	-	-	-	-	-	-	-	-
Lmsn000363	Raspberryketone glucoside	Phenolic acids	3103460	1.06779e+06	2456005	2005695	1.09929e+06	1.26422e+06	757022	747710	909034	-	-	-	-	-	-	-	-	-	-	-	-	1.16474	0.143243	0.364218	-1.45713	down
Lmmp002463	Sexangularetin-3-O-glucoside-7-O-rhamnoside*	Flavonoids	4.27054e+06	4.33139e+06	5.5786e+06	1.58406e+06	1.44642e+06	1.94355e+06	6.3139e+06	5.4111e+06	4.68018e+06	-	-	1.56464	0.0116478	0.350764	-1.51143	down	1.53461	0.009702	3.29817	1.72167	up	-	-	-	-	-
Lmsp004721	Tamarixetin-3-O-glucoside-7-O-rhamnoside*	Flavonoids	4.27054e+06	4.33139e+06	5.5786e+06	1.58406e+06	1.44642e+06	1.94355e+06	6.3139e+06	5.4111e+06	4.68018e+06	-	-	1.56464	0.0116478	0.350764	-1.51143	down	1.53461	0.009702	3.29817	1.72167	up	-	-	-	-	-
Hmyn001360	Doitungbiphenyl A	Phenolic acids	280817	351833	379212	188597	162456	184476	94082.6	68327.7	118075	-	-	-	-	-	-	-	-	-	-	-	-	1.37907	0.0055335	0.277198	-1.85101	down
Lmsn006130	2,3,19-Trihydroxyurs-12-en-23,28-dioic acid-28-O-glucoside	Terpenoids	413413	507601	532511	875455	647366	998644	1.23042e+06	1.17218e+06	1.08833e+06	-	-	-	-	-	-	-	-	-	-	-	-	1.40254	0.00026989	2.4017	1.26406	up
MWSmce083	Ferulic acid methyl ester	Phenolic acids	60894.3	68127.7	79313.4	32272.9	31219.6	31621.8	10572.7	13515.2	23931	-	-	1.58321	0.0192877	0.456544	-1.13117	down	-	-	-	-	-	1.35741	0.00181389	0.230488	-2.11723	down
Cmzn005970	Dunalianoside A*	Phenolic acids	296283	355800	293243	532889	419871	625857	692425	745605	626304	-	-	-	-	-	-	-	-	-	-	-	-	1.40179	0.00190161	2.18373	1.12679	up
pmp001273	LysoPC 18:2	Lipids	2.55477e+06	3.52295e+06	3.88693e+06	2.24641e+06	2.00047e+06	2.90877e+06	1.59127e+06	1.39997e+06	1.33344e+06	-	-	-	-	-	-	-	-	-	-	-	-	1.35571	0.0377075	0.434003	-1.20422	down
Wbjp004870	(3R,4R,5S,6S)-3,4,5-trihydroxy-6-(hydroxymethyl)-6-((3,4,5-trihydroxy-6-(hydroxymethyl)tetrahydro-2H-pyran-2-yl)oxy)tetrahydro-2H-pyran-2,2,3,4,5-pentayl pentakis(2-methylpropanoate)	Alkaloids	492452	648179	686641	192597	161517	255331	241678	224339	212708	-	-	1.53584	0.010054	0.333527	-1.58412	down	-	-	-	-	-	1.39479	0.0214394	0.371442	-1.42879	down
Wcdp006741	1-(9Z,12Z-Octadecadienoyl)-Sn-Glycero-3-Phosphocholine	Others	3.75579e+06	5.70396e+06	6.53509e+06	3.52322e+06	3.06791e+06	4.34899e+06	2.57353e+06	2.75914e+06	2.60849e+06	-	-	-	-	-	-	-	-	-	-	-	-	1.27863	0.0819364	0.496483	-1.01018	down
Yarn005023	Tortoside E	Lignans and Coumarins	46680	66685	82321.4	18090.6	31989.8	18340	24787.4	45933.1	35171.1	-	-	1.46648	0.0379256	0.349643	-1.51604	down	-	-	-	-	-	-	-	-	-	-
Zmzp000145	Trimethyllysine	Amino acids and derivatives	1.05512e+06	4.28381e+06	4.69878e+06	8.4856e+06	6.36198e+06	1.05527e+07	8.51427e+06	8.06947e+06	7.9567e+06	C03793	ko00310,ko01100	1.1768	0.037564	2.53048	1.33941	up	-	-	-	-	-	1.06478	0.0495874	2.44483	1.28973	up
mws0572	5-Methylcytosine	Nucleotides and derivatives	85609.9	161655	138682	35700.8	90271.8	57282.4	43831	47207.6	56554.2	C02376	ko00240,ko01100	1.23378	0.0774154	0.474818	-1.07455	down	-	-	-	-	-	1.30732	0.0679639	0.382417	-1.38678	down
Lmhn003240	Benzoylmalic acid	Phenolic acids	294962	409566	374920	48345	223641	328750	470144	468588	479036	-	-	-	-	-	-	-	1.08836	0.079339	2.36005	1.23882	up	-	-	-	-	-
ZbWn008223	tetradecyl hydrogen sulfate	Others	47286.9	59139	21817.7	56274	64853.4	63653.7	89223.1	94804.5	87257.8	-	-	-	-	-	-	-	-	-	-	-	-	1.15839	0.0444634	2.11539	1.08092	up
Lmjp002596	Quercetin-3-O-sambubioside*	Flavonoids	462266	614040	943115	539360	145970	479145	955052	851104	688732	C12637	ko00944	-	-	-	-	-	1.13369	0.0468841	2.1425	1.09929	up	-	-	-	-	-
Lcsn001170	Thr-Leu	Amino acids and derivatives	400042	402779	301349	515854	401337	151111	115600	216125	156875	-	-	-	-	-	-	-	1.00373	0.20922	0.457361	-1.12859	down	1.27859	0.0102286	0.442505	-1.17623	down
Lmgn010741	2α,3α,23-Trihydroxyurs-12,20(30)-dien-28-oic acid*	Terpenoids	8744.73	11873.2	10496.5	96285.5	90920.8	132967	35885.7	35732.2	33905.5	-	-	1.59917	0.0179097	10.2902	3.3632	up	1.52981	0.032194	0.329582	-1.60129	down	1.41385	5.49331e-05	3.39146	1.76191	up
MWSmce499	Secoisolariciresinol diglucoside	Lignans and Coumarins	602476	717573	698359	523373	328032	479328	197887	132350	243146	-	-	-	-	-	-	-	1.3803	0.0315344	0.430877	-1.21465	down	1.37592	0.000582368	0.284077	-1.81565	down
Wmhp000041	cistanoside E	Phenolic acids	93107.7	190409	106824	267893	214243	302824	263607	306397	314414	-	-	1.35225	0.0311222	2.01096	1.00789	up	-	-	-	-	-	1.26863	0.0170852	2.26576	1.17999	up
mws0206	2-Hydroxybutyric Acid	Organic acids	286206	322363	411978	43260.3	49060.7	76427.6	162814	140136	114624	C05984	ko00640	1.56658	0.0122218	0.165351	-2.5964	down	1.43875	0.0106621	2.47454	1.30716	up	1.35627	0.0221482	0.409167	-1.28924	down
pmc0066	2'-Deoxyinosine-5'-monophosphate	Nucleotides and derivatives	3.38094e+06	1.01859e+06	864822	414512	1.00996e+06	233937	236969	141394	250464	C06196	ko00230,ko01232	1.1064	0.27508	0.315027	-1.66645	down	1.03622	0.27966	0.379174	-1.39907	down	1.29154	0.197989	0.11945	-3.06552	down
Hmgn002254	5,7,3'-Trihydroxy-4,6,5'-trimethoxyxanthone	Flavonoids	38075.4	61764.6	56112.2	32862.3	8091.07	44392.6	62526.1	56845.6	68155	-	-	-	-	-	-	-	1.08039	0.0754964	2.19725	1.1357	up	-	-	-	-	-
MWStz070	N-(2-Hydroxy-4-methoxyphenyl)acetamide	Alkaloids	2.12611e+06	3.23507e+06	5.13586e+06	2.37311e+06	3.30117e+06	2.65278e+06	1.17154e+06	1.49798e+06	1.1546e+06	-	-	-	-	-	-	-	1.48635	0.0200952	0.45924	-1.12268	down	1.24408	0.124821	0.364304	-1.45678	down
Zmsp007375	3,5,7,3'4'-Pentamethoxyflavone	Flavonoids	133466	152616	158262	17640.9	13497	11654.6	37578.3	38016.4	29874.5	-	-	1.6033	0.00203834	0.0963048	-3.37625	down	1.49316	0.00441636	2.46467	1.30139	up	1.4156	0.00190975	0.237359	-2.07485	down
Zbjn003567	1-O-rhamnose-3-O-glucoside-Caffeoyl Quinic Acid	Phenolic acids	162045	214758	243322	478309	462507	426075	889791	681468	807179	-	-	1.52751	0.00181426	2.20422	1.14027	up	-	-	-	-	-	1.39572	0.00495543	3.83542	1.93939	up
Lmgp000796	4-Hydroxymandelonitrile	Alkaloids	4.85703e+06	6.17813e+06	6.8422e+06	8.29606e+06	8.80104e+06	1.06724e+07	1.08116e+07	1.33215e+07	1.21688e+07	C00650	-	-	-	-	-	-	-	-	-	-	-	1.35747	0.00319807	2.03061	1.02191	up
Lcsp001977	Thr-Glu-Ile	Amino acids and derivatives	833256	1.35927e+06	1.32564e+06	893950	913619	1.19889e+06	626098	586802	509006	-	-	-	-	-	-	-	-	-	-	-	-	1.28151	0.0667074	0.489432	-1.03082	down
Wcdn000434	5-{[3,4-dihydroxy-2,5-bis(hydroxymethyl)oxolan-2-yl]oxy}-2-(hydroxymethyl)oxane-2,3,4-triol	Others	5.09262e+07	5.71036e+07	5.8122e+07	4.70155e+07	3.06921e+07	5.86222e+07	2.3795e+07	2.52405e+07	1.86803e+07	-	-	-	-	-	-	-	1.3266	0.0983512	0.496706	-1.00954	down	1.39201	0.000430406	0.407554	-1.29494	down
Latp003004	2-Methyl-5-acetonyl-7-hydroxychromone glucoside	Others	2812510	3111975	2073320	2012460	2583225	1960070	1548375	867640	1252150	-	-	-	-	-	-	-	-	-	-	-	-	1.26746	0.0231154	0.458646	-1.12455	down
MW0107087	H-Gly-Phe-Ser-OH	Amino acids and derivatives	1.32395e+06	2.74223e+06	3.23498e+06	3.54019e+06	3.9039e+06	5.0807e+06	2.05541e+06	1.95381e+06	1.68555e+06	-	-	-	-	-	-	-	1.49223	0.0334335	0.45468	-1.13708	down	-	-	-	-	-
pme3011	γ-Aminobutyric acid	Organic acids	1.22651e+06	1.61953e+06	2.18574e+06	897537	842878	824402	563279	601281	557247	C00334	ko00250,ko00330,ko00410,ko00650,ko00760,ko01100	-	-	-	-	-	-	-	-	-	-	1.36009	0.0578371	0.342186	-1.54715	down
Jmhn004431	syringetin-3-glucuronide	Flavonoids	15241	12955.8	10527.8	8914.43	8367.6	12743.6	3334.66	5671.72	10005	-	-	-	-	-	-	-	-	-	-	-	-	1.09593	0.0577358	0.490938	-1.02639	down
pmn001356	Salvianolic acid L	Phenolic acids	11670	14390.8	3693.69	2785.56	11491	15547.1	31675	24167.9	22676.4	-	-	-	-	-	-	-	1.15887	0.0292687	2.63279	1.39659	up	1.12783	0.0193866	2.63891	1.39994	up
Lmsp004247	Isorhamnetin-3-O-arabinoside-7-O-rhamnoside	Flavonoids	607217	584582	813624	352313	198337	491114	233655	199999	208869	-	-	-	-	-	-	-	-	-	-	-	-	1.40197	0.023026	0.320393	-1.64209	down
mws1292	Isoschaftoside	Flavonoids	78015.6	186521	317025	90235.5	65020	47760.4	51680	57123.4	148891	-	-	1.18434	0.206425	0.349087	-1.51834	down	-	-	-	-	-	-	-	-	-	-
pmf0248	Delta-Tocopherol	Others	44023.7	56059.8	42979.1	15206.2	6166.6	17035.3	13692.7	16267	16399.4	C14151	ko00130,ko01100,ko01110,ko01240	1.44524	0.003415	0.26847	-1.89717	down	-	-	-	-	-	1.40377	0.0135604	0.324048	-1.62572	down
Wafn002081	Dihydroxybenzoyl xyloside	Phenolic acids	152444	202623	277121	27422.9	99953.6	102704	154600	195990	146728	-	-	1.23509	0.0445071	0.363943	-1.45821	down	1.12658	0.0473036	2.1615	1.11203	up	-	-	-	-	-
HJN055	Dihydrocharcone-4'-O-glucoside	Flavonoids	189268	244580	252987	485830	215578	258526	57880.9	47833.2	64002.8	-	-	-	-	-	-	-	1.49584	0.0876755	0.176801	-2.49981	down	1.40811	0.0100445	0.2471	-2.01683	down
mws5035	L-Leucyl-L-phenylalanine	Amino acids and derivatives	3.23969e+06	1765885	1223570	5232770	3991855	8072620	4.49141e+06	4.50417e+06	4.50466e+06	-	-	1.36321	0.0734305	2.77683	1.47344	up	-	-	-	-	-	1.19175	0.0565677	2.16727	1.11588	up
mws1409	Uridine-5'-diphosphoglucuronic acid	Nucleotides and derivatives	180522	147498	110147	239732	171955	283158	280077	297018	300143	-	-	-	-	-	-	-	-	-	-	-	-	1.32519	0.0128095	2.00206	1.00149	up
Lcsn000654	Trachelosperonide B-1	Terpenoids	11558.3	13857.7	13780.5	17029.1	14911.2	25323.2	25996.6	31158.7	25242	-	-	-	-	-	-	-	-	-	-	-	-	1.39194	0.00841205	2.10216	1.07187	up
mws1080	Galactinol	Others	1.22587e+08	1.26287e+08	1.40021e+08	100373658	7.92086e+07	1.30403e+08	5.68005e+07	5.97455e+07	5.41212e+07	C01235	ko00052,ko01100	-	-	-	-	-	-	-	-	-	-	1.4179	0.00287002	0.438852	-1.18819	down
zjgp122327	Pyridine-4-formyl-O-β-D-glucopyranoside*	Others	274671	366713	364354	759826	538760	806380	999523	1.00299e+06	969890	-	-	1.47989	0.034835	2.09296	1.06554	up	-	-	-	-	-	1.40724	0.000801903	2.95545	1.56338	up
Zbfn012252	2-(dodecanoyloxy)acetic acid	Lipids	117925	132697	129436	295411	247731	354366	87044.2	109623	102827	-	-	1.56432	0.0283785	2.3615	1.23971	up	1.52795	0.0192789	0.333696	-1.58339	down	-	-	-	-	-
Hmln002355	5'-Methoxymatairesinoside*	Lignans and Coumarins	1.15407e+06	803663	1205080	674148	498663	715736	487886	510085	540251	-	-	-	-	-	-	-	-	-	-	-	-	1.34052	0.0483951	0.486345	-1.03995	down
pmn001352	6-Hydroxyrumicin-8-O-D-glucoside	Quinones	271072	254320	272272	128495	89427.1	90109.2	31374.2	89298.3	106287	-	-	1.56567	0.0019983	0.386167	-1.3727	down	-	-	-	-	-	1.24898	0.0102106	0.284531	-1.81334	down
Rfmb087	9-Hydroxy-13-oxo-10-octadecenoic Acid	Lipids	51235.4	78420.6	66066.5	221377	190650	256397	271489	316866	260410	-	-	1.56549	0.00689817	3.41516	1.77195	up	-	-	-	-	-	1.40612	0.00196445	4.33657	2.11656	up
Wagp004803	Abscisic acid D-glucopyranosyl ester	Others	334558	526585	779710	261910	173086	272852	196810	310934	357736	-	-	1.31888	0.130278	0.431391	-1.21293	down	-	-	-	-	-	-	-	-	-	-
MWSslk138	2,3,4-Trihydroxybenzoic acid	Phenolic acids	50063.6	72669.6	38123.8	110438	125147	125170	103134	100844	89860.8	-	-	1.47125	0.0106933	2.24271	1.16524	up	-	-	-	-	-	-	-	-	-	-
mws0250	L-Tyrosine*	Amino acids and derivatives	530905	808899	1.26415e+06	591616	855165	759015	302138	450558	319487	C00082	ko00130,ko00261,ko00350,ko00360,ko00400,ko00460,ko00730,ko00940,ko00950,ko00965,ko00966,ko00970,ko00999,ko01100,ko01110,ko01210,ko01230,ko01240	-	-	-	-	-	1.4253	0.0204452	0.486075	-1.04075	down	1.18759	0.133688	0.411752	-1.28015	down
Lmmn001643	2-Hydroxycinnamic acid*	Phenolic acids	2520450	3711080	6915680	0	0	0	1137865	1300920	581190	C01772	ko00360,ko00999,ko01100,ko01110	1.60729	0.0791822	0	0	down	1.56261	0.0437913	0	0	up	1.25744	0.120053	0.229705	-2.12215	down
Lmsn009900	1β-Hydroxy-2-oxopomolic acid	Terpenoids	3837.88	4235.79	4055.86	8858.24	7957.57	9807.8	6730.46	9628.37	5929.54	-	-	1.59017	0.00947504	2.19494	1.13418	up	-	-	-	-	-	-	-	-	-	-
pme2006	Diethyl glutarate	Organic acids	204555	277779	258707	156812	126996	138203	142483	76347.2	106867	-	-	-	-	-	-	-	-	-	-	-	-	1.29276	0.00932547	0.439513	-1.18602	down
Lcsp000520	Alanylproline	Amino acids and derivatives	1.75281e+06	2.0946e+06	1.92997e+06	1.87387e+06	1.8608e+06	2.45422e+06	1.05226e+06	960074	1.05979e+06	-	-	-	-	-	-	-	1.50844	0.0308844	0.496393	-1.01045	down	-	-	-	-	-
MWSHY0067	Quercetin-3-O-rutinoside (Rutin)*	Flavonoids	2.59053e+06	2.228e+06	3.0171e+06	1.34481e+06	762740	1.28245e+06	3.99779e+06	3.98815e+06	3.9535e+06	C05625	ko00944,ko01100,ko01110	1.45502	0.00807972	0.43264	-1.20876	down	1.50681	0.00400632	3.52195	1.81637	up	-	-	-	-	-
Lcsp003225	Leu-Glu-Phe	Amino acids and derivatives	929695	2208670	1253835	973320	922985	992097	909565	497540	664885	-	-	-	-	-	-	-	-	-	-	-	-	1.08524	0.173379	0.471743	-1.08393	down
Lmcp002302	N6-(2-Hydroxyethyl)adenosine*	Nucleotides and derivatives	582464	989991	840920	287412	236030	420413	415864	463402	350631	-	-	1.4392	0.0372565	0.391093	-1.35442	down	-	-	-	-	-	-	-	-	-	-
YC512113	Cotinine-glucoside	Alkaloids	465565	505939	612311	241293	216859	116152	158410	117909	148966	-	-	1.48032	0.00467715	0.362608	-1.46352	down	-	-	-	-	-	1.40743	0.00861208	0.26852	-1.8969	down
pmn001384	Isochlorogenic acid C*	Phenolic acids	301988	126730	374973	156760	110589	89282.6	125786	92621.3	104840	-	-	1.15379	0.173639	0.443742	-1.17221	down	-	-	-	-	-	1.10145	0.159619	0.402203	-1.314	down
pmn001382	Isochlorogenic acid A*	Phenolic acids	301988	126730	374973	156760	110589	89282.6	125786	92621.3	104840	-	-	1.15379	0.173639	0.443742	-1.17221	down	-	-	-	-	-	1.10145	0.159619	0.402203	-1.314	down
Ladp002110	4-hydroxy-2-oxo-1,2-dihydroquinoline-3-carboxylic acid	Alkaloids	1.31639e+07	36483620	1.46288e+07	6.8677e+06	5.83305e+06	1.03094e+07	8.54302e+06	9.23738e+06	7.77509e+06	-	-	1.26331	0.206758	0.357989	-1.48201	down	-	-	-	-	-	1.10804	0.228819	0.397588	-1.33065	down
pmp000682	Matairesinol-4'-O-glucoside (Matairesinoside)	Lignans and Coumarins	172243	190827	186184	208630	183206	237751	105494	131902	75025	-	-	-	-	-	-	-	1.39961	0.00974848	0.49623	-1.01092	down	-	-	-	-	-
MWSmce536	Methyl 2-furoate	Organic acids	4.25086e+07	5.02455e+07	4.5322e+07	6.27788e+06	5.02355e+06	6.9684e+06	4.21248e+06	3.69855e+06	4.27927e+06	-	-	1.59825	0.00196825	0.132317	-2.91793	down	-	-	-	-	-	1.42685	0.00274112	0.0882867	-3.50166	down
pme3154	Mevalonic acid	Organic acids	4.55763e+06	1.10973e+07	7.58807e+06	2.68025e+06	6.95269e+06	6.20872e+06	3.02126e+06	2.98809e+06	4.87801e+06	C00418	ko00900,ko01100,ko01110	-	-	-	-	-	-	-	-	-	-	1.09439	0.151261	0.468416	-1.09414	down
Zbsp004136	Quercetin-3-O-(6''-O-arabinosyl)glucoside*	Flavonoids	399416	1023670	541312	149599	136034	165915	680266	566929	550740	-	-	1.49054	0.116064	0.229866	-2.12114	down	1.55409	0.00625667	3.98172	1.99339	up	-	-	-	-	-
Jmzn002987	Magnoloside E*	Lignans and Coumarins	2.26553e+06	6390285	5367655	1770950	1938105	3054075	3685425	4276615	3546975	-	-	1.08885	0.182207	0.482272	-1.05208	down	-	-	-	-	-	-	-	-	-	-
Wcdp007789	9-Oxooctadeca-10,12-Dienoic Acid	Lipids	88459	37916.5	48636.4	153271	266178	158104	217587	279289	195488	-	-	1.4389	0.0517842	3.30008	1.7225	up	-	-	-	-	-	1.33636	0.00742817	3.9561	1.98408	up
Jmwn002172	3,4-dihydroxyphenylethanol-β-D-glucopyranoside*	Phenolic acids	87017	105572	108973	454567	285553	534502	828112	889535	798624	-	-	1.55212	0.0464741	4.22673	2.07954	up	-	-	-	-	-	1.42522	0.000714844	8.34411	3.06076	up
mws0567	4-Guanidinobutyric acid	Organic acids	3.33729e+06	3.54645e+06	3.59612e+06	12944985	4.07015e+06	14365535	4.18865e+06	4.96024e+06	5.02331e+06	C01035	ko00330,ko01100	1.24066	0.162965	2.99438	1.58226	up	-	-	-	-	-	-	-	-	-	-
Hmqp001042	Butyl beta-D-glucoside	Others	786152	1.1622e+06	863712	776746	719397	891495	458489	373564	362707	-	-	-	-	-	-	-	-	-	-	-	-	1.3569	0.0351613	0.424869	-1.23491	down
ZbBn002068	3-methyl-ShikimicAcid	Organic acids	208508	346596	492886	217107	254286	219437	171057	125292	175683	-	-	-	-	-	-	-	-	-	-	-	-	1.16062	0.139643	0.450415	-1.15067	down
mws4175	D-Glucurono-6,3-lactone	Others	1.03653e+06	582478	664063	295917	437217	373116	418777	324005	458303	C02670	ko00053,ko01100	1.37797	0.0969783	0.484544	-1.0453	down	-	-	-	-	-	-	-	-	-	-
Wmzn000227	2,2-Dimethylsuccinic acid	Organic acids	8821.34	17647.3	65020	20089.5	17820.2	14532.3	4194.1	7339.67	8021.23	-	-	-	-	-	-	-	1.43562	0.00692224	0.372888	-1.42319	down	1.0116	0.302905	0.213742	-2.22606	down
MWSHY0118	5,6,7,4'-Tetramethoxyflavone	Flavonoids	65004.2	59820.2	78650.5	44232.1	15480.8	15043.7	15276.7	15955.7	18805.1	C14472	-	1.36646	0.0275392	0.367399	-1.44458	down	-	-	-	-	-	1.4148	0.00977915	0.245915	-2.02377	down
Cmsp004086	Dihydrokaempferide	Flavonoids	1216850	1708525	363231	434000	589555	500885	1.49311e+06	2032745	1894185	-	-	-	-	-	-	-	1.53399	0.0106879	3.55543	1.83002	up	-	-	-	-	-
Wcdp007645	9-Oxo-10,12-Octadecadienoic Acid	Lipids	271615	463694	257914	583731	562559	667811	1.35459e+06	1.63343e+06	1.30179e+06	-	-	-	-	-	-	-	1.53432	0.00985453	2.3647	1.24166	up	1.38267	0.0017067	4.31908	2.11072	up
Zbqp001907	Lys-Leu	Amino acids and derivatives	3.77127e+06	9.07792e+06	5.63906e+06	2.53164e+06	2255841	4.56127e+06	937527	850481	1.26453e+06	-	-	-	-	-	-	-	1.42433	0.0978448	0.326518	-1.61477	down	1.36127	0.0794399	0.165107	-2.59853	down
Lmln008320	Cholic acid	Organic acids	14592.2	20413.3	39656.8	3618.93	8045.7	3176.97	9856.09	5530.44	6931.6	C00695	ko01100	1.44666	0.11361	0.198783	-2.33073	down	-	-	-	-	-	1.23495	0.144235	0.298921	-1.74216	down
MWS2430	13-methylmyristic acid	Lipids	369379	410913	366043	999972	506468	373528	304992	319421	235916	-	-	-	-	-	-	-	1.18067	0.214731	0.457629	-1.12775	down	-	-	-	-	-
Zmdp000972	S-Methyl-L-cysteine	Amino acids and derivatives	1.48891e+07	1.94415e+07	3.28495e+07	1.39308e+07	2.04274e+07	1.73916e+07	7.05355e+06	9.50011e+06	6.78195e+06	C22040	ko02010	-	-	-	-	-	1.4606	0.0224134	0.450932	-1.14902	down	1.27447	0.109876	0.347359	-1.5255	down
Wbtn006053	9-hydroxy-2-(2-hydroxy-3-methoxyphenyl)-3-(hydroxymethyl)-12-methoxy-2,3-dihydro-1,4,5-trioxatetraphen-10-one*	Others	21124.5	27721.4	28382.4	17013.1	16386.3	7960.9	29994.7	24427	30361.7	-	-	-	-	-	-	-	1.30195	0.0192889	2.04988	1.03554	up	-	-	-	-	-
Zmcn102810	Cinchonain 1a*	Others	21124.5	27721.4	28382.4	17013.1	16386.3	7960.9	29994.7	24427	30361.7	-	-	-	-	-	-	-	1.30195	0.0192889	2.04988	1.03554	up	-	-	-	-	-
pma0134	D-Threose	Others	6.38419e+06	6.98019e+06	9.18067e+06	467297	548376	573550	1.75439e+06	2.66003e+06	1852668	C06463	-	1.60273	0.0143989	0.070491	-3.82642	down	1.53113	0.0309004	3.94349	1.97947	up	1.3789	0.0158388	0.277981	-1.84694	down
pmd0132	LysoPC 16:0(2n isomer)	Lipids	320830	548521	804688	301143	247665	398029	192787	190240	192001	-	-	-	-	-	-	-	-	-	-	-	-	1.26208	0.119916	0.343497	-1.54163	down
Lmyn003971	Dihydrodehydrodiconiferyl alcohol-4-O-glucoside*	Lignans and Coumarins	4479375	3.68322e+06	5063475	3540140	2.77199e+06	2.96095e+06	1.88726e+06	1.82483e+06	1.69282e+06	-	-	-	-	-	-	-	-	-	-	-	-	1.39574	0.0209541	0.408655	-1.29104	down
MWS201437	Leu-Asp	Amino acids and derivatives	1.21575e+07	1.56103e+07	9.98558e+06	1.39324e+07	1.66573e+07	1.12504e+07	4.35403e+06	4.17835e+06	4.52305e+06	-	-	-	-	-	-	-	1.53511	0.0250626	0.312031	-1.68024	down	1.38471	0.0369383	0.345808	-1.53196	down
Wdtp004957	6-[2,3-Dihydroxy-4-ethoxy-4-oxobutyl]-alpha-hydroxy-2-(4-methoxyphenyl)-1,3-dioxane-4-acetic acid ethyl ester	Phenolic acids	1.61723e+06	898246	2.17049e+06	4326420	3163085	5070380	3533305	3367700	3406950	-	-	1.39936	0.0221702	2.68032	1.42241	up	-	-	-	-	-	1.21611	0.0344842	2.19975	1.13734	up
MWSslk165	Diosmetin-7-O-Neohesperidoside (Neodiosmin)	Flavonoids	220107	183740	213764	110395	111715	127358	198725	322830	229655	-	-	-	-	-	-	-	1.45019	0.0666834	2.14959	1.10406	up	-	-	-	-	-
Zmjp004311	5,4'-Dihydroxy-3,6,7,3'-tetramethoxyflavone-4'-O-glucoside	Flavonoids	1.79528e+06	2.21983e+06	2.84711e+06	4.73079e+06	3.76776e+06	7.86379e+06	2.78863e+06	3.07535e+06	2.76016e+06	-	-	1.38332	0.117235	2.38441	1.25363	up	-	-	-	-	-	-	-	-	-	-
Zmmp003920	H-ILE-TRP-OH; 13589-06-5; Ile-Trp; Isoleucyl-Tryptophan	Amino acids and derivatives	2.76614e+06	3.6371e+06	6.26898e+06	4.89801e+06	3.6164e+06	6.04497e+06	2.02003e+06	2.80868e+06	2.10346e+06	-	-	-	-	-	-	-	1.40365	0.0552135	0.476131	-1.07057	down	-	-	-	-	-
Wcfn002460	2,3-Dihydroxy-1-(4'-hydroxy-3'-methoxyphenyl)-propan-1-one	Others	56685	53963	59555.2	40344.4	44590.1	30187.5	75709.1	78178.1	76865.3	-	-	-	-	-	-	-	1.48664	0.0104484	2.00442	1.00318	up	-	-	-	-	-
MWS20200	Mucic acid-dimethyl-2-O-gallate	Phenolic acids	214976	286992	92110.6	139051	272563	389984	619300	757010	602553	-	-	-	-	-	-	-	1.3241	0.0146865	2.46865	1.30372	up	1.26374	0.00380918	3.33098	1.73595	up
Zblp002987	2,4,4'-Trihydroxydihydrochalcone-4-O-glucoside	Flavonoids	196094	268131	331238	114862	82219.2	128432	107623	121326	94055.6	-	-	1.46457	0.0445001	0.409212	-1.28908	down	-	-	-	-	-	1.333	0.051328	0.406058	-1.30024	down
pmp001312	6-Hydroxykaempferol-3,7,6-O-triglycoside	Flavonoids	11147.2	40010	11417.3	121835	39156.4	8340	135070	231698	111302	-	-	-	-	-	-	-	1.06173	0.109326	2.82328	1.49737	up	1.31357	0.0559413	7.64002	2.93358	up
Lmsn004090	1-O-Galloyl-3-O-p-Coumaroyl-β-D-glucose	Phenolic acids	20397.1	24702	21675	26495.2	13638.7	25555.2	10201.1	9398.87	13606.8	-	-	-	-	-	-	-	-	-	-	-	-	1.34942	0.00351392	0.4973	-1.00781	down
MW0131331	3-(4-Hydroxy-3-methoxyphenyl)-2-propenoic acid	Organic acids	4122160	3605070	1.18067e+06	1.92662e+06	998531	2.12559e+06	1.08744e+06	1.21772e+06	1.17195e+06	-	-	-	-	-	-	-	-	-	-	-	-	1.0141	0.183763	0.39034	-1.3572	down
WaYn002042	[(1R,2R)-cyclohex-4-ene-1,2-diol]Beta-D-Galactopyranoside	Others	117746	113445	110580	53504.3	102162	103335	63151.6	30429.2	70798.3	-	-	-	-	-	-	-	-	-	-	-	-	1.19673	0.0379397	0.480962	-1.056	down
Lmgn002253	Syringoylcaffeoylquinic acid-D-glucose	Phenolic acids	70862.4	126730	74044.1	290603	307000	721830	33563.9	37309.7	36545.9	-	-	1.47632	0.129478	4.85735	2.28017	up	1.5211	0.103379	0.0814134	-3.61859	down	1.31227	0.0937069	0.395453	-1.33842	down
pmf0289	Riboprine	Nucleotides and derivatives	169074	252100	230088	117113	62495.6	145513	73837.8	105826	94789.1	C16427	ko00908,ko01110	1.27344	0.0353692	0.499219	-1.00226	down	-	-	-	-	-	1.33568	0.0253491	0.421418	-1.24668	down
mws1075	7-Methoxycoumarin	Lignans and Coumarins	114833	178404	100697	55814.7	99747	184325	57411.1	72821.8	31587.7	C09268	-	-	-	-	-	-	-	-	-	-	-	1.18434	0.0641372	0.410781	-1.28356	down
MWS04559g	3-Hydroxy-L-phenylalanine*	Amino acids and derivatives	2.11263e+06	2.8868e+06	3.74131e+06	1.67304e+06	2.13494e+06	1.98151e+06	1.02442e+06	1.36052e+06	1.00037e+06	-	-	-	-	-	-	-	-	-	-	-	-	1.31841	0.0556101	0.387302	-1.36847	down
mws0124	N-(3-Indolylacetyl)-L-alanine	Amino acids and derivatives	98489.4	203485	113038	55548.2	39345.8	55741.6	24384.9	46728.7	43437.8	-	-	1.42834	0.111655	0.362966	-1.46209	down	-	-	-	-	-	1.28686	0.0869043	0.276019	-1.85716	down
mws1627	Bengenin	Phenolic acids	191470	180329	233917	102495	93257.8	144447	77868	114912	95744.6	C09919	-	-	-	-	-	-	-	-	-	-	-	1.3392	0.00851217	0.476337	-1.06995	down
pme0490	Nicotinic acid (Vitamin B3)	Others	2.74658e+06	3.68525e+06	7.45306e+06	1.53605e+06	2.9458e+06	2.13433e+06	1.29484e+06	1.89773e+06	1.1682e+06	C00253	ko00760,ko00960,ko01100,ko01110,ko01240	1.13689	0.229239	0.476502	-1.06944	down	-	-	-	-	-	1.21961	0.154996	0.314065	-1.67086	down
Lahp003986	3,4-Dihydro-4-(4'-hydroxyphenyl)-5,7-dihydroxycoumarin glucoside*	Lignans and Coumarins	115050	99160.5	155090	109712	120262	163364	373830	244883	167704	-	-	-	-	-	-	-	-	-	-	-	-	1.14805	0.138674	2.12948	1.0905	up
zjmp120216	11-Hydroxy-3-oxours-12-en-28-oic acid	Terpenoids	31215.8	77832	121414	26439.4	35137.8	13680.9	14988.3	18753	5590.63	-	-	1.20343	0.179882	0.326553	-1.61461	down	-	-	-	-	-	1.20777	0.131278	0.170666	-2.55076	down
pmp000593	Luteolin-7-O-rutinoside*	Flavonoids	1.40239e+06	2.02638e+06	3.49619e+06	285942	778085	126730	925489	503734	438775	-	-	1.39743	0.0798795	0.171951	-2.53993	down	-	-	-	-	-	1.25828	0.10556	0.269748	-1.89031	down
Zmhp002409	Isoluteolin-6,8-di-C-glucoside	Flavonoids	377650	567486	705080	284363	277080	142467	271930	186654	399611	-	-	1.35953	0.0608642	0.426556	-1.22919	down	-	-	-	-	-	-	-	-	-	-
MWS0442	Maltotriose	Others	1.13397e+07	9.60608e+06	9.28109e+06	4.31466e+06	5.45981e+06	4.83845e+06	1.70534e+06	2.13084e+06	2.46265e+06	C01835	ko02010	1.55652	0.00544377	0.483441	-1.04859	down	1.50188	0.00368937	0.431045	-1.21409	down	1.41138	0.00313606	0.208385	-2.26268	down
Hmhn000927	Phloroglucinol-1-O-β-D-glucopyranoside	Phenolic acids	312102	511416	368201	1.79953e+06	2.02487e+06	2.52998e+06	616890	1.08391e+06	645909	-	-	1.57848	0.0109505	5.33211	2.41471	up	1.45236	0.00954257	0.369306	-1.43711	down	-	-	-	-	-
mws0921	p-Coumaryl alcohol	Phenolic acids	190258	258175	304235	118490	74058.5	136385	82846.3	67027.8	90712.2	C02646	ko00940,ko01100,ko01110	1.4096	0.0311811	0.437023	-1.19422	down	-	-	-	-	-	1.37474	0.0310874	0.319645	-1.64546	down
pme3186	DL-Glyceraldehyde-3-phosphate	Organic acids	90670.4	72019.8	94528.4	111028	60314.9	98065.6	164757	143162	263590	C00661	-	-	-	-	-	-	1.28076	0.0976381	2.12135	1.08498	up	1.25742	0.10102	2.22188	1.15178	up
mws0913	Kaempferol-3-O-galactoside (Trifolin)*	Flavonoids	476538	552123	567986	495865	160562	292965	417256	602367	1065645	C12626	ko00944,ko01110	-	-	-	-	-	1.07887	0.17926	2.19642	1.13516	up	-	-	-	-	-
Zmpn002908	Isoetin-7-O-glucoside-2'-O-arabinoside	Flavonoids	11670	28340	11670	141740	30010	490850	183455	477470	211830	-	-	1.26149	0.279904	12.8212	3.68046	up	-	-	-	-	-	1.3734	0.09931	16.8877	4.0779	up
Wcsn000472	Laminaran	Others	5.95846e+06	8.70543e+06	7.63815e+06	4.78466e+06	11019090	8.07743e+06	1.94628e+06	1.76517e+06	2.05221e+06	-	-	-	-	-	-	-	1.47188	0.0782539	0.241347	-2.05082	down	1.40714	0.0194665	0.258436	-1.95212	down
Lmhp001671	Noreugenin-7-O-glucoside*	Others	230486	199575	203553	0	0	0	164276	217505	147521	-	-	1.60891	0.00210657	0	0	down	1.56462	0.013999	0	0	up	-	-	-	-	-
Lmbn006032	Hypolaetin	Flavonoids	19497.5	51084.7	28380.5	31041.9	19412.8	41106.8	53891.2	74458.3	66170.7	C10078	-	-	-	-	-	-	1.33915	0.0167046	2.12448	1.08711	up	-	-	-	-	-
ML10171848	D-Arabinono-1,4-lactone*	Others	1.23688e+07	2.42289e+07	1.58466e+07	5.95979e+06	1.59783e+07	1.39031e+07	1.06002e+07	5.17418e+06	9.47557e+06	C00652	ko00053,ko01100	-	-	-	-	-	-	-	-	-	-	1.118	0.106933	0.481463	-1.0545	down
Wmhn000049	cistanoside C*	Phenolic acids	11670	23249.1	16675	8683.76	8340	7148.14	9082.81	13572.2	16452.4	-	-	1.40507	0.109649	0.468502	-1.09387	down	-	-	-	-	-	-	-	-	-	-
Lafp002722	3-Hydroxy-1-(4-hydroxy-3,5-dimethoxy-phenyl)-propan-1-one glucoside	Phenolic acids	225185	303660	189914	273600	193470	200562	105045	136735	101710	-	-	-	-	-	-	-	-	-	-	-	-	1.29411	0.0534277	0.477893	-1.06524	down
Lmsp004670	Kaempferol-3-O-glucoside-7-O-rhamnoside*	Flavonoids	400798	214773	630535	156760	196810	201815	235865	349187	208150	-	-	1.20392	0.194109	0.445697	-1.16587	down	-	-	-	-	-	-	-	-	-	-
Lmqn009021	PI(18:1/0:0)	Lipids	140892	235925	351803	175089	136616	216262	103620	128469	93852.6	-	-	-	-	-	-	-	-	-	-	-	-	1.14008	0.155281	0.447342	-1.16055	down
Lmhn002379	Strictinin*	Tannins	9778.5	6670	4362.71	18340	10492.1	16675	7160.72	20005	25005	-	-	1.32135	0.0535402	2.18667	1.12873	up	-	-	-	-	-	-	-	-	-	-
MWSslk160	Corilagin*	Tannins	9778.5	6670	4362.71	18340	10492.1	16675	7160.72	20005	25005	C10219	-	1.32135	0.0535402	2.18667	1.12873	up	-	-	-	-	-	-	-	-	-	-
Waln010449	1-(2,3-dihydroxypropoxy)-3-(((2-(dimethylamino)ethoxy)(hydroxy)phosphoryl)oxy)propan-2-yl (E)-hexadec-9-enoate	Lipids	78166.9	208169	148610	69835.8	52407.9	89908	93446.1	96839.1	90067.4	-	-	1.14571	0.179599	0.487766	-1.03574	down	-	-	-	-	-	-	-	-	-	-
MWSHY0190	Diosmetin-7-O-rutinoside (Diosmin)	Flavonoids	213500	385525	487505	158425	92175	124847	176807	207534	172060	C10039	-	1.40995	0.090173	0.345547	-1.53305	down	-	-	-	-	-	-	-	-	-	-
pmp000117	3,5,6,7,8,3',4'-Heptamethoxyflavone	Flavonoids	78171.8	99779	107373	8718.15	8911.67	9229.61	27302.4	15193.9	9230.31	-	-	1.6051	0.0101349	0.0941367	-3.4091	down	-	-	-	-	-	1.34151	0.00335271	0.181291	-2.46362	down
Hmpp002612	Luteolin-7-O-gentiobioside*	Flavonoids	75041.3	112969	198723	35010	34917.2	11091.5	81837.6	48345	18340	-	-	1.40678	0.10222	0.209495	-2.25501	down	-	-	-	-	-	1.0115	0.149359	0.384044	-1.38066	down
mws0193	L-Homocitrulline	Amino acids and derivatives	116479	162990	178464	356820	129075	393573	361765	370315	188298	C02427	-	-	-	-	-	-	-	-	-	-	-	1.13804	0.110819	2.00985	1.00709	up
Zayn001165	(S)-Malic acid-1-O-beta-D-glucopyranoside	Organic acids	1.61554e+06	4.62441e+06	3.69352e+06	4.32775e+06	4.77431e+06	5.85147e+06	1.65665e+06	1.46262e+06	2.87302e+06	-	-	-	-	-	-	-	1.41638	0.00913766	0.400728	-1.3193	down	-	-	-	-	-
mws0655	Pyridoxal-5'-phosphate	Others	28543.3	36858.5	31593.2	34907	41790.7	65377.1	18045.7	22263.2	15386.9	C00018	ko00730,ko00750,ko01100,ko01240	-	-	-	-	-	1.41607	0.0830085	0.392017	-1.35101	down	-	-	-	-	-
MWSHC20175	Methylsalicylate-2-O-glucoside	Phenolic acids	280971	310102	491845	146745	193130	93370	187032	188451	88365	-	-	1.40667	0.0644077	0.400071	-1.32167	down	-	-	-	-	-	1.1687	0.0694921	0.428332	-1.2232	down
Zbn004415	5,6-Dihydroxylucidin-3β-primeveroside	Quinones	1497840	1858725	1737205	536010	547725	820695	3202280	2164665	1767575	-	-	1.53135	0.00177301	0.373874	-1.41937	down	1.48427	0.0495759	3.74628	1.90546	up	-	-	-	-	-
Lmqn000432	1-(sn-Glycero-3-phospho)-1D-myo-inositol	Others	4.38027e+06	3.75804e+06	3.9631e+06	1.89577e+06	3.30052e+06	2.47945e+06	1220210	677998	2.16413e+06	-	-	-	-	-	-	-	-	-	-	-	-	1.25135	0.0144028	0.335691	-1.57479	down
Lmsn000381	D-Maltose*	Others	6.37185e+07	8.35e+07	9.38335e+07	1.00546e+08	7.59122e+07	1.02985e+08	4.30759e+07	4.32093e+07	5.01506e+07	C01971	-	-	-	-	-	-	1.49693	0.0248421	0.488241	-1.03433	down	-	-	-	-	-
Lmxn000398	D-Lactose*	Others	6.37185e+07	8.35e+07	9.38335e+07	1.00546e+08	7.59122e+07	1.02985e+08	4.30759e+07	4.32093e+07	5.01506e+07	C01970	-	-	-	-	-	-	1.49693	0.0248421	0.488241	-1.03433	down	-	-	-	-	-
Lazn003560	Methoxy-erythro-Guaiacyl glycerol β-threo-syringyl glycerol ether	Lignans and Coumarins	250629	270077	281198	145080	91156	183318	355187	416962	350435	-	-	-	-	-	-	-	1.44475	0.00282488	2.67566	1.41989	up	-	-	-	-	-
mws1589	D-Panose	Others	6.27179e+06	9.09863e+06	9.15189e+06	4.23773e+06	5.67674e+06	6.90623e+06	1.99013e+06	1.88196e+06	2.86733e+06	C00713	-	-	-	-	-	-	1.44228	0.0346374	0.400662	-1.31954	down	1.37766	0.0170544	0.274828	-1.8634	down
Wagp002530	2-Methoxy-1-benzofuran-5-carbaldehyde	Others	1246328	1.56139e+06	1.23967e+06	676919	687469	712567	562780	477470	429073	-	-	-	-	-	-	-	-	-	-	-	-	1.39544	0.00832852	0.36303	-1.46184	down
Lmbn004847	4-Methoxyphenylpropionic acid	Phenolic acids	684980	778795	698380	201815	225185	347095	108380	66685	66685	-	-	1.52066	0.00192077	0.35802	-1.48189	down	1.45299	0.048482	0.3123	-1.67899	down	1.41327	0.000383234	0.11181	-3.16088	down
Hmgp002121	Hispidulin-7-O-(6''-O-p-Coumaroyl)Glucoside	Flavonoids	271930	440685	125523	110045	71690	236870	634750	460750	305330	-	-	-	-	-	-	-	1.3238	0.054992	3.34642	1.74262	up	-	-	-	-	-
pmn001471	Lancerin; 4-C-Glucosyl-1,3,7-Trihydroxyxanthone	Flavonoids	0	0	0	77711	107624	125060	215459	86700	70822.9	C10075	-	1.60851	0.0173918	0	0	up	-	-	-	-	-	1.41231	0.113119	0	0	up
Wmyp000215	2,4,6-trimethoxyphenol 1-O-β-D-(6'-O-galloyl)-glucopyranoside	Phenolic acids	20005	10005	9917.31	36675	38345	22589.1	29262.3	20005	43345	-	-	1.3631	0.0399446	2.44467	1.28964	up	-	-	-	-	-	1.13229	0.105413	2.31952	1.21383	up
Smcn001567	Leonoside E	Phenolic acids	170105	178450	148415	44310.3	53339.7	135070	78360	100040	73355	-	-	1.23796	0.0816605	0.468278	-1.09456	down	-	-	-	-	-	-	-	-	-	-
HJAP154	Galloylisorhamnetin	Flavonoids	83365	80168.8	127120	1.00432e+06	759988	1.42593e+06	341493	568551	567235	-	-	1.58136	0.0374829	10.9761	3.45629	up	1.31508	0.0841973	0.463063	-1.11072	down	1.3767	0.0304249	5.08261	2.34557	up
Wbmn00859	vitelignin A	Lignans and Coumarins	271202	46333.5	209014	467305	244700	288312	882800	1.0203e+06	755732	-	-	-	-	-	-	-	1.44272	0.00590019	2.65799	1.41033	up	1.22276	0.00234106	5.04954	2.33615	up
Zmzn000079	D-Erythrose-4-phosphate	Others	186416	508927	293595	607151	709140	879548	967917	952643	1.03835e+06	C00279	ko00030,ko00400,ko00710,ko00750,ko01100,ko01110,ko01200,ko01230,ko01240	1.3136	0.0327274	2.2204	1.15082	up	-	-	-	-	-	1.28142	0.0148575	2.99201	1.58111	up
HJN087	Naringenin-4'-O-glucoside*	Flavonoids	216971	466949	246144	515235	496748	843459	958241	888170	936552	-	-	-	-	-	-	-	-	-	-	-	-	1.32178	0.0117167	2.99223	1.58122	up
Lmhp008337	LysoPE 14:0(2n isomer)*	Lipids	116828	166111	255566	104395	75985.9	99695.3	29817.1	48069.6	42792.7	-	-	-	-	-	-	-	1.45141	0.0109707	0.43088	-1.21464	down	1.34101	0.0730278	0.224101	-2.15778	down
mws0853	Sinapyl alcohol*	Phenolic acids	1102590	705080	985065	532665	271142	413940	345698	941440	489792	C02325	ko00940,ko01100,ko01110	1.40191	0.0265779	0.436041	-1.19746	down	-	-	-	-	-	-	-	-	-	-
Lmsp008443	3,3',5-Trihydroxy-4',7-dimethoxyflavanone	Flavonoids	38417.1	83714.9	36401.4	32284.1	56174.1	18374.1	83200	78034.2	117048	-	-	-	-	-	-	-	1.30411	0.0260585	2.60485	1.3812	up	-	-	-	-	-
MWSHY0050	Kaempferol-3-O-rutinoside(Nicotiflorin)*	Flavonoids	449045	258777	567800	146745	161765	186795	750310	507575	252118	C21833	ko00944,ko01110	1.41517	0.099397	0.388285	-1.36481	down	1.32403	0.142142	3.04863	1.60816	up	-	-	-	-	-
Lmbn001981	2,5-Dihydroxybenzaldehyde	Others	1459110	1563540	1941485	904535	721425	692759	1379990	1393455	1100910	C05585	ko00350,ko01100	1.54534	0.0144352	0.467094	-1.09821	down	-	-	-	-	-	-	-	-	-	-
MWS201434	Ile-His	Amino acids and derivatives	1.13549e+06	1.08573e+06	1.14672e+06	1.63652e+06	2.13825e+06	1.29524e+06	749202	777910	986755	-	-	-	-	-	-	-	1.40705	0.0629036	0.49583	-1.01208	down	-	-	-	-	-
MWSCX014	Scopoletin (7-Hydroxy-6-methoxycoumarin)*	Lignans and Coumarins	5.37454e+06	8.8774e+06	6844005	3.42636e+06	2.94782e+06	3.62702e+06	7.26468e+06	5.62088e+06	5.5709e+06	C01752	ko00999,ko01110	1.47687	0.0627544	0.474082	-1.07679	down	-	-	-	-	-	-	-	-	-	-
Lmqn000213	Stachyose	Others	166614	228897	223373	113091	76674.5	145502	54483.7	65170.3	81832.3	C01613	ko00052,ko01100	-	-	-	-	-	-	-	-	-	-	1.37762	0.0110525	0.325564	-1.61899	down
MWSslk235	Allitol	Others	1.15652e+07	5.62039e+06	7.16414e+06	7.50693e+06	7.46533e+06	4.11887e+06	3.69133e+06	3.07902e+06	3.50759e+06	-	-	-	-	-	-	-	-	-	-	-	-	1.2625	0.117517	0.422096	-1.24436	down
mws1550	S-Allyl-L-cysteine	Amino acids and derivatives	218909	241021	163944	49288.6	14074	57247.1	265689	61427.8	44525.4	C16759	-	1.4221	0.00650252	0.193324	-2.37091	down	-	-	-	-	-	-	-	-	-	-
Lhhp102402	6-O-Acetyl-3-O-(4-O-malonyl)-xylosylcycloastragenol	Terpenoids	11371.5	14252.4	21047.8	23026	30716	35534.5	51849.3	114623	88289.6	-	-	-	-	-	-	-	1.38409	0.0884599	2.85363	1.5128	up	1.34957	0.0592003	5.4586	2.44853	up
HJN051	Tamarixetin-3-O-rutinoside	Flavonoids	7629125	10097650	8042660	2928140	3365990	6648385	16897625	14575370	9354320	-	-	-	-	-	-	-	1.39005	0.0340176	3.15451	1.65742	up	-	-	-	-	-
Lmjp003731	3,4-O-Dicaffeoylquinic Acid Methyl Ester*	Phenolic acids	64516.5	51194.7	69235.8	56986.2	35896.8	50050.2	93566.1	132560	77673.3	-	-	-	-	-	-	-	1.36693	0.0666791	2.12546	1.08778	up	-	-	-	-	-
Lmjp003822	3,5-O-Dicaffeoylquinic Acid Methyl Ester*	Phenolic acids	64516.5	51194.7	69235.8	56986.2	35896.8	50050.2	93566.1	132560	77673.3	-	-	-	-	-	-	-	1.36693	0.0666791	2.12546	1.08778	up	-	-	-	-	-
GQ512001	Quercetin-3-O-glucosyl(1→3)rhamnosyl(1→6)Galactoside	Flavonoids	5532.85	33807.1	21667.2	6896.34	3247.24	14503.5	41607.7	22181.2	11524.3	-	-	-	-	-	-	-	1.12148	0.186304	3.05567	1.61149	up	-	-	-	-	-
Zmhn002574	Rhamnazin 3-Glucosyl-Arabinofuranoside	Flavonoids	0	0	0	0	0	0	13340	43277.5	41058.2	-	-	-	-	-	-	-	1.53421	0.077464	0	0	up	1.39069	0.077464	0	0	up
MWSHY0061	Kaempferol-3-O-neohesperidoside*	Flavonoids	2.97512e+06	5547700	3.89947e+06	1057250	900573	223515	1.76299e+06	939124	1.06242e+06	-	-	1.42677	0.0343651	0.175599	-2.50965	down	-	-	-	-	-	1.30902	0.0496237	0.303046	-1.72239	down
Hmfn000531	L-Ascorbic acid (Vitamin C)	Others	472039	195140	466856	984438	468183	1.04164e+06	1.02053e+06	1.0813e+06	899022	C00072	ko00053,ko00480,ko01100,ko01110,ko01240	1.16226	0.114418	2.19946	1.13715	up	-	-	-	-	-	1.24032	0.00800339	2.64617	1.40391	up
MWS201424	Ile-Asn	Amino acids and derivatives	2.26819e+06	2.7875e+06	2.53633e+06	2.72107e+06	2.94339e+06	3.49082e+06	1.47602e+06	1.26911e+06	1.28554e+06	-	-	-	-	-	-	-	1.53001	0.0122258	0.440256	-1.18358	down	-	-	-	-	-
Sazp004376	Phyllamyricoside C	Lignans and Coumarins	3.40313e+06	3.04848e+06	6.22891e+06	2.54037e+06	1.84573e+06	2.70015e+06	1.17611e+06	1.90016e+06	1.64785e+06	-	-	-	-	-	-	-	-	-	-	-	-	1.25054	0.11314	0.372549	-1.4245	down
Lmpp003268	Kaempferol-3-O-rutinoside-7-O-glucoside	Flavonoids	942072	1781075	2.34607e+06	164428	371819	43831.4	360666	293064	256304	-	-	1.42361	0.060113	0.114431	-3.12744	down	-	-	-	-	-	1.35027	0.0759152	0.179521	-2.47777	down
Jmzn003632	Manglieside D	Lignans and Coumarins	3931890	4828865	3839415	617649	1010240	1533215	1688285	1909385	1233660	-	-	1.49427	0.00177768	0.250878	-1.99494	down	-	-	-	-	-	1.36152	0.00414868	0.383434	-1.38295	down
mws0001	L-Asparagine	Amino acids and derivatives	2.11436e+07	1.6714e+07	1.67128e+07	2.49796e+07	5.13512e+07	3.44425e+07	5.03736e+07	3.06299e+07	6.29857e+07	C00152	ko00250,ko00460,ko00970,ko01100,ko01110,ko01230	1.34477	0.131207	2.02991	1.02142	up	-	-	-	-	-	1.27859	0.0835684	2.63859	1.39977	up
Lmhp007840	LysoPC 19:2	Lipids	99096.1	154130	93768	53320.9	102079	127801	186505	211772	215468	-	-	-	-	-	-	-	1.32046	0.0239836	2.16717	1.11581	up	-	-	-	-	-
Cmyp005062	Salireposide	Phenolic acids	2.32289e+06	2.39779e+06	3.33129e+06	2.05528e+06	1.83593e+06	3446210	929457	1464160	1211805	-	-	-	-	-	-	-	1.29637	0.122364	0.491375	-1.0251	down	1.30873	0.0282553	0.447769	-1.15917	down
pmp001106	Vitexin-2''-O-glucoside	Flavonoids	242247	348495	410595	833150	655414	856896	516497	679281	307687	C04024	ko00944	1.48548	0.00607214	2.34233	1.22794	up	-	-	-	-	-	-	-	-	-	-
Lmpp005784	6-Methoxyquercetin-3-O-Xyloside*	Flavonoids	160095	49632.1	81695	53256.2	21341.7	50810.5	40010	45253.6	55929.8	-	-	1.05954	0.228391	0.430333	-1.21648	down	-	-	-	-	-	-	-	-	-	-
Yarn005295	Tortoside A	Lignans and Coumarins	265079	304641	201029	0	0	0	0	0	0	-	-	1.60735	0.0135266	0	0	down	-	-	-	-	-	1.42685	0.0135266	0	0	down
Zbdn007423	6,7-Dimethoxy-4-chromanone	Flavonoids	64256.6	53642.8	89003.8	37957.9	50650.7	45812.1	4986.06	16052.6	35570.3	-	-	-	-	-	-	-	1.1074	0.0851641	0.421133	-1.24765	down	1.14126	0.0229562	0.273602	-1.86985	down
WaYp005219	1-O-(p-coumaroyl) 3-Hydroxy-3-methylglutaric acid	Phenolic acids	219039	243545	188616	136829	60020	148817	111715	65240.4	141429	-	-	-	-	-	-	-	-	-	-	-	-	1.21332	0.0185671	0.488921	-1.03233	down
Qmfp122207	24-p-Coumaroyloxy-2,3-dihydroxyurs-12-en-28-oic acid (Guavacoumaric acid)	Terpenoids	16863.6	13196.7	21823.7	46471.6	36939.6	25668.6	40674.6	52590.9	41674.4	-	-	1.35288	0.0704041	2.10238	1.07202	up	-	-	-	-	-	1.35158	0.00593542	2.6008	1.37896	up
HJAP155	Laricitrin-3-O-xyloside*	Flavonoids	98370	81558.2	181790	70020	60020	68355	58149.6	23340	15327.4	-	-	-	-	-	-	-	1.1558	0.116595	0.488001	-1.03504	down	1.19848	0.0880063	0.267659	-1.90153	down
Lmmn003663	5-Glucosyloxy-2-Hydroxybenzoic acid methyl ester	Phenolic acids	56311245	64505315	54790865	16009765	18893860	22669515	10929205	11559570	8353135	-	-	1.57166	0.000895401	0.327851	-1.60889	down	-	-	-	-	-	1.4153	0.00185014	0.17563	-2.50939	down
pmp000086	1-Feruloyl-sn-glycerol	Phenolic acids	410595	172967	407242	458673	283113	490421	671890	922915	755766	-	-	-	-	-	-	-	-	-	-	-	-	1.19769	0.0137824	2.37239	1.24634	up
Lmmp122803	Balanophonin E glucoside	Lignans and Coumarins	116720	215165	53350	58909.9	63469.6	80025	183455	106710	118390	-	-	-	-	-	-	-	1.37107	0.0937075	2.01851	1.01329	up	-	-	-	-	-
Lmhn002321	Vnilloylcaffeoyltartaric acid	Phenolic acids	8093770	8093770	8575815	1.80386e+06	1.81671e+06	2.12171e+06	1.48434e+06	3169900	2872010	-	-	1.60254	2.05119e-05	0.231886	-2.10851	down	-	-	-	-	-	1.33111	0.00470075	0.303927	-1.7182	down
MWStz261	Cyclo(D-Leu-L-Pro)	Amino acids and derivatives	123390	79684.5	98370	301990	255235	217099	72603.6	73355	101710	-	-	1.52318	0.010733	2.56871	1.36105	up	1.51827	0.0106844	0.319851	-1.64453	down	-	-	-	-	-
MWSHY0046	Quercetin-3-O-glucoside (Isoquercitrin)*	Flavonoids	4592910	2936645	5111825	2228980	1305965	2154515	6639655	9665810	6132650	C05623	ko00944,ko01100,ko01110	1.37356	0.0539745	0.450066	-1.15179	down	1.48966	0.0299205	3.9438	1.97959	up	-	-	-	-	-
Smgp004575	Quercetin-5-O-β-D-glucoside*	Flavonoids	4592910	2936645	5111825	2228980	1305965	2154515	6639655	9665810	6132650	-	-	1.37356	0.0539745	0.450066	-1.15179	down	1.48966	0.0299205	3.9438	1.97959	up	-	-	-	-	-
MWSmce248	3-Hydroxycinnamic Acid*	Phenolic acids	977874	1.58787e+06	3.21529e+06	483113	488746	744920	993460	647554	600401	C12621	ko00360,ko01100	1.34092	0.17774	0.296968	-1.75162	down	-	-	-	-	-	1.07058	0.216358	0.387719	-1.36692	down
pmn001416	Catechin-(7,8-bc)-4α-(3,4-dihydroxyphenyl)-dihydro-2-(3H)-one*	Flavonoids	17011.2	30244.3	12603	8570.45	13237.6	16534.6	51680	24425.1	24423.9	-	-	-	-	-	-	-	1.30041	0.142915	2.62186	1.39059	up	-	-	-	-	-
mws2212	Caffeic acid	Phenolic acids	349894	480111	489944	1.90208e+06	815169	3998710	1.00683e+06	2317035	1.27924e+06	C01197	ko00940,ko01100,ko01110	1.35897	0.193817	5.08804	2.34711	up	-	-	-	-	-	1.30664	0.109455	3.48733	1.80212	up
pmn001363	Salvianolic acid N	Phenolic acids	83365	101710	115050	83178	80025	108380	35320.8	30103.5	59808.9	-	-	-	-	-	-	-	1.36576	0.0190327	0.461124	-1.11677	down	1.28311	0.0108647	0.417271	-1.26095	down
Lmmn002274	Isolariciresinol-9'-O-glucoside*	Lignans and Coumarins	4932320	3.50655e+06	5168830	4280050	2.70515e+06	3.39326e+06	2.05934e+06	1.99752e+06	1.89373e+06	-	-	-	-	-	-	-	-	-	-	-	-	1.36712	0.0379614	0.437296	-1.19332	down
Lmjp002461	Quercetin-3-O-neohesperidoside*	Flavonoids	1030385	670849	405596	623030	358790	191198	1.01592e+06	1696720	1366530	-	-	-	-	-	-	-	1.36666	0.0198153	3.4775	1.79805	up	-	-	-	-	-
Latp004399	6,8-Dihydroxy-3-methylisocoumarin	Lignans and Coumarins	874345	554715	1196680	797230	621355	832430	430655	536010	339955	C03830	-	-	-	-	-	-	-	-	-	-	-	1.12705	0.13129	0.49762	-1.00688	down
Lcyp000676	Isoscopoletin-β-D-glucoside*	Lignans and Coumarins	1.73994e+06	1.11852e+06	2759825	7.1171e+06	3.46756e+06	5.94964e+06	1.22899e+06	1.69564e+06	1.42192e+06	-	-	1.36817	0.0599481	2.94295	1.55726	up	1.47384	0.0614098	0.26288	-1.92752	down	-	-	-	-	-
mws0373	4-Methyl-2-oxovalerate	Organic acids	19577.1	36296.4	20575.3	17149.2	9792.75	3340	19493.6	19491.6	11321.2	C00233	ko00280,ko00290,ko00966,ko01100,ko01110,ko01210,ko01230	1.18579	0.0898486	0.396107	-1.33604	down	-	-	-	-	-	-	-	-	-	-
Zbqn004234	N-(malonyl)phenylalanine	Amino acids and derivatives	95761.2	146876	230872	33340	83365	96705	240205	142150	167011	-	-	1.12911	0.145404	0.450699	-1.14976	down	1.27209	0.0411546	2.57423	1.36414	up	-	-	-	-	-
Lsjp211206	β-ionone	Terpenoids	4.97484e+06	3.66376e+06	8643040	5061750	2.36147e+06	5473230	2.0668e+06	844165	2882215	-	-	-	-	-	-	-	1.07396	0.121496	0.449207	-1.15455	down	1.13939	0.109542	0.335221	-1.57681	down
Wbmp003594	6-acetyldelpheline	Alkaloids	4.18338e+06	6.10643e+06	8.06051e+06	3227845	1.72438e+06	7.47858e+06	2.68023e+06	3.12574e+06	2.66532e+06	-	-	-	-	-	-	-	-	-	-	-	-	1.26052	0.0961477	0.461643	-1.11515	down
mws2120	Brevifolin carboxylic acid	Phenolic acids	661516	763651	658177	310805	509245	690005	175692	116752	164613	-	-	-	-	-	-	-	1.42338	0.0813537	0.302676	-1.72415	down	1.40861	0.000787127	0.219386	-2.18846	down
mws1584	1,3-O-Dicaffeoylquinic Acid (Cynarin)	Phenolic acids	12205330	19322910	15019945	6796820	9178395	13708490	8999135	6852745	6245745	C10445	-	-	-	-	-	-	-	-	-	-	-	1.29446	0.0438596	0.474726	-1.07483	down
Zbqp003309	Asp-Ile-Leu	Amino acids and derivatives	3.98689e+06	3.64811e+06	13459650	6.0434e+06	4.42223e+06	9498410	2.13036e+06	3777800	3.02625e+06	-	-	-	-	-	-	-	1.27905	0.122828	0.447525	-1.15996	down	-	-	-	-	-
Lmjn004873	Leucosceptoside A*	Phenolic acids	23340	20005	23340	6670	4938.93	6568.2	13340	10005	13340	-	-	1.585	0.00106109	0.272582	-1.87524	down	1.45912	0.0163385	2.01819	1.01307	up	-	-	-	-	-
Wbtn004861	1,8-dihydroxy-2,6-dimethoxy-5-{[(2s,3r,4s,5s,6r)-3,4,5-trihydroxy-6-(hydroxymethyl)oxan-2-yl]oxy}xanthen-9-one	Flavonoids	576170	674935	634750	517610	304383	643120	848492	1336245	1373260	-	-	-	-	-	-	-	1.34219	0.0336141	2.42848	1.28005	up	-	-	-	-	-
HX1218	3-Acetoxy-18-hydroperoxy-12-oleanen-11-one	Terpenoids	45214.9	223957	224761	142893	135851	159608	72494.3	63823.9	61245.9	-	-	-	-	-	-	-	1.54183	0.00233509	0.450697	-1.14977	down	-	-	-	-	-
mws0145	O-Anisic acid (2-Methoxybenzoic acid)	Phenolic acids	0	0	0	140107	87406.2	152063	75025	38773.8	52418.3	-	-	1.60723	0.0237674	0	0	up	1.33126	0.0497215	0.437902	-1.19132	down	1.42046	0.0345269	0	0	up
Lmmp003091	Quercetin-3-O-(4''-O-glucosyl)rhamnoside*	Flavonoids	1.5117e+06	2.87474e+06	2.11352e+06	482778	719669	858226	6409455	3.28685e+06	2.56267e+06	C17563	-	1.4677	0.0553118	0.317029	-1.65731	down	1.47002	0.101118	5.94901	2.57265	up	-	-	-	-	-
Wbtn002952	1-(β-D-Glucopyranosyl)-3-ethyl-4-methyl-1H-pyrrole-2,5-dione	Others	130065	203666	216725	140075	151511	200288	75601.9	72997.5	81002.7	-	-	-	-	-	-	-	1.49998	0.0398999	0.466791	-1.09915	down	1.33455	0.0570942	0.417113	-1.26149	down
mws0178	Chlorogenic acid (3-O-Caffeoylquinic acid)*	Phenolic acids	2.77208e+06	8.70386e+06	4.69101e+06	1.28013e+07	5.6526e+06	1.56427e+07	1.36485e+06	1.66609e+06	2.32697e+06	C00852	ko00940,ko00941,ko00945,ko01110	1.04528	0.174715	2.10903	1.07658	up	1.4609	0.0829462	0.157139	-2.66989	down	1.16125	0.172384	0.331411	-1.59331	down
mws1714	Chicoric Acid	Phenolic acids	132332	278610	121937	71510.8	141740	161765	66685	54198.1	60970.6	C10437	-	-	-	-	-	-	1.23495	0.14063	0.484923	-1.04417	down	1.25767	0.146125	0.341267	-1.55103	down
Lmbp002336	Quercetin-3-O-(2''-O-rhamnosyl)galactoside*	Flavonoids	51467.3	53655.8	146745	67370.8	49398.7	118390	23340	73861.2	14107.1	-	-	-	-	-	-	-	1.00738	0.212266	0.473331	-1.07908	down	-	-	-	-	-
Zbpp001992	Isorhamnetin-3-O-Glucoside*	Flavonoids	8400825	3.58212e+06	7209750	4003850	2374640	3444505	4.33551e+06	12830255	7829585	-	-	-	-	-	-	-	1.21234	0.172613	2.54458	1.34742	up	-	-	-	-	-
Lmhn003990	Phellodenol E	Lignans and Coumarins	877017	918397	1.32565e+06	556090	362789	321247	404078	335290	362810	-	-	1.48008	0.0304844	0.39734	-1.33155	down	-	-	-	-	-	1.37958	0.0401003	0.353141	-1.50168	down
pme1216	2-Picolinic acid	Organic acids	285341	529255	773269	308716	253981	359275	218139	298511	194693	C10164	ko00380,ko01100	-	-	-	-	-	-	-	-	-	-	1.08205	0.168559	0.447987	-1.15847	down
Lcrp000333	Fragransin B1*	Lignans and Coumarins	23900.9	22801.1	33302.4	5286.3	15362.9	8226.81	3528.06	20075.6	5353.69	-	-	1.3823	0.019415	0.36093	-1.47021	down	-	-	-	-	-	1.08948	0.0622254	0.361947	-1.46615	down
Lcrp000377	Myristicanol B*	Lignans and Coumarins	23900.9	22801.1	33302.4	5286.3	15362.9	8226.81	3528.06	20075.6	5353.69	-	-	1.3823	0.019415	0.36093	-1.47021	down	-	-	-	-	-	1.08948	0.0622254	0.361947	-1.46615	down
Zaln004082	3-O-caffeoylshikimic acid*	Phenolic acids	56685	101710	48345	66685	106710	101710	48345	25005	31675	-	-	-	-	-	-	-	1.39925	0.0271721	0.381763	-1.38925	down	-	-	-	-	-
Zaln004057	4-caffeoylshikimic acid*	Phenolic acids	56685	101710	48345	66685	106710	101710	48345	25005	31675	-	-	-	-	-	-	-	1.39925	0.0271721	0.381763	-1.38925	down	-	-	-	-	-
Zmhn002301	p-Coumaric acid-4-O-glucoside	Phenolic acids	36271335	3.70075e+07	43759810	19058880	7.84382e+06	19966875	1.09109e+07	2.10952e+07	2.09751e+07	C06739	-	1.35896	0.0112846	0.400462	-1.32026	down	-	-	-	-	-	1.25292	0.0088458	0.452681	-1.14343	down
Zmhp003112	Safflor yellow A (RG)*	Quinones	323705	377170	191982	41680	77271.5	128905	133400	50015	88365	-	-	1.37807	0.0422761	0.277599	-1.84893	down	-	-	-	-	-	1.24403	0.0471562	0.304394	-1.71599	down
MWSHC2067	Protocatechualdehyde	Others	664885	944203	475800	410595	427331	387195	1.06926e+06	1.05983e+06	651490	C16700	ko00950	-	-	-	-	-	1.4468	0.0628754	2.26963	1.18246	up	-	-	-	-	-
pmb3002	Chrysoeriol-7-O-rutinoside	Flavonoids	939760	1216850	964930	435670	323705	524300	1853660	1671425	1136185	-	-	1.50579	0.00687813	0.411231	-1.28198	down	1.49332	0.0278643	3.63119	1.86044	up	-	-	-	-	-
mws0712	N-Propionylglycine	Amino acids and derivatives	1.33103e+06	585992	272760	1.87802e+06	1.92243e+06	1.97685e+06	1.9782e+06	1.8177e+06	1.4005e+06	-	-	1.28234	0.0613604	2.6383	1.39961	up	-	-	-	-	-	1.07037	0.0652778	2.37302	1.24673	up
MWSmce653	2'-Hydroxy-4'-Methylacetophenone	Phenolic acids	118211	127023	113312	73299.8	43277.7	70951.4	45964.1	57225.2	52931.4	-	-	-	-	-	-	-	-	-	-	-	-	1.40567	0.000252556	0.435428	-1.1995	down
pmn001506	Oleanolic acid-3-O-glucoside	Terpenoids	9185.69	13280.5	16285	14714.5	8760.92	13021.9	7126.51	6701.46	4755	-	-	-	-	-	-	-	-	-	-	-	-	1.23449	0.0688898	0.479545	-1.06026	down
Lmtp002942	Apigenin-6,8-di-C-arabinoside*	Flavonoids	255235	393880	352105	220147	196810	148415	128395	247063	75879.3	-	-	-	-	-	-	-	-	-	-	-	-	1.09828	0.0505985	0.450787	-1.14948	down
Lmsn005122	1-O-Galloyl-6-O-Cinnamoyl-β-D-glucose*	Phenolic acids	53350	27464.1	90035	21221	11861	33340	17467.7	9988.99	10357.2	-	-	1.13595	0.18698	0.388776	-1.36299	down	-	-	-	-	-	1.25948	0.132154	0.221329	-2.17574	down
pmb3074	5-O-p-Coumaroylquinic acid	Phenolic acids	2024290	2423790	2254375	1647815	1379990	2228980	688932	1015280	1297555	C12208	ko00940,ko00941,ko00945,ko01110	-	-	-	-	-	-	-	-	-	-	1.29808	0.00658295	0.447861	-1.15888	down
pmp000727	Feruloylhistamine	Alkaloids	125047	140617	174649	15005	170884	115740	27847.8	79825.9	72629.3	-	-	-	-	-	-	-	-	-	-	-	-	1.16008	0.0170232	0.409489	-1.2881	down
Lmcn005735	Methylhesperidin	Flavonoids	12298.2	13592.8	16675	15005	6670	11670	26675	31710.1	26535.4	C17393	-	-	-	-	-	-	1.3992	0.0060811	2.54672	1.34864	up	-	-	-	-	-
Zmhn002032	4-O-(6'-O-Glucosylcaffeoylglucosyl)-4-hydroxybenzyl alcohol*	Phenolic acids	2882215	2.29903e+06	4830585	2058105	607977	1880675	1.39408e+06	3115385	2685085	-	-	1.11684	0.126141	0.454138	-1.1388	down	-	-	-	-	-	-	-	-	-	-
MWSmce113	Guaifenesin	Others	48167.2	56535.9	81253.2	23340	20684.2	2388.27	18305.9	12940.3	31675	-	-	1.24437	0.0228178	0.249588	-2.00238	down	-	-	-	-	-	1.26503	0.0339929	0.338366	-1.56334	down
pmb0998	Guanosine 5'-monophosphate	Nucleotides and derivatives	159258	167017	255209	120472	306831	165249	96873.4	102044	84880.2	C00144	ko00230,ko01100,ko01232	-	-	-	-	-	1.19376	0.207514	0.478941	-1.06208	down	1.2991	0.0804619	0.488057	-1.03488	down
Zmsn003589	Lactuside B	Terpenoids	5.5077e+06	6.43694e+06	7.9186e+06	5.1443e+06	2.48305e+06	4.30612e+06	2.8036e+06	3.3718e+06	3.49937e+06	-	-	-	-	-	-	-	-	-	-	-	-	1.34804	0.0313329	0.487069	-1.0378	down
Lmap001661	Grevilloside C	Phenolic acids	268180	229106	325375	151151	265549	160707	0	0	0	-	-	-	-	-	-	-	1.56277	0.0343892	0	0	down	1.42784	0.0102326	0	0	down
MWSmce301	Coumarin-3-carboxylic Acid	Lignans and Coumarins	748635	567368	1089155	474125	469110	599600	312975	509245	332265	-	-	-	-	-	-	-	-	-	-	-	-	1.18247	0.0970389	0.480004	-1.05888	down
Lmjp002906	Rhamnetin-3-O-Glucoside*	Flavonoids	2.84082e+06	3.2856e+06	3.69067e+06	1.36407e+06	1.12891e+06	1.63431e+06	6636165	3.45016e+06	2.62707e+06	-	-	1.53822	0.00534919	0.42042	-1.2501	down	1.37072	0.142173	3.08032	1.62308	up	-	-	-	-	-
mws0232	Riboflavin (Vitamin B2)	Others	2.91703e+06	7604525	11031680	3.19905e+06	2.31558e+06	4.24873e+06	3658065	2.18133e+06	1.83327e+06	C00255	ko00740,ko01100,ko01110,ko01240,ko02010	1.00298	0.232914	0.452988	-1.14246	down	-	-	-	-	-	1.03614	0.18269	0.355986	-1.49011	down
mws0056	Myricetin-3-O-rhamnoside (Myricitrin)	Flavonoids	36675	50015	6670	20005	13934.4	40010	8340	8100.72	6670	C10108	-	-	-	-	-	-	1.3466	0.163839	0.312521	-1.67798	down	-	-	-	-	-
Zmhp003716	Rhodionidin*	Flavonoids	68537.1	91700	91700	143410	166770	133400	80025	43345	33234.4	-	-	-	-	-	-	-	1.40579	0.00728047	0.353047	-1.50207	down	-	-	-	-	-
Zmhn001793	6-O-Caffeoyl-D-glucose*	Phenolic acids	4077570	5042760	3354050	1543320	865354	2315340	2010770	1890810	1620845	-	-	1.36629	0.0167298	0.378697	-1.40088	down	-	-	-	-	-	1.35273	0.0358735	0.442701	-1.17559	down
Lmjp001367	Cyanidin-3-O-(2''-O-xylosyl)galactoside	Flavonoids	236806	288387	252461	220831	161255	299130	80379.1	77418.8	97955.6	-	-	-	-	-	-	-	1.45283	0.0674524	0.375437	-1.41336	down	1.41008	0.00295849	0.328879	-1.60437	down
Hmgp001888	Patuletin-3-O-rutinoside	Flavonoids	50375.4	59972.7	64679.4	57444.3	16675	56318.1	96705	88205.5	82941.5	-	-	-	-	-	-	-	1.12937	0.0656707	2.05349	1.03808	up	-	-	-	-	-
Hmcp001598	Isorhamnetin-3-O-(2''-O-xylosyl)glucoside	Flavonoids	193931	402240	164377	85140.9	29863.5	61685	75033.8	77128.8	73964.2	-	-	1.39773	0.11572	0.232319	-2.10582	down	-	-	-	-	-	1.28229	0.1403	0.297321	-1.74991	down
Lmjn002534	Darendoside A	Phenolic acids	39144.8	16175.7	39496.4	53129.7	22133.9	22665.5	0	0	0	-	-	-	-	-	-	-	1.54918	0.0859798	0	0	down	1.40605	0.0547474	0	0	down
Hmqn003212	Sanguiin H4*	Tannins	0	0	0	9248.16	4599.76	7879.49	20087.1	16525.5	3733.55	-	-	1.58675	0.0344021	0	0	up	-	-	-	-	-	1.29275	0.113554	0	0	up
pmn001420	1-O-Caffeoyl-β-D-glucose*	Phenolic acids	3904480	4262880	4089570	1668050	1679855	2051340	2054720	1803015	1617470	C10433	-	1.57979	0.000188125	0.440505	-1.18277	down	-	-	-	-	-	1.40505	0.000202348	0.446703	-1.16261	down
Hmjp002999	Isorhamnetin-3-O-rutinoside (Narcissin)*	Flavonoids	14853765	5.14534e+06	12435735	5655140	1.62577e+06	5957090	6.06079e+06	21722075	11861300	-	-	1.05752	0.146436	0.408141	-1.29286	down	1.10003	0.186725	2.99473	1.58242	up	-	-	-	-	-
Hmyp002315	3,5,7,4'-Tetrahydroxy-Coumaronochromone	Others	839135	1548375	581006	255121	400565	316624	1.36272e+06	834229	1627585	-	-	1.37546	0.145364	0.327541	-1.61025	down	1.4767	0.0511603	3.93345	1.9758	up	-	-	-	-	-
HJAP148	Kaempferol-3-O-sambubioside	Flavonoids	80025	80025	100040	33157.4	33340	30043	58350	45010	40010	-	-	1.59325	0.012946	0.371181	-1.42981	down	-	-	-	-	-	-	-	-	-	-
Lmjp003295	6-Methoxykaempferol-3-O-glucoside*	Flavonoids	2.27039e+06	3.17889e+06	3.38035e+06	1.39844e+06	1.09133e+06	2.03032e+06	7285115	3.67911e+06	2.68463e+06	-	-	-	-	-	-	-	1.31056	0.1569	3.0196	1.59436	up	-	-	-	-	-
Lssp210058	Quercetin-3-O-robinobioside*	Flavonoids	631400	356620	406364	229667	343755	221901	1521420	399664	928020	-	-	-	-	-	-	-	1.27562	0.167193	3.58232	1.84089	up	-	-	-	-	-
Lmbn002072	2-Propylsuccinic acid	Organic acids	1161390	1300920	1203400	402240	455735	705080	445700	450715	444030	C16657	-	1.48496	0.00826098	0.426399	-1.22972	down	-	-	-	-	-	1.42498	0.00277713	0.365671	-1.45138	down
Lman004552	Robustaside A;[6'-p-Coumarylarbutin]	Phenolic acids	993460	797230	725180	216835	166770	185125	84947.3	120055	150085	-	-	1.58661	0.0127384	0.226057	-2.14524	down	-	-	-	-	-	1.40282	0.00921125	0.141139	-2.82481	down
Lszp210010	Tatarine*	Alkaloids	2734340	3625585	1.9218e+06	1.02257e+06	990586	1.30642e+06	1.69712e+06	1.45689e+06	1.43052e+06	-	-	1.45158	0.0727842	0.400832	-1.31893	down	-	-	-	-	-	-	-	-	-	-
MWS5083	Flavin Single Nucleotide(FMN)	Nucleotides and derivatives	577435	1166430	692070	1.01855e+06	1366530	1887430	671690	707429	639127	C00061	ko00190,ko00740,ko01100,ko01110,ko01240	-	-	-	-	-	1.39912	0.0958943	0.47238	-1.08198	down	-	-	-	-	-
Lmyn004144	Prunasin	Alkaloids	28514.2	26675	40197.7	35010	18086.8	33340	18550.6	11228.9	11670	C00844	ko00460,ko01100,ko01110	-	-	-	-	-	1.25687	0.091695	0.479536	-1.06029	down	1.28829	0.0315889	0.434541	-1.20244	down
pmb3041	Tricin-7-O-saccharic acid	Flavonoids	1.91651e+06	2.37685e+06	2.70295e+06	1894185	426360	707588	642935	1.07877e+06	1857035	-	-	1.21898	0.0797804	0.432818	-1.20817	down	-	-	-	-	-	-	-	-	-	-
ZbWn007500	(E)-16-hydroxyoctadeca-14,17-dienoic phenylmethanesulfonic anhydride	Others	55014.6	84149.9	55042.5	46875.6	30036.4	87913.6	13323.8	20668.6	22728.7	-	-	-	-	-	-	-	1.2804	0.167827	0.344128	-1.53898	down	1.34606	0.0335256	0.292065	-1.77564	down
Wcgp003250	2-Methyl-3-hydroxyindan-1-one	Others	24761415	34071940	1.7377e+07	8.56814e+06	13454165	9.96166e+06	17676020	1.14177e+07	9.55149e+06	-	-	1.40283	0.0821158	0.41968	-1.25264	down	-	-	-	-	-	-	-	-	-	-
MWSprf004	Neochlorogenic acid (5-O-Caffeoylquinic acid)*	Phenolic acids	1.16938e+06	1.33597e+06	1085795	14442810	3.63066e+06	10217435	1.04541e+06	3364285	2574740	C17147	-	1.47805	0.120151	7.87797	2.97782	up	1.22548	0.147142	0.246879	-2.01812	down	-	-	-	-	-
pmn001459	Sibiricose A6	Phenolic acids	502555	554415	542705	330390	318695	392210	226850	273600	245215	-	-	-	-	-	-	-	-	-	-	-	-	1.4084	0.000186082	0.466135	-1.10118	down
Zbln005108	3,4-dihydroxy-allylbenzene4-O-p-D-xylopyranosyI-(1-→6)-β-D-glucopyranoside*	Phenolic acids	702143	624195	708367	410813	363800	342628	229673	299141	326450	-	-	-	-	-	-	-	-	-	-	-	-	1.38319	0.000585415	0.420338	-1.25038	down
HJN003	1-O-Sinapoyl-β-D-glucose	Phenolic acids	23154225	22899025	26696565	27729565	1.42492e+07	33576905	9267220	9690760	9318760	C01175	ko00940,ko01110	-	-	-	-	-	1.36434	0.110358	0.37425	-1.41792	down	1.42036	0.00627353	0.388685	-1.36333	down
MWSHY0113	Quercetin-3-O-galactoside (Hyperin)*	Flavonoids	1261834	1.69131e+06	2091925	2.5705e+06	1.80311e+06	4801285	4.13291e+06	8231335	5269070	C10073	-	-	-	-	-	-	-	-	-	-	-	1.32735	0.0702498	3.49516	1.80536	up
Lmdp003286	Isohyperoside*	Flavonoids	1261834	1.69131e+06	2091925	2.5705e+06	1.80311e+06	4801285	4.13291e+06	8231335	5269070	-	-	-	-	-	-	-	-	-	-	-	-	1.32735	0.0702498	3.49516	1.80536	up
Wchn004079	Juglanoside D	Others	1.03741e+07	8.59146e+06	1.05306e+07	9.64606e+06	16591130	8.73326e+06	3990140	2.20792e+06	2.40771e+06	-	-	-	-	-	-	-	1.45718	0.0647841	0.246087	-2.02276	down	1.36702	0.00120149	0.291758	-1.77716	down
Qmjp081106	Chlorantholide E	Terpenoids	144077	169500	188557	130102	78520.4	108421	73388.9	80982.5	86976.6	-	-	-	-	-	-	-	-	-	-	-	-	1.38552	0.0148996	0.480644	-1.05696	down
Lmdn004974	Syringalide A	Phenolic acids	15005	10633.8	30824.2	8340	10005	8340	14230.3	15100.6	4128.24	-	-	1.16317	0.246324	0.472611	-1.08128	down	-	-	-	-	-	-	-	-	-	-
Xmyp004945	Kaempferol-3-O-(6''-Rhamnosyl-2''-Glucosyl)Glucoside (Camelliaside A)	Flavonoids	642344	1.77349e+06	1.2979e+06	132277	249988	11088.9	319333	209922	315627	-	-	1.32769	0.0719297	0.105919	-3.23897	down	-	-	-	-	-	1.2965	0.0985033	0.227503	-2.13605	down
MWSHY0080	Luteolin-7-O-neohesperidoside (Lonicerin)*	Flavonoids	3.50186e+06	2.26091e+06	4.04545e+06	504963	1.39117e+06	283039	2.07728e+06	993474	1.23574e+06	C12630	ko00944	1.40173	0.0211942	0.222178	-2.17021	down	-	-	-	-	-	1.19594	0.0524653	0.43907	-1.18748	down
MWSslk254	Kaempferol-3-O-glucorhamnoside*	Flavonoids	3.50186e+06	2.26091e+06	4.04545e+06	504963	1.39117e+06	283039	2.07728e+06	993474	1.23574e+06	-	-	1.40173	0.0211942	0.222178	-2.17021	down	-	-	-	-	-	1.19594	0.0524653	0.43907	-1.18748	down
Zblp004362	Kaempferol-3-O-robinobioside(Biorobin)*	Flavonoids	3.50186e+06	2.26091e+06	4.04545e+06	504963	1.39117e+06	283039	2.07728e+06	993474	1.23574e+06	-	-	1.40173	0.0211942	0.222178	-2.17021	down	-	-	-	-	-	1.19594	0.0524653	0.43907	-1.18748	down
Lakn004098	Dihydrophaseic acid	Terpenoids	5035855	6073525	5047935	2.32687e+06	4999610	5513055	2831205	2344140	1.08937e+06	C15971	ko00906	-	-	-	-	-	1.05045	0.14345	0.487923	-1.03527	down	1.22878	0.00897122	0.387732	-1.36687	down
Ladp004020	tenuiflorin C glucoside*	Flavonoids	2.5355e+06	2.49558e+06	3.28837e+06	984705	1.04139e+06	1.64528e+06	11366575	3.08604e+06	6379835	-	-	1.46245	0.0105978	0.4413	-1.18017	down	1.40027	0.139598	5.6743	2.50444	up	1.01156	0.224218	2.50407	1.32427	up
Hmgp002036	Nepetin-7-O-glucoside(Nepitrin)*	Flavonoids	2.5355e+06	2.49558e+06	3.28837e+06	984705	1.04139e+06	1.64528e+06	11366575	3.08604e+06	6379835	-	-	1.46245	0.0105978	0.4413	-1.18017	down	1.40027	0.139598	5.6743	2.50444	up	1.01156	0.224218	2.50407	1.32427	up
Lmsn004162	1-O-Galloyl-2-O-p-Coumaroyl-β-D-glucose	Phenolic acids	12222.4	17931.6	23340	48345	73355	75025	163430	121725	45634.4	-	-	1.51355	0.0207021	3.67751	1.87873	up	-	-	-	-	-	1.28158	0.114322	6.18367	2.62846	up
WaYp005128	2-Aminotetradecane-1,5,13-triol	Lipids	17692945	1.15743e+07	25932285	23216630	25175735	36108065	1.32369e+07	1.27968e+07	1.32435e+07	-	-	-	-	-	-	-	1.47115	0.0638706	0.464817	-1.10527	down	-	-	-	-	-
pme0241	Benzoic acid	Phenolic acids	380071	389496	318364	758944	636266	1857035	532337	1253835	515452	C00180	ko00996,ko01100,ko01110	1.34782	0.203784	2.98938	1.57985	up	-	-	-	-	-	1.07288	0.237623	2.1156	1.08106	up
Zmhn002227	4-O-Glucosyl-sinapate	Phenolic acids	8.88693e+06	8.6081e+06	1.10912e+07	1.39144e+07	8.84503e+06	1.3261e+07	3.39921e+06	4.28362e+06	4.23465e+06	C02919	-	-	-	-	-	-	1.5025	0.0336071	0.330854	-1.59574	down	1.38575	0.0116457	0.416895	-1.26224	down
MW0105732	Arg-Tyr	Amino acids and derivatives	535078	657806	464563	112362	97530.9	64288.4	96819.3	183455	80530.8	-	-	1.57845	0.0109241	0.165424	-2.59576	down	-	-	-	-	-	1.34698	0.00583846	0.217687	-2.19967	down
MW0107316	His-lys	Amino acids and derivatives	11393615	5.51435e+06	5.68486e+06	6.35568e+06	5.2767e+06	7.67474e+06	3.64331e+06	3.1552e+06	3.52649e+06	-	-	-	-	-	-	-	-	-	-	-	-	1.1912	0.167796	0.457003	-1.12972	down
mws4085	Sinapic acid	Phenolic acids	168440	250225	467819	555638	315789	523574	626712	775933	728610	C00482	ko00940,ko01100,ko01110	-	-	-	-	-	-	-	-	-	-	1.20677	0.0265731	2.40417	1.26554	up
Lazn004986	Dihydrobuddlenol B glucoside	Lignans and Coumarins	313852	482490	319404	177436	183455	238540	231860	128395	140948	-	-	-	-	-	-	-	-	-	-	-	-	1.24395	0.0446402	0.449209	-1.15454	down
pmb0662	Isoorientin-7-O-(6''-feruloyl)glucoside	Flavonoids	15005	10005	19688.9	15005	6688.46	12454.5	8340	3340	10005	-	-	-	-	-	-	-	-	-	-	-	-	1.02321	0.0965321	0.485135	-1.04354	down
Lmtn003096	Secoisolariciresinol 4-O-glucoside*	Lignans and Coumarins	27526.6	20005	17824.6	0	0	0	0	0	0	-	-	1.60349	0.0177153	0	0	down	-	-	-	-	-	1.42277	0.0177153	0	0	down
pmb0235	O-Feruloyl coumarin	Lignans and Coumarins	243204	318369	265634	397225	119937	415610	77553.8	73117.2	150085	-	-	-	-	-	-	-	1.17128	0.151349	0.322432	-1.63293	down	1.30194	0.00653674	0.36358	-1.45965	down
mws1066	Naringenin-7-O-Rutinoside(Narirutin)*	Flavonoids	88365	106710	136735	18340	8819.48	8340	15392.1	30010	53350	C09793	-	1.56938	0.0158691	0.106987	-3.22449	down	1.15475	0.189837	2.78179	1.47601	up	1.23886	0.013865	0.297616	-1.74847	down
Cmqn003939	Syringaresinol-4,4'-O-bis-β-D-glucoside; Liriodendrin	Lignans and Coumarins	15005	43345	18340	13340	8340	15005	9388.97	11670	15005	-	-	1.05797	0.272068	0.478354	-1.06385	down	-	-	-	-	-	-	-	-	-	-
Zbdp005176	Scandione	Flavonoids	1072360	814834	1295875	504230	321341	601270	1575335	1740575	1228615	-	-	1.39633	0.0316894	0.448259	-1.15759	down	1.47282	0.00832278	3.18503	1.67131	up	-	-	-	-	-
Hmcp002207	Isorhamnetin-7-O-glucoside (Brassicin)*	Flavonoids	5898040	7817270	2.77357e+06	2362780	1636015	2649425	11103635	3.2342e+06	7810230	-	-	1.23299	0.150427	0.403194	-1.31045	down	1.27541	0.149617	3.33143	1.73614	up	-	-	-	-	-
Labp005299	Malonyl myrsinionoside A*	Terpenoids	168243	216835	206287	64992.6	58350	116310	86866.1	108964	114082	-	-	1.43767	0.00849093	0.405254	-1.3031	down	-	-	-	-	-	-	-	-	-	-
Wmjn000314	1,3,5-Trihydroxy-6-[2'',3''-epoxy-3''-methylbutyl]-2-[2''-methylbutyryl]-4-[3'-methyl-2'-butenyl]-benzene	Phenolic acids	63332.6	51968	52469.9	27684.1	29137.8	26245.1	58964.1	43912.4	24419.6	-	-	1.57642	0.0134182	0.495123	-1.01414	down	-	-	-	-	-	-	-	-	-	-
Lcsp002875	Gly-Val-Phe	Amino acids and derivatives	795443	1546690	2646030	1600615	761868	2673195	393199	646067	452451	-	-	-	-	-	-	-	1.28127	0.163942	0.29623	-1.75521	down	1.18118	0.159891	0.299051	-1.74153	down
Lmtn002565	1-O-Vanilloyl-D-Glucose	Phenolic acids	56828395	65720730	51266820	8.3317e+06	21336270	21116795	10485960	9615925	4.88921e+06	C20470	-	1.43628	0.00242516	0.292176	-1.77509	down	1.01656	0.173272	0.492098	-1.02298	down	1.38241	0.00277674	0.143779	-2.79807	down
mws5037	L-Alanyl-L-leucine	Amino acids and derivatives	3.16618e+06	5.09196e+06	4.53331e+06	3.10971e+06	2.91177e+06	3.47166e+06	1.66112e+06	1.74803e+06	1.65432e+06	-	-	-	-	-	-	-	-	-	-	-	-	1.3607	0.0455868	0.395848	-1.33698	down
Hmcp001559	Isorhamnetin-3-O-rutinoside-7-O-arabinoside	Flavonoids	131735	145080	31072.4	23340	43345	6842.69	17893.5	10005	16799.6	-	-	1.14957	0.153746	0.238814	-2.06604	down	-	-	-	-	-	1.22317	0.134349	0.145177	-2.78412	down
mws0117	Homovanillic acid; 4-Hydroxy-3-methoxyphenylacetic acid	Phenolic acids	135070	180120	36548.1	1027030	1378310	1524790	1555115	914600	714278	C05582	ko00350,ko01100	1.5091	0.0103237	11.1735	3.482	up	-	-	-	-	-	1.29922	0.0614934	9.05217	3.17826	up
mws0675	β-Nicotinamide mononucleotide	Nucleotides and derivatives	1.54268e+06	852078	1.21886e+06	979261	3.17816e+06	822410	515540	431482	775891	C00455	ko00760,ko01100	-	-	-	-	-	1.09568	0.288648	0.345978	-1.53125	down	1.19899	0.0674892	0.476784	-1.06859	down
Lmfn003630	Myricetin-3-O-xyloside*	Flavonoids	21257	50015	61685	55015	68355	90035	35010	26675	19650.6	-	-	-	-	-	-	-	1.42488	0.0341939	0.381133	-1.39164	down	-	-	-	-	-
Lhhp102901	3-(α,4-Dihydroxy-3-methoxybenzyl)-4-(hydroxy-3-methoxybenzyl)*	Others	234824	458864	423357	289231	317768	120055	121725	114123	317788	-	-	-	-	-	-	-	-	-	-	-	-	1.01177	0.123098	0.495625	-1.01268	down
mws2368	Tyrosol; 4-Hydroxyphenylethanol	Phenolic acids	56620.2	58264.2	66685	65020	45129.8	55959.4	35589.4	21345.5	32074.5	C06044	ko00350,ko01100	-	-	-	-	-	-	-	-	-	-	1.31032	0.00570625	0.490223	-1.02849	down
Lmdn003665	Farrerol-5,7-di-O-glucoside	Flavonoids	60644.2	69638.8	44172.4	26675	40010	60020	176780	56629.3	60646.5	-	-	-	-	-	-	-	1.0247	0.290458	2.32079	1.21462	up	-	-	-	-	-
mws0046	Naringenin-7-O-Neohesperidoside(Naringin)*	Flavonoids	123390	113385	125060	30010	10005	16675	23340	41680	48345	C09789	ko00941	1.53138	0.000376067	0.156674	-2.67417	down	-	-	-	-	-	1.33839	0.00248428	0.313306	-1.67436	down
Lxmp122302	Dehydroxyampelopsisionoside*	Terpenoids	192794	725180	256999	141704	85967.2	135219	118388	255336	166489	-	-	1.22927	0.247169	0.30885	-1.69502	down	-	-	-	-	-	-	-	-	-	-
Zmhn001905	HydroxyAloe-emodin-8-O-glucoside	Quinones	1280740	1364845	1161390	490850	385525	286040	545366	1282420	1045495	-	-	1.56098	0.000456497	0.305338	-1.71152	down	1.28275	0.110915	2.47182	1.30557	up	-	-	-	-	-
Wabn003563	3'-O-Beta-D-Glucopyranosyl plumbagic acid	Phenolic acids	4.04135e+06	8644810	4.98897e+06	6.29714e+06	12455710	5.55475e+06	3106865	1.81428e+06	1.79228e+06	-	-	-	-	-	-	-	1.40182	0.110318	0.276186	-1.85629	down	1.21867	0.110725	0.379823	-1.3966	down
Lmsn003628	6'-O-Sinapoylsucrose*	Phenolic acids	721830	420625	365475	544375	688330	963250	171775	205155	170105	-	-	-	-	-	-	-	1.51621	0.0454362	0.24911	-2.00514	down	1.3031	0.100119	0.362772	-1.46286	down
Zmhn002334	6-O-Feruloyl-β-D-glucose	Phenolic acids	2.50613e+07	2.59866e+07	2.91525e+07	26638715	9.94027e+06	1.30943e+07	7.76686e+06	8.01498e+06	8.17296e+06	-	-	-	-	-	-	-	1.15428	0.236117	0.482248	-1.05215	down	1.42449	0.00405943	0.298687	-1.74329	down
Wafp002988	1-O-Feruloyllysine	Alkaloids	599600	1043815	497024	398895	154346	479145	81082	198475	63249.1	-	-	1.08947	0.147082	0.482325	-1.05192	down	1.17663	0.128664	0.332052	-1.59052	down	1.30486	0.0624667	0.160157	-2.64244	down
