# Supplementary material for: Changes in the Metabolome and Nutritional Quality of Pulp from Three Types of Korla Fragrant Pears with Different Appearances as Revealed by Widely Targeted Metabolomics
Source: Plants (Basel). 2023 Nov 27;12(23):3981. doi: 10.3390/plants12233981 (PMC10707832; doi:10.3390/plants12233981)
Supplement: Supplementary file 1 [file plants-12-03981-s001.zip › plants-2702487-supplementary/Table S5 A total of 35 common DAMs in the three groups.xlsx]

## Sheet: Sheet1
	Compound Index	Compound name	Class	CV_vs_SD Fold_Change	RS_vs_SD Fold_Change	RS_vs_CV Fold_Change	SD-1	SD-2	SD-3	CV-1	CV-2	CV-3	RS-1	RS-2	RS-3	cpd_ID	kegg_map
Phenolic acids	Zbfn002690	1-(4-Hydroxybenzoyl)Glucose; 25545-07-7	Phenolic acids	2.09465	4.49675	2.14678	187585	216160	236493	470659	332419	537996	967248	957868	953876	-	-
	Lmmn002793	Iriflophenone-3-C-glucoside	Phenolic acids	0.49389	0.182123	0.368751	532049	1.07816e+06	1.68334e+06	617249	454191	555209	198985	213640	187203	-	-
	Lmmn001643	2-Hydroxycinnamic acid*	Phenolic acids	0	0.229705	0	2520450	3711080	6915680	0	0	0	1137865	1300920	581190	C01772	ko00360,ko00999,ko01100,ko01110
	Lmgn002253	Syringoylcaffeoylquinic acid-D-glucose	Phenolic acids	4.85735	0.395453	0.0814134	70862.4	126730	74044.1	290603	307000	721830	33563.9	37309.7	36545.9	-	-
	Lmbn004847	4-Methoxyphenylpropionic acid	Phenolic acids	0.35802	0.11181	0.3123	684980	778795	698380	201815	225185	347095	108380	66685	66685	-	-
	mws0145	O-Anisic acid (2-Methoxybenzoic acid)	Phenolic acids	0	0	0.437902	0	0	0	140107	87406.2	152063	75025	38773.8	52418.3	-	-
	mws0178	Chlorogenic acid (3-O-Caffeoylquinic acid)*	Phenolic acids	2.10903	0.331411	0.157139	2.77208e+06	8.70386e+06	4.69101e+06	1.28013e+07	5.6526e+06	1.56427e+07	1.36485e+06	1.66609e+06	2.32697e+06	C00852	ko00940,ko00941,ko00945,ko01110
	Lmtn002565	1-O-Vanilloyl-D-Glucose	Phenolic acids	0.292176	0.143779	0.492098	56828395	65720730	51266820	8.3317e+06	21336270	21116795	10485960	9615925	4.88921e+06	C20470	-
Flavonoids	mws0036	Hesperetin-7-O-rutinoside (Hesperidin)	Flavonoids	0.110892	0.241839	2.18086	542705	700055	651490	93370	65020	51666.5	94527.9	198475	165100	C09755	-
	mws0791	Poncirin (Isosakuranetin-7-O-neohesperidoside)*	Flavonoids	0.150274	0.304344	2.02525	33213.6	40543.6	33879.9	4814.67	1691.35	9669.08	14824.9	8629.15	9304.63	C09830	-
	MWSslk252	Didymin (Isosakuranetin-7-O-rutinoside)*	Flavonoids	0.150274	0.304344	2.02525	33213.6	40543.6	33879.9	4814.67	1691.35	9669.08	14824.9	8629.15	9304.63	-	-
	Zmsp007375	3,5,7,3'4'-Pentamethoxyflavone	Flavonoids	0.0963048	0.237359	2.46467	133466	152616	158262	17640.9	13497	11654.6	37578.3	38016.4	29874.5	-	-
	HJAP154	Galloylisorhamnetin	Flavonoids	10.9761	5.08261	0.463063	83365	80168.8	127120	1.00432e+06	759988	1.42593e+06	341493	568551	567235	-	-
	Ladp004020	tenuiflorin C glucoside*	Flavonoids	0.4413	2.50407	5.6743	2.5355e+06	2.49558e+06	3.28837e+06	984705	1.04139e+06	1.64528e+06	11366575	3.08604e+06	6379835	-	-
	Hmgp002036	Nepetin-7-O-glucoside(Nepitrin)*	Flavonoids	0.4413	2.50407	5.6743	2.5355e+06	2.49558e+06	3.28837e+06	984705	1.04139e+06	1.64528e+06	11366575	3.08604e+06	6379835	-	-
	mws1066	Naringenin-7-O-Rutinoside(Narirutin)*	Flavonoids	0.106987	0.297616	2.78179	88365	106710	136735	18340	8819.48	8340	15392.1	30010	53350	C09793	-
Lipids	pmn001694	9,10,13-Trihydroxy-11-Octadecenoic Acid	Lipids	8.39366	2.06316	0.2458	4.06254e+06	8.55702e+06	7.22423e+06	5.31032e+07	5.38355e+07	5.96234e+07	1.32083e+07	1.57996e+07	1.1933e+07	C14835	ko00591
	pmn001691	9,12,13-Trihydroxy-10,15-octadecadienoic acid	Lipids	9.38843	2.94302	0.313473	101909	202459	166874	1.44026e+06	1.30873e+06	1.67523e+06	450570	533362	402944	-	-
	Lmbn003970	9,12,13-TriHOME; 9(S),12(S),13(S)-Trihydroxy-10(E)-octadecenoic acid	Lipids	9.67971	2.31809	0.239479	512280	1.14557e+06	953044	7.81169e+06	8.16947e+06	9.29151e+06	1.95907e+06	2.35339e+06	1.7398e+06	C14833	ko00591
	pmb0862	LysoPC 12:0	Lipids	3.27394	0.32281	0.0985999	70687.4	93368.9	112960	283714	232882	390338	33640.1	28423.7	27359.8	-	-
Others	Wcgp010223	3-(Cyclohexen-1-yl)-2-hydroxy-4a,5-dimethyl-2,3,4,5,6,7,8,8a-octahydronaphthalen-1-one*	Others	8.8832	4.41484	0.496987	117957	230186	214575	1.57131e+06	1.62444e+06	1.80299e+06	863594	917512	703206	-	-
	Lmbn002737	3-Methylbenzaldehyde	Others	0.109587	0.237994	2.17173	243545	278610	542705	28340	40010	48345	100040	105045	48345	C07209	ko01100
	pma0134	D-Threose	Others	0.070491	0.277981	3.94349	6.38419e+06	6.98019e+06	9.18067e+06	467297	548376	573550	1.75439e+06	2.66003e+06	1852668	C06463	-
	MWS0442	Maltotriose	Others	0.483441	0.208385	0.431045	1.13397e+07	9.60608e+06	9.28109e+06	4.31466e+06	5.45981e+06	4.83845e+06	1.70534e+06	2.13084e+06	2.46265e+06	C01835	ko02010
Terpenoids	Lmsn011015	1-Oxo-Siaresinolic acid*	Terpenoids	9.26612	2.89802	0.312754	12685.4	14574.8	12948.6	114424	101789	156366	38351.8	39810.8	38363.1	-	-
	Lmsn011201	2,3-Dihydroxy-19-oxo-18,19-secours-11,13(18)-dien-28-oic acid (Swinhoeic acid)*	Terpenoids	8.28453	2.85024	0.344044	12555.9	14259.6	14994.7	106318	96241.1	143820	37311.7	43716.7	38140.9	-	-
	Lmgn010741	2α,3α,23-Trihydroxyurs-12,20(30)-dien-28-oic acid*	Terpenoids	10.2902	3.39146	0.329582	8744.73	11873.2	10496.5	96285.5	90920.8	132967	35885.7	35732.2	33905.5	-	-
Alkaloids	Wbsp000191	3,7,11-trimethyl-2-oxa-6,10,13-triazatricyclo[7.3.1.05,13]tridecane	Alkaloids	0.0972075	0.266943	2.74611	903223	969137	1.1478e+06	113021	75394.1	105167	269738	280535	255936	-	-
	Wafp002988	1-O-Feruloyllysine	Alkaloids	0.482325	0.160157	0.332052	599600	1043815	497024	398895	154346	479145	81082	198475	63249.1	-	-
Organic acids	Lmgn007652	Tianshic acid	Organic acids	10.2139	2.35527	0.230595	505619	1.05334e+06	911522	7.83084e+06	7.92126e+06	9.48105e+06	1.87745e+06	2.25162e+06	1.68958e+06	-	-
	mws0206	2-Hydroxybutyric Acid	Organic acids	0.165351	0.409167	2.47454	286206	322363	411978	43260.3	49060.7	76427.6	162814	140136	114624	C05984	ko00640
Lignans and Coumarins	Lazn005628	Hedyotisol B	Lignans and Coumarins	0.176967	0.373671	2.11154	61286.7	77269.3	66397.5	11321.7	10288.2	14660	26242.6	27796.4	22546.3	-	-
	Cmpp005475	Meranzin	Lignans and Coumarins	3.49554	10.8441	3.10227	10482.3	66052.3	10490.9	81777.5	90718.7	131705	298127	344215	301373	-	-
Amino acids and derivatives	Lmbp000123	L-Homomethionine	Amino acids and derivatives	4.68489	2.21523	0.472845	86127.5	237151	221998	947264	659593	947706	425967	391509	390435	C17213	ko00966,ko01110,ko01210
Nucleotides and derivatives	pmc0066	2'-Deoxyinosine-5'-monophosphate	Nucleotides and derivatives	0.315027	0.11945	0.379174	3.38094e+06	1.01859e+06	864822	414512	1.00996e+06	233937	236969	141394	250464	C06196	ko00230,ko01232
