# Supplementary material for: Changes in the Metabolome and Nutritional Quality of Pulp from Three Types of Korla Fragrant Pears with Different Appearances as Revealed by Widely Targeted Metabolomics
Source: Plants (Basel). 2023 Nov 27;12(23):3981. doi: 10.3390/plants12233981 (PMC10707832; doi:10.3390/plants12233981)
Supplement: Supplementary file 1 [file plants-12-03981-s001.zip › plants-2702487-supplementary/Table S6 K-Means analysis of the DAMs.xlsx]

## Sheet: Sub class 8
Compound Index	Sub class	Compound name	Class	SD-1	SD-2	SD-3	CV-1	CV-2	CV-3	RS-1	RS-2	RS-3
Lmap001823	8	Dhurrin	Alkaloids	76079.7	104938	110154	214336	143446	250539	240632	268189	225799
Lmsp010763	8	Monolinolenin*	Lipids	5.06042e+06	5.64638e+06	5.09148e+06	6.8867e+06	5.50833e+06	7.01776e+06	1.18461e+07	1.3179e+07	1.14059e+07
Lmbn004685	8	5S,8R-DiHODE; (5S,8R,9Z,12Z)-5,8-Dihydroxyoctadeca-9,12-dienoate	Lipids	69422.4	105780	127100	127452	116226	159853	477299	543242	444317
pmn001689	8	9-Hydroxy-12-oxo-15(Z)-octadecenoic acid*	Lipids	85974.1	98773.6	141913	144553	124691	162395	493039	579578	492354
pme2598	8	3,4-Dihydroxybenzeneacetic acid*	Phenolic acids	2.90519e+06	2.85366e+06	3.29437e+06	5.79067e+06	5.20476e+06	5.79706e+06	6.59132e+06	6.45413e+06	6.39867e+06
pme1292	8	Homogentisic acid*	Phenolic acids	2.18304e+06	3.12502e+06	3.24358e+06	5.9145e+06	5.06433e+06	5.96517e+06	6.57421e+06	5.72483e+06	6.3633e+06
MW0107996	8	Lys-Cys	Amino acids and derivatives	3.33318e+06	4.39163e+06	6.57381e+06	4.96155e+06	4.37846e+06	7.42813e+06	9.94127e+06	1.43074e+07	9.62395e+06
Lmhp011388	8	2-α-Linolenoyl-glycerol*	Lipids	5.05723e+06	5.51095e+06	5.12084e+06	7.10961e+06	5.48821e+06	6.96847e+06	1.15798e+07	1.30918e+07	1.12446e+07
MW0168670	8	9,12-Octadecadiynoic Acid	Lipids	762769	1.47307e+06	728990	1.82367e+06	1.5174e+06	2.02967e+06	4.18114e+06	4.64298e+06	4.10676e+06
Wcgp010745	8	3-(4-hydroxycyclohex-1-en-1-yl)-4a,5-dimethyl-3,4,4a,5,6,8a-hexahydronaphthalen-1(2H)-one	Others	125705	157014	65794.4	1.50054e+06	1.36557e+06	1.57195e+06	1.42942e+06	1.72529e+06	1.41048e+06
Hmtn001120	8	5-(2-Hydroxyethyl)-2-O-glucosylphenol*	Phenolic acids	6.04845e+06	6.8214e+06	9.35838e+06	3.26499e+07	2.89714e+07	5.01789e+07	6.36848e+07	6.29861e+07	5.40191e+07
Wmmn000117	8	mudanoside B*	Phenolic acids	641637	1.8664e+06	908040	7.49776e+06	2.62258e+06	4.59987e+06	5.22363e+06	6.65753e+06	1.17526e+07
HJN090	8	Butin-7-O-glucoside*	Flavonoids	267802	314166	305366	499842	433987	528294	762510	826526	618472
Zadn009075	8	Hydroperoxylinoleic acid*	Lipids	63363.2	106203	112421	127816	111231	162539	501370	588017	471619
Lmfp009701	8	Glycerol 9(E),11(Z),13(E)-octadecatrienoyl ester*	Lipids	5.10693e+06	5.42857e+06	5.15697e+06	7.09539e+06	5.41173e+06	7.11562e+06	1.16129e+07	1.30017e+07	1.15981e+07
Wasn002449	8	Protocatechuic acid 1-O-Rutinoside	Phenolic acids	1.82805e+06	2.39586e+06	2.23398e+06	7.0974e+06	5.84616e+06	1.00833e+07	9.41888e+06	9.6397e+06	9.19252e+06
Zmln000668	8	Monogalloyl-diglucose	Phenolic acids	36985.4	48432.2	63104.2	116100	96447.1	141831	138835	177888	148072
Lmbn005662	8	9(10)-EpOME;(9R,10S)-(12Z)-9,10-Epoxyoctadecenoic acid	Lipids	81168.6	110797	107697	202851	172539	240671	356949	438437	354823
Zmyn004676	8	17-Hydroxylinolenic acid	Lipids	1.59531e+06	3.05283e+06	1.46112e+06	3.72382e+06	3.2968e+06	4.16181e+06	7.93541e+06	8.68684e+06	7.18206e+06
Labn002107	8	galloyl xylosyl glucoside*	Phenolic acids	1.29066e+06	1.72508e+06	1.54195e+06	6.34458e+06	5.70463e+06	1.57131e+07	1.02594e+07	1.196e+07	1.14861e+07
Wbmp006077	8	1,10-dimethoxy-6,6-dimethyl-2,9-di(propan-2-yloxy)-5,6,6a,7-tetrahydro-4H-dibenzo[de,g]quinolin-6-ium	Alkaloids	7.0063e+06	9.75444e+06	5.43596e+06	2.23798e+07	2.14638e+07	2.67789e+07	2.58433e+07	3.02793e+07	2.46294e+07
Yajn004424	8	2-((6-hydroxy-4-(hydroxy(methoxy)methyl)-7-methyl-1,4a,5,6,7,7a-hexahydrocyclopenta[c]pyran-1-yl)oxy)-6-(hydroxymethyl)tetrahydro-2H-pyran-3,4,5-triol	Terpenoids	307030	321200	255858	519680	459756	725576	705462	996767	868603
Labn002264	8	Grevilloside G*	Phenolic acids	5.75739e+06	2.58396e+06	9.11426e+06	3.46901e+07	2.86001e+07	4.62312e+07	6.04556e+07	6.12386e+07	5.16137e+07
Hasp010605	8	(S)-2,3-dihydroxypropyl (9Z,12Z,15Z)-octadeca-9,12,15-trienoate	Others	103361	119271	75994.8	82644.2	102970	140244	544417	573451	227528
mws1329	8	Quercetin-7-O-glucoside	Flavonoids	556624	693454	674399	852601	788505	980505	1.27688e+06	2206975	1786135
Lmsn006839	8	2,3,19,23,24-Pentahydroxyolean-12-en-28-oic acid-28-O-glucoside	Terpenoids	552365	677614	799942	877332	698970	1.26473e+06	1.32286e+06	1.48065e+06	1.35882e+06
pmn001367	8	Protocatechuic acid-4-O-glucoside*	Phenolic acids	1.06971e+07	1.53641e+07	1.22618e+07	3.76375e+07	3.29222e+07	5.19146e+07	6.69152e+07	6.75808e+07	58676423
pmb2871	8	1-O-Gentisoyl-β-D-glucoside*	Phenolic acids	1.06971e+07	1.53641e+07	1.22618e+07	3.76375e+07	3.29222e+07	5.19146e+07	6.69152e+07	6.75808e+07	58676423
Lakn002165	8	Protocatechuic acid glucosyl xyloside	Phenolic acids	677502	836009	803023	2.45965e+06	1.91912e+06	2.89384e+06	3.47974e+06	4.23153e+06	4.15859e+06
MWS201465	8	Glu-Phe	Amino acids and derivatives	664331	588857	200895	1.31177e+06	777021	1.42731e+06	1.25954e+06	1.36878e+06	1.35763e+06
Zbzp007301	8	2-Methoxy-6-undecyl-1,4-benzoquinone	Quinones	61906.6	76007.4	20549.4	665029	632159	673159	635576	876219	653632
HJAP061	8	Quercetin-3-O-(2''-O-arabinosyl)rutinoside	Flavonoids	825725	592289	631400	813990	684980	1127785	910167	2333975	2134210
Hmln003209	8	5-Methoxytrachelogenin	Phenolic acids	24798	28979.1	42505.3	69430.1	35148.3	85076.5	76874.7	87118	84674.2
zjbp111606	8	9-Hydroxyselina-4,11-dien-14-al	Terpenoids	52583.4	42062.1	133409	102314	101570	132177	150695	137884	207711
Smsn005712	8	Persicarin (Isohamnetin-3-O-sulfate)	Flavonoids	3340	5970.98	7896.82	15606.3	4975.82	12953	14942.6	25358.3	15937.1
Zbfn002690	8	1-(4-Hydroxybenzoyl)Glucose; 25545-07-7	Phenolic acids	187585	216160	236493	470659	332419	537996	967248	957868	953876
MW0168281	8	Dioleoylphosphatidic acid	Lipids	0	0	0	4452.88	4761.04	7004.49	6306.57	8185	5551.46
mws0376	8	Fumaric acid	Organic acids	1.82265e+07	12044080	2.04934e+07	21359468	1.92998e+07	4.8359e+07	4.58565e+07	2.0057e+07	4.3088e+07
Labn004481	8	Gentisic acid-[6''-(3-hydroxy-3-methylglutaryl)]-glucoside	Phenolic acids	149713	150481	143013	229303	145756	269495	362682	550947	356239
Wbmn002637	8	4β-hydroxypaulownin	Lignans and Coumarins	2.98889e+06	4.14405e+06	4.86427e+06	1.20615e+07	1.12894e+07	7.91157e+06	1.74273e+07	1.4967e+07	1.58702e+07
pmp000573	8	Acacetin-7-O-galactoside	Flavonoids	31520.6	137472	39773.1	122991	66373.9	103560	149181	200047	168166
Cmpp005475	8	Meranzin	Lignans and Coumarins	10482.3	66052.3	10490.9	81777.5	90718.7	131705	298127	344215	301373
Lhlp120627	8	Carvylacetate	Terpenoids	115767	111888	150516	141055	119181	186591	378633	419744	338754
Lhdp120310	8	Urenalobaside C	Terpenoids	262364	243614	455004	778632	659051	1.02e+06	669521	1.02224e+06	858738
Zmhn004909	8	3,4-Digalloylshikimic acid	Phenolic acids	12987.8	17858.3	21675	81695	43997.7	32464.7	51292.1	105045	105045
Hmln003398	8	2,3,19,23-Tetrahydroxyurs-12-en-28-oic acid	Terpenoids	10687.8	16990.7	14006	59855.9	54243.8	74639.8	65952.9	65313.2	69282.7
Cmzn005999	8	Dunalianoside B*	Phenolic acids	1.24229e+06	703741	1381675	1279055	1.19561e+06	1.60639e+06	2780215	1.36531e+06	2676595
Lmmn004625	8	Dihydrokaempferol-7-O-glucoside*	Flavonoids	1.24229e+06	703741	1381675	1279055	1.19561e+06	1.60639e+06	2780215	1.36531e+06	2676595
pmb2799	8	12,13-Epoxy-9-Octadecenoic Acid	Lipids	110526	143519	105125	156987	121050	171771	483289	703910	509208
ZbWp002423	8	N-methylphenylalanine	Amino acids and derivatives	553579	620449	557125	991487	805132	1.09967e+06	1.27949e+06	1.22183e+06	1.27228e+06
Hmqn004825	8	Rabdosia acid A*	Lipids	64585.8	97306.6	43501	133086	118554	147494	260750	272090	240195
pma1751	8	N-(beta-D-Glucosyl)nicotinate*	Others	973598	466203	1.1426e+06	1.97349e+06	1.66284e+06	2.51403e+06	2.89913e+06	2.99399e+06	2788715
Lmsn006130	8	2,3,19-Trihydroxyurs-12-en-23,28-dioic acid-28-O-glucoside	Terpenoids	413413	507601	532511	875455	647366	998644	1.23042e+06	1.17218e+06	1.08833e+06
Cmzn005970	8	Dunalianoside A*	Phenolic acids	296283	355800	293243	532889	419871	625857	692425	745605	626304
ZbWn008223	8	tetradecyl hydrogen sulfate	Others	47286.9	59139	21817.7	56274	64853.4	63653.7	89223.1	94804.5	87257.8
Wmhp000041	8	cistanoside E	Phenolic acids	93107.7	190409	106824	267893	214243	302824	263607	306397	314414
Zbjn003567	8	1-O-rhamnose-3-O-glucoside-Caffeoyl Quinic Acid	Phenolic acids	162045	214758	243322	478309	462507	426075	889791	681468	807179
Lmgp000796	8	4-Hydroxymandelonitrile	Alkaloids	4.85703e+06	6.17813e+06	6.8422e+06	8.29606e+06	8.80104e+06	1.06724e+07	1.08116e+07	1.33215e+07	1.21688e+07
mws1409	8	Uridine-5'-diphosphoglucuronic acid	Nucleotides and derivatives	180522	147498	110147	239732	171955	283158	280077	297018	300143
Lcsn000654	8	Trachelosperonide B-1	Terpenoids	11558.3	13857.7	13780.5	17029.1	14911.2	25323.2	25996.6	31158.7	25242
zjgp122327	8	Pyridine-4-formyl-O-β-D-glucopyranoside*	Others	274671	366713	364354	759826	538760	806380	999523	1.00299e+06	969890
Rfmb087	8	9-Hydroxy-13-oxo-10-octadecenoic Acid	Lipids	51235.4	78420.6	66066.5	221377	190650	256397	271489	316866	260410
Wcdp007789	8	9-Oxooctadeca-10,12-Dienoic Acid	Lipids	88459	37916.5	48636.4	153271	266178	158104	217587	279289	195488
Jmwn002172	8	3,4-dihydroxyphenylethanol-β-D-glucopyranoside*	Phenolic acids	87017	105572	108973	454567	285553	534502	828112	889535	798624
Wcdp007645	8	9-Oxo-10,12-Octadecadienoic Acid	Lipids	271615	463694	257914	583731	562559	667811	1.35459e+06	1.63343e+06	1.30179e+06
MWS20200	8	Mucic acid-dimethyl-2-O-gallate	Phenolic acids	214976	286992	92110.6	139051	272563	389984	619300	757010	602553
pmp001312	8	6-Hydroxykaempferol-3,7,6-O-triglycoside	Flavonoids	11147.2	40010	11417.3	121835	39156.4	8340	135070	231698	111302
Lahp003986	8	3,4-Dihydro-4-(4'-hydroxyphenyl)-5,7-dihydroxycoumarin glucoside*	Lignans and Coumarins	115050	99160.5	155090	109712	120262	163364	373830	244883	167704
pme3186	8	DL-Glyceraldehyde-3-phosphate	Organic acids	90670.4	72019.8	94528.4	111028	60314.9	98065.6	164757	143162	263590
Zmpn002908	8	Isoetin-7-O-glucoside-2'-O-arabinoside	Flavonoids	11670	28340	11670	141740	30010	490850	183455	477470	211830
Lmhn002379	8	Strictinin*	Tannins	9778.5	6670	4362.71	18340	10492.1	16675	7160.72	20005	25005
MWSslk160	8	Corilagin*	Tannins	9778.5	6670	4362.71	18340	10492.1	16675	7160.72	20005	25005
mws0193	8	L-Homocitrulline	Amino acids and derivatives	116479	162990	178464	356820	129075	393573	361765	370315	188298
pmn001471	8	Lancerin; 4-C-Glucosyl-1,3,7-Trihydroxyxanthone	Flavonoids	0	0	0	77711	107624	125060	215459	86700	70822.9
Wbmn00859	8	vitelignin A	Lignans and Coumarins	271202	46333.5	209014	467305	244700	288312	882800	1.0203e+06	755732
Zmzn000079	8	D-Erythrose-4-phosphate	Others	186416	508927	293595	607151	709140	879548	967917	952643	1.03835e+06
HJN087	8	Naringenin-4'-O-glucoside*	Flavonoids	216971	466949	246144	515235	496748	843459	958241	888170	936552
Lhhp102402	8	6-O-Acetyl-3-O-(4-O-malonyl)-xylosylcycloastragenol	Terpenoids	11371.5	14252.4	21047.8	23026	30716	35534.5	51849.3	114623	88289.6
Hmfn000531	8	L-Ascorbic acid (Vitamin C)	Others	472039	195140	466856	984438	468183	1.04164e+06	1.02053e+06	1.0813e+06	899022
mws0001	8	L-Asparagine	Amino acids and derivatives	2.11436e+07	1.6714e+07	1.67128e+07	2.49796e+07	5.13512e+07	3.44425e+07	5.03736e+07	3.06299e+07	6.29857e+07
Qmfp122207	8	24-p-Coumaroyloxy-2,3-dihydroxyurs-12-en-28-oic acid (Guavacoumaric acid)	Terpenoids	16863.6	13196.7	21823.7	46471.6	36939.6	25668.6	40674.6	52590.9	41674.4
pmp000086	8	1-Feruloyl-sn-glycerol	Phenolic acids	410595	172967	407242	458673	283113	490421	671890	922915	755766
Hmqn003212	8	Sanguiin H4*	Tannins	0	0	0	9248.16	4599.76	7879.49	20087.1	16525.5	3733.55
MWSHY0113	8	Quercetin-3-O-galactoside (Hyperin)*	Flavonoids	1261834	1.69131e+06	2091925	2.5705e+06	1.80311e+06	4801285	4.13291e+06	8231335	5269070
Lmdp003286	8	Isohyperoside*	Flavonoids	1261834	1.69131e+06	2091925	2.5705e+06	1.80311e+06	4801285	4.13291e+06	8231335	5269070
Lmsn004162	8	1-O-Galloyl-2-O-p-Coumaroyl-β-D-glucose	Phenolic acids	12222.4	17931.6	23340	48345	73355	75025	163430	121725	45634.4
mws4085	8	Sinapic acid	Phenolic acids	168440	250225	467819	555638	315789	523574	626712	775933	728610

## Sheet: Sub class 2 and 6
Compound Index	Sub class	Compound name	Class	SD-1	SD-2	SD-3	CV-1	CV-2	CV-3	RS-1	RS-2	RS-3
Zmdp002216	2	L-γ-Glutamyl-L-leucine	Amino acids and derivatives	839185	950113	2.24776e+06	942540	719915	994577	444974	286810	505900
Lmhp009497	2	LysoPE 20:4*	Lipids	118934	186906	183016	135641	119758	120970	77887.5	79443.8	75511
Waln011009	2	2-(2,3-dihydroxypropoxy)-3-(((2-(dimethylamino)ethoxy)(hydroxy)phosphoryl)oxy)propyl (11Z,14Z)-octadeca-11,14-dienoate	Lipids	2.86269e+07	4.04748e+07	4.38893e+07	2.52447e+07	2.30089e+07	2.88215e+07	19312112	1.9299e+07	1.65896e+07
mws0983	2	N-Oleoylethanolamine	Alkaloids	533700	895417	872373	520419	423415	445054	278321	305779	266804
Lcsp013328	2	linoleoyl ethanolamine	Lipids	1.03058e+07	1.4771e+07	1.7303e+07	8.30415e+06	6.7063e+06	8.50237e+06	6.40551e+06	6.81874e+06	5.8692e+06
pmb0881	2	LysoPE 18:2	Lipids	3.27635e+06	4.77384e+06	4.93788e+06	2.95571e+06	2.70919e+06	3.41537e+06	2.22878e+06	2.24116e+06	1.95986e+06
pmb0880	2	LysoPE 18:0(2n isomer)	Lipids	52287.5	60891	97030.8	53250	33066.3	58424.1	28352.2	27387.6	25469.8
pmb0856	2	LysoPE 18:1(2n isomer)*	Lipids	6.06948e+06	1.00868e+07	1.06425e+07	5.93802e+06	5.65259e+06	6.9084e+06	3.65896e+06	4.62836e+06	4.11523e+06
MWSmce706	2	Cyclo(Ala-Gly)	Amino acids and derivatives	2.53759e+06	1.62039e+06	1.43606e+06	1.17337e+06	1.69281e+06	798478	829054	668151	1.08442e+06
pmb3066	2	5-O-p-Coumaroylshikimic acid O-glucoside	Phenolic acids	991443	930819	845076	635084	542097	639761	419213	371972	420246
pmb1207	2	O-Feruloyl 3-hydroxycoumarin	Lignans and Coumarins	465765	462420	291970	293640	286960	255235	262474	133400	120055
Lman002731	2	Grevilloside F	Phenolic acids	3.50696e+06	3.93634e+06	4.23212e+06	2.77474e+06	2.35576e+06	3.2549e+06	1.69505e+06	1.82449e+06	1.65126e+06
Ladn003077	2	Graminone A glucoside	Lignans and Coumarins	379498	429826	452414	248752	235376	314107	211869	168532	131469
Lmtn003441	2	2-Acetyl-3-hydroxyphenyl-1-O-glucoside	Phenolic acids	3.50422e+06	3.08262e+06	3.03338e+06	1.42305e+06	1.97383e+06	2.64118e+06	1.90607e+06	1.53528e+06	1.20541e+06
Lazn002030	2	Guaiacylglycerol-β-Guaiacyl Ether glucoside	Lignans and Coumarins	6.71295e+06	7.00517e+06	5.04139e+06	3.98763e+06	3.80852e+06	4.65819e+06	2.17838e+06	3.13194e+06	3.25403e+06
Lmhp010908	2	LysoPC 19:1	Lipids	843453	1.14405e+06	1.45272e+06	862183	700788	810589	494001	563397	442465
Lmhp010162	2	LysoPE 17:0	Lipids	292293	411713	594551	207150	214441	153727	111704	136743	137010
mws0736	2	N-Glycyl-L-leucine*	Amino acids and derivatives	2.72148e+06	4447877	7.14501e+06	3.15516e+06	2.78354e+06	4.00617e+06	1.74086e+06	1.9415e+06	1.71299e+06
Hmyn007168	2	LysoPG 16:0	Lipids	2.4922e+06	4.29762e+06	4.44874e+06	2.36841e+06	2.34392e+06	3.12408e+06	1.39547e+06	1.4727e+06	1.1776e+06
Waln011524	2	1-(2,3-dihydroxypropoxy)-3-(((2-(dimethylamino)ethoxy)(hydroxy)phosphoryl)oxy)propan-2-yl palmitate*	Lipids	2.67815e+06	3.91173e+06	6.76711e+06	2.35233e+06	2.23012e+06	2.12239e+06	1.13518e+06	1.1187e+06	1.0708e+06
pma1303	2	LysoPC 16:2*	Lipids	448434	724851	811935	425681	368497	659061	254909	217246	201214
pmb2653	2	DMelezitose O-rhamnoside	Others	136540	337694	190003	118429	88724.9	225559	75955	60247.1	73664.7
Waln011704	2	1-(2,3-dihydroxypropoxy)-3-(((2-(dimethylamino)ethoxy)(hydroxy)phosphoryl)oxy)propan-2-yl (Z)-14-Octadecenoic Acid	Lipids	2.36663e+06	3.07359e+06	4.53437e+06	2.40041e+06	1.96325e+06	2.81155e+06	1.24608e+06	1.18188e+06	1.06455e+06
Wagn011658	2	1-Palmitoyl-Sn-Glycerol 3-O-Diglucoside	Lipids	63771.9	104110	113667	49060.1	41642.5	43103	32195.3	25672.6	28959.5
Wagn012030	2	2-Palmitoyl-Sn-Glycerol 3-O-Diglucoside	Lipids	960424	1.21368e+06	1.49204e+06	826959	790133	872062	294541	294055	264192
pmb0964	2	Isopentenyladenine-7-N-glucoside	Nucleotides and derivatives	6.05672e+07	5.31617e+07	6.25895e+07	3.38941e+07	4.47416e+07	3.37763e+07	2.37335e+07	2.54766e+07	2.27205e+07
Waln011222	2	2-(2,3-dihydroxypropoxy)-3-(((2-(dimethylamino)ethoxy)(hydroxy)phosphoryl)oxy)propyl palmitate*	Lipids	2.86449e+06	4.25502e+06	6.80585e+06	2.30894e+06	2.2395e+06	2.34824e+06	1.28823e+06	1.16641e+06	1.11519e+06
Yaln006140	2	Munduleaflavanone B	Flavonoids	3.54613e+06	5.90288e+06	5.16889e+06	1.6879e+06	1.62031e+06	3.12014e+06	1.608e+06	1.61957e+06	1.14332e+06
Lmnn102707	2	Cimidahurinine*	Phenolic acids	151754	196272	212345	121634	137231	165978	72911.8	83655	76220.4
Labn003432	2	Glucosyl tachioside	Phenolic acids	279827	330050	309709	227440	137162	209923	150922	158428	145196
WaYn011395	2	2-(2,3-dihydroxypropoxy)-3-(((2-(dimethylamino)ethoxy)(hydroxy)phosphoryl)oxy)propan-2-yl (Z)-14-Octadecenoic Acid	Lipids	2.28966e+06	3.51125e+06	4.50134e+06	2.4908e+06	1.9875e+06	2.72819e+06	1.20016e+06	1.24311e+06	1.10459e+06
Lmtp002474	2	Apigenin-6-C-(2''-glucosyl)arabinoside	Flavonoids	93370	62942.6	168440	48656.5	43345	97675.2	50015	43639.7	40010
pme0116	2	L-Carnosine	Amino acids and derivatives	284833	234823	262975	231617	232970	126689	134816	116652	114122
pme2914	2	3-Hydroxy-3-methylpentane-1,5-dioic acid	Amino acids and derivatives	3.24684e+07	4.76618e+07	3.76394e+07	1.41763e+07	2.50784e+07	3.21663e+07	1.36435e+07	7.32202e+06	7.13115e+06
Wdtp003242	2	methyl-4,5-diacetyloxy-6-[4-(hydroxymethyl)phenoxy]-3-methyloxane-2-carboxylate	Phenolic acids	4.05845e+06	7500905	4.16082e+06	2.69594e+06	2.49969e+06	2.72919e+06	1.20967e+06	1.38152e+06	1.15868e+06
Lcsp002477	2	Gly-Val-Leu	Amino acids and derivatives	1.10494e+06	1.84534e+06	2.58367e+06	1.32955e+06	956402	1.60729e+06	865496	878839	730763
MWS201469	2	Glu-Arg	Amino acids and derivatives	1.00655e+06	1.06745e+06	1.55952e+06	925893	921604	896795	548958	491837	490798
MW0108103	2	Lys-Phe	Amino acids and derivatives	241959	179392	291801	79982.4	150030	150448	51660.1	151465	95207.8
MWSmce283	2	4'-Hydroxypropiophenone	Others	298203	338433	330518	191500	169193	219945	118014	119420	112012
pmb2855	2	L-Glutamine-O-glycoside	Amino acids and derivatives	780301	1.07198e+06	1.2452e+06	684400	793604	759491	473571	463204	488057
Lcsp002236	2	Pro-Glu-Ile	Amino acids and derivatives	1.34035e+06	2.5221e+06	3.12154e+06	1.44484e+06	1.31278e+06	2.13625e+06	906562	972623	776966
pmb2654	2	Anthranilate-1-O-Sophoroside	Phenolic acids	342305	427957	477757	275780	232155	371643	206002	224139	166066
Lmmn002793	2	Iriflophenone-3-C-glucoside	Phenolic acids	532049	1.07816e+06	1.68334e+06	617249	454191	555209	198985	213640	187203
pme3511	2	Orotidine	Others	174829	286932	188498	89306.8	136379	216122	95285.7	24207.7	60155.7
Ymjm000094	2	3,28-Dihydroxyolean-12-en-11-one	Terpenoids	62693.7	105490	107303	59381.4	67665.6	69320.6	33169.3	43581.7	26946.2
Wbmp007680	2	5,6,6a,7-tetrahydro-1,2,9,10-tetraethoxy-6-n-pentyl-4H-dibenzo[de,g]quinolin-4-ol	Alkaloids	3.62642e+06	2.87616e+06	4.03053e+06	2.38614e+06	1.87728e+06	2.05506e+06	1.59526e+06	1.61089e+06	1.25302e+06
MEDL00404	2	2-Palmitoyl-rac-glycerol	Lipids	220296	262304	277101	164891	160133	197944	75832.6	63140.4	63866.9
Lmhp010515	2	LysoPC 17:0(2n isomer)*	Lipids	1.66829e+06	2.62414e+06	3.82241e+06	1.28842e+06	1.25245e+06	1.32529e+06	871290	905073	855639
pme0075	2	N-Acetyl-L-glutamic acid	Amino acids and derivatives	788317	918397	783068	386302	434714	416031	287143	326707	249821
Lcsp003010	2	Ile-Asp-Leu	Amino acids and derivatives	2.87707e+06	4135880	3.48119e+06	2.31749e+06	1.76273e+06	2.87945e+06	1.17678e+06	1.27276e+06	1.39608e+06
MWSmce221	2	5,7-Dihydroxy-4-methylcoumarin	Lignans and Coumarins	1.00672e+06	1.15375e+06	1.26577e+06	658784	236870	782676	310345	531452	236870
MWS2040	2	Methanesulfonic acid	Organic acids	299657	286941	276408	126839	204680	130493	104950	109982	119764
Lmgn000219	2	Succinic semialdehyde	Organic acids	156822	115717	112713	100874	97917.5	50847.9	75415.9	66912.7	40085.1
mws1013	2	Esculetin (6,7-Dihydroxycoumarin)	Lignans and Coumarins	1.25062e+06	1.33829e+06	1.23192e+06	725357	679960	627448	431377	371690	312015
Hmqp000191	2	Planteose	Others	83246.5	62158.9	43931.5	33084.8	65386.1	35674.3	14975.2	23861.5	29825.7
pmp001251	2	LysoPC 18:2(2n isomer)	Lipids	2.30571e+06	3.38052e+06	3.59155e+06	2.19335e+06	1.70719e+06	2.45451e+06	1.11385e+06	1.2698e+06	1.42072e+06
mws0748	2	1-Caffeoylquinic acid	Phenolic acids	4.47683e+06	6.49527e+06	5.28323e+06	1.89096e+06	2.2202e+06	4.18156e+06	1.23158e+06	1.58675e+06	1.04982e+06
mws1593	2	D-Maltotetraose	Others	135416	143972	180928	101402	93160.1	129272	65723	54475.9	79989.1
Lmsn000363	2	Raspberryketone glucoside	Phenolic acids	3103460	1.06779e+06	2456005	2005695	1.09929e+06	1.26422e+06	757022	747710	909034
Hmyn001360	2	Doitungbiphenyl A	Phenolic acids	280817	351833	379212	188597	162456	184476	94082.6	68327.7	118075
MWSmce083	2	Ferulic acid methyl ester	Phenolic acids	60894.3	68127.7	79313.4	32272.9	31219.6	31621.8	10572.7	13515.2	23931
pmp001273	2	LysoPC 18:2	Lipids	2.55477e+06	3.52295e+06	3.88693e+06	2.24641e+06	2.00047e+06	2.90877e+06	1.59127e+06	1.39997e+06	1.33344e+06
Wcdp006741	2	1-(9Z,12Z-Octadecadienoyl)-Sn-Glycero-3-Phosphocholine	Others	3.75579e+06	5.70396e+06	6.53509e+06	3.52322e+06	3.06791e+06	4.34899e+06	2.57353e+06	2.75914e+06	2.60849e+06
MWSmce499	2	Secoisolariciresinol diglucoside	Lignans and Coumarins	602476	717573	698359	523373	328032	479328	197887	132350	243146
pmc0066	2	2'-Deoxyinosine-5'-monophosphate	Nucleotides and derivatives	3.38094e+06	1.01859e+06	864822	414512	1.00996e+06	233937	236969	141394	250464
pme3011	2	γ-Aminobutyric acid	Organic acids	1.22651e+06	1.61953e+06	2.18574e+06	897537	842878	824402	563279	601281	557247
Jmhn004431	2	syringetin-3-glucuronide	Flavonoids	15241	12955.8	10527.8	8914.43	8367.6	12743.6	3334.66	5671.72	10005
Lmsp004247	2	Isorhamnetin-3-O-arabinoside-7-O-rhamnoside	Flavonoids	607217	584582	813624	352313	198337	491114	233655	199999	208869
Hmln002355	2	5'-Methoxymatairesinoside*	Lignans and Coumarins	1.15407e+06	803663	1205080	674148	498663	715736	487886	510085	540251
pme2006	2	Diethyl glutarate	Organic acids	204555	277779	258707	156812	126996	138203	142483	76347.2	106867
Lcsp003225	2	Leu-Glu-Phe	Amino acids and derivatives	929695	2208670	1253835	973320	922985	992097	909565	497540	664885
pme3154	2	Mevalonic acid	Organic acids	4.55763e+06	1.10973e+07	7.58807e+06	2.68025e+06	6.95269e+06	6.20872e+06	3.02126e+06	2.98809e+06	4.87801e+06
ZbBn002068	2	3-methyl-ShikimicAcid	Organic acids	208508	346596	492886	217107	254286	219437	171057	125292	175683
Wmzn000227	2	2,2-Dimethylsuccinic acid	Organic acids	8821.34	17647.3	65020	20089.5	17820.2	14532.3	4194.1	7339.67	8021.23
Zbqp001907	2	Lys-Leu	Amino acids and derivatives	3.77127e+06	9.07792e+06	5.63906e+06	2.53164e+06	2255841	4.56127e+06	937527	850481	1.26453e+06
pmd0132	2	LysoPC 16:0(2n isomer)	Lipids	320830	548521	804688	301143	247665	398029	192787	190240	192001
Lmyn003971	2	Dihydrodehydrodiconiferyl alcohol-4-O-glucoside*	Lignans and Coumarins	4479375	3.68322e+06	5063475	3540140	2.77199e+06	2.96095e+06	1.88726e+06	1.82483e+06	1.69282e+06
MW0131331	2	3-(4-Hydroxy-3-methoxyphenyl)-2-propenoic acid	Organic acids	4122160	3605070	1.18067e+06	1.92662e+06	998531	2.12559e+06	1.08744e+06	1.21772e+06	1.17195e+06
WaYn002042	2	[(1R,2R)-cyclohex-4-ene-1,2-diol]Beta-D-Galactopyranoside	Others	117746	113445	110580	53504.3	102162	103335	63151.6	30429.2	70798.3
MWS04559g	2	3-Hydroxy-L-phenylalanine*	Amino acids and derivatives	2.11263e+06	2.8868e+06	3.74131e+06	1.67304e+06	2.13494e+06	1.98151e+06	1.02442e+06	1.36052e+06	1.00037e+06
pme0490	2	Nicotinic acid (Vitamin B3)	Others	2.74658e+06	3.68525e+06	7.45306e+06	1.53605e+06	2.9458e+06	2.13433e+06	1.29484e+06	1.89773e+06	1.1682e+06
zjmp120216	2	11-Hydroxy-3-oxours-12-en-28-oic acid	Terpenoids	31215.8	77832	121414	26439.4	35137.8	13680.9	14988.3	18753	5590.63
MWS0442	2	Maltotriose	Others	1.13397e+07	9.60608e+06	9.28109e+06	4.31466e+06	5.45981e+06	4.83845e+06	1.70534e+06	2.13084e+06	2.46265e+06
mws0921	2	p-Coumaryl alcohol	Phenolic acids	190258	258175	304235	118490	74058.5	136385	82846.3	67027.8	90712.2
ML10171848	2	D-Arabinono-1,4-lactone*	Others	1.23688e+07	2.42289e+07	1.58466e+07	5.95979e+06	1.59783e+07	1.39031e+07	1.06002e+07	5.17418e+06	9.47557e+06
Lmqn009021	2	PI(18:1/0:0)	Lipids	140892	235925	351803	175089	136616	216262	103620	128469	93852.6
Lmqn000432	2	1-(sn-Glycero-3-phospho)-1D-myo-inositol	Others	4.38027e+06	3.75804e+06	3.9631e+06	1.89577e+06	3.30052e+06	2.47945e+06	1220210	677998	2.16413e+06
mws1589	2	D-Panose	Others	6.27179e+06	9.09863e+06	9.15189e+06	4.23773e+06	5.67674e+06	6.90623e+06	1.99013e+06	1.88196e+06	2.86733e+06
Wagp002530	2	2-Methoxy-1-benzofuran-5-carbaldehyde	Others	1246328	1.56139e+06	1.23967e+06	676919	687469	712567	562780	477470	429073
Lmbn004847	2	4-Methoxyphenylpropionic acid	Phenolic acids	684980	778795	698380	201815	225185	347095	108380	66685	66685
Lmhp008337	2	LysoPE 14:0(2n isomer)*	Lipids	116828	166111	255566	104395	75985.9	99695.3	29817.1	48069.6	42792.7
Lmqn000213	2	Stachyose	Others	166614	228897	223373	113091	76674.5	145502	54483.7	65170.3	81832.3
MWSslk235	2	Allitol	Others	1.15652e+07	5.62039e+06	7.16414e+06	7.50693e+06	7.46533e+06	4.11887e+06	3.69133e+06	3.07902e+06	3.50759e+06
Sazp004376	2	Phyllamyricoside C	Lignans and Coumarins	3.40313e+06	3.04848e+06	6.22891e+06	2.54037e+06	1.84573e+06	2.70015e+06	1.17611e+06	1.90016e+06	1.64785e+06
Zbdn007423	2	6,7-Dimethoxy-4-chromanone	Flavonoids	64256.6	53642.8	89003.8	37957.9	50650.7	45812.1	4986.06	16052.6	35570.3
HJAP155	2	Laricitrin-3-O-xyloside*	Flavonoids	98370	81558.2	181790	70020	60020	68355	58149.6	23340	15327.4
Lmmn003663	2	5-Glucosyloxy-2-Hydroxybenzoic acid methyl ester	Phenolic acids	56311245	64505315	54790865	16009765	18893860	22669515	10929205	11559570	8353135
Lmmn002274	2	Isolariciresinol-9'-O-glucoside*	Lignans and Coumarins	4932320	3.50655e+06	5168830	4280050	2.70515e+06	3.39326e+06	2.05934e+06	1.99752e+06	1.89373e+06
Lsjp211206	2	β-ionone	Terpenoids	4.97484e+06	3.66376e+06	8643040	5061750	2.36147e+06	5473230	2.0668e+06	844165	2882215
Wbmp003594	2	6-acetyldelpheline	Alkaloids	4.18338e+06	6.10643e+06	8.06051e+06	3227845	1.72438e+06	7.47858e+06	2.68023e+06	3.12574e+06	2.66532e+06
mws1584	2	1,3-O-Dicaffeoylquinic Acid (Cynarin)	Phenolic acids	12205330	19322910	15019945	6796820	9178395	13708490	8999135	6852745	6245745
mws1714	2	Chicoric Acid	Phenolic acids	132332	278610	121937	71510.8	141740	161765	66685	54198.1	60970.6
pme1216	2	2-Picolinic acid	Organic acids	285341	529255	773269	308716	253981	359275	218139	298511	194693
Lmtp002942	2	Apigenin-6,8-di-C-arabinoside*	Flavonoids	255235	393880	352105	220147	196810	148415	128395	247063	75879.3
Lmsn005122	2	1-O-Galloyl-6-O-Cinnamoyl-β-D-glucose*	Phenolic acids	53350	27464.1	90035	21221	11861	33340	17467.7	9988.99	10357.2
pmb3074	2	5-O-p-Coumaroylquinic acid	Phenolic acids	2024290	2423790	2254375	1647815	1379990	2228980	688932	1015280	1297555
pmp000727	2	Feruloylhistamine	Alkaloids	125047	140617	174649	15005	170884	115740	27847.8	79825.9	72629.3
Zmsn003589	2	Lactuside B	Terpenoids	5.5077e+06	6.43694e+06	7.9186e+06	5.1443e+06	2.48305e+06	4.30612e+06	2.8036e+06	3.3718e+06	3.49937e+06
MWSmce301	2	Coumarin-3-carboxylic Acid	Lignans and Coumarins	748635	567368	1089155	474125	469110	599600	312975	509245	332265
pmn001459	2	Sibiricose A6	Phenolic acids	502555	554415	542705	330390	318695	392210	226850	273600	245215
Zbln005108	2	3,4-dihydroxy-allylbenzene4-O-p-D-xylopyranosyI-(1-→6)-β-D-glucopyranoside*	Phenolic acids	702143	624195	708367	410813	363800	342628	229673	299141	326450
Qmjp081106	2	Chlorantholide E	Terpenoids	144077	169500	188557	130102	78520.4	108421	73388.9	80982.5	86976.6
pmb0662	2	Isoorientin-7-O-(6''-feruloyl)glucoside	Flavonoids	15005	10005	19688.9	15005	6688.46	12454.5	8340	3340	10005
Lmtn002565	2	1-O-Vanilloyl-D-Glucose	Phenolic acids	56828395	65720730	51266820	8.3317e+06	21336270	21116795	10485960	9615925	4.88921e+06
mws5037	2	L-Alanyl-L-leucine	Amino acids and derivatives	3.16618e+06	5.09196e+06	4.53331e+06	3.10971e+06	2.91177e+06	3.47166e+06	1.66112e+06	1.74803e+06	1.65432e+06
Lhhp102901	2	3-(α,4-Dihydroxy-3-methoxybenzyl)-4-(hydroxy-3-methoxybenzyl)*	Others	234824	458864	423357	289231	317768	120055	121725	114123	317788
Zmhn002334	2	6-O-Feruloyl-β-D-glucose	Phenolic acids	2.50613e+07	2.59866e+07	2.91525e+07	26638715	9.94027e+06	1.30943e+07	7.76686e+06	8.01498e+06	8.17296e+06
Wafp002988	2	1-O-Feruloyllysine	Alkaloids	599600	1043815	497024	398895	154346	479145	81082	198475	63249.1
pmb0864	6	LysoPE 14:0*	Lipids	1.32811e+06	2.49273e+06	2.62597e+06	1.88422e+06	1.39586e+06	2.12944e+06	987082	1.0934e+06	915738
Lcsp000959	6	Gly-Val-Ala	Amino acids and derivatives	1.06053e+06	1.91269e+06	1.76918e+06	886874	1.2212e+06	1.71837e+06	956579	572613	430533
MW0110349	6	Val-Ile	Amino acids and derivatives	140739	139399	204023	199098	141560	203509	67975.5	84600.3	87837.7
Lmhp001461	6	L-Prolyl-L-Leucine	Amino acids and derivatives	1.34181e+07	2.29592e+07	2.85406e+07	2.22521e+07	1.78587e+07	2.7548e+07	11574266	1.11922e+07	1.02253e+07
MEDL00392	6	1-(9Z-octadecenoyl)-sn-glycero-3-phosphocholine	Lipids	2.53025e+06	3.85198e+06	4.95912e+06	3.0919e+06	2.83603e+06	3.50255e+06	1.44963e+06	1.39697e+06	1.27436e+06
Lcsp001899	6	Gly-Phe-Glu	Amino acids and derivatives	1.14728e+06	1.81835e+06	2.52243e+06	2.17519e+06	1.82694e+06	2.34669e+06	742611	757432	658905
Hmmp004437	6	Hydroxyindirubin	Alkaloids	518481	445325	585797	475764	299714	584516	208459	315644	250614
Lcsp002261	6	Thr-Trp	Amino acids and derivatives	1.21507e+06	2.29539e+06	2.83966e+06	2.02357e+06	1.70043e+06	2.65683e+06	1.10777e+06	976673	988983
Lmhp010190	6	LysoPC 18:1(2n isomer)*	Lipids	299514	509607	686573	399980	341472	623548	194710	268118	237228
Saln000499	6	7-O-(4''-O-glucosyl)coumaroyl-loganic acid	Terpenoids	533252	889489	932585	742258	775931	1.1823e+06	305826	328752	351343
pmp001281	6	LysoPC 18:1*	Lipids	4.42225e+06	6.09397e+06	8.81703e+06	5.064e+06	4.22498e+06	6.37823e+06	2.81496e+06	2.86285e+06	2.91828e+06
MWS201400	6	Val-Trp	Amino acids and derivatives	3.62411e+06	6.38302e+06	8.93321e+06	6.46123e+06	5.27347e+06	8.35526e+06	2.90728e+06	2.93367e+06	2.74227e+06
mws1454	6	Persicoside	Flavonoids	167307	225799	236797	187376	149938	264653	53786.9	58267.4	56273.6
mws0906	6	Coniferin	Phenolic acids	1.1335e+07	1.29342e+07	1.41886e+07	1.07926e+07	9.2683e+06	1.31561e+07	5.768e+06	5.89958e+06	5.15857e+06
Lmhp009349	6	LysoPE 20:4(2n isomer)*	Lipids	111114	164516	184063	128519	103024	136665	66099.8	61299.4	75369.2
Jmwn006041	6	Dehydrodiconiferylalcohol-9'-O-glucoside	Lignans and Coumarins	455951	438460	449503	482773	470580	493762	219386	244118	206021
pme0519	6	D-Sucrose*	Others	4.18056e+07	5.35941e+07	6.01343e+07	4.67707e+07	4.82178e+07	6.69963e+07	2.64606e+07	2.51723e+07	2.86736e+07
Lcsp001414	6	Ile-Val-Gly	Amino acids and derivatives	3.8304e+06	5.66845e+06	5.7701e+06	5.33329e+06	4.90924e+06	7.81019e+06	2.54373e+06	2.72199e+06	2.21295e+06
Wdtp002974	6	N-(p-hydroxybenzyl) adenosine	Nucleotides and derivatives	536043	540981	2134210	772414	855398	869717	353114	367186	439915
Lcsn001170	6	Thr-Leu	Amino acids and derivatives	400042	402779	301349	515854	401337	151111	115600	216125	156875
MWStz070	6	N-(2-Hydroxy-4-methoxyphenyl)acetamide	Alkaloids	2.12611e+06	3.23507e+06	5.13586e+06	2.37311e+06	3.30117e+06	2.65278e+06	1.17154e+06	1.49798e+06	1.1546e+06
Lcsp001977	6	Thr-Glu-Ile	Amino acids and derivatives	833256	1.35927e+06	1.32564e+06	893950	913619	1.19889e+06	626098	586802	509006
Wcdn000434	6	5-{[3,4-dihydroxy-2,5-bis(hydroxymethyl)oxolan-2-yl]oxy}-2-(hydroxymethyl)oxane-2,3,4-triol	Others	5.09262e+07	5.71036e+07	5.8122e+07	4.70155e+07	3.06921e+07	5.86222e+07	2.3795e+07	2.52405e+07	1.86803e+07
Latp003004	6	2-Methyl-5-acetonyl-7-hydroxychromone glucoside	Others	2812510	3111975	2073320	2012460	2583225	1960070	1548375	867640	1252150
mws1080	6	Galactinol	Others	1.22587e+08	1.26287e+08	1.40021e+08	100373658	7.92086e+07	1.30403e+08	5.68005e+07	5.97455e+07	5.41212e+07
mws0250	6	L-Tyrosine*	Amino acids and derivatives	530905	808899	1.26415e+06	591616	855165	759015	302138	450558	319487
Lcsp000520	6	Alanylproline	Amino acids and derivatives	1.75281e+06	2.0946e+06	1.92997e+06	1.87387e+06	1.8608e+06	2.45422e+06	1.05226e+06	960074	1.05979e+06
pmp000682	6	Matairesinol-4'-O-glucoside (Matairesinoside)	Lignans and Coumarins	172243	190827	186184	208630	183206	237751	105494	131902	75025
Hmqp001042	6	Butyl beta-D-glucoside	Others	786152	1.1622e+06	863712	776746	719397	891495	458489	373564	362707
Zmdp000972	6	S-Methyl-L-cysteine	Amino acids and derivatives	1.48891e+07	1.94415e+07	3.28495e+07	1.39308e+07	2.04274e+07	1.73916e+07	7.05355e+06	9.50011e+06	6.78195e+06
MWS201437	6	Leu-Asp	Amino acids and derivatives	1.21575e+07	1.56103e+07	9.98558e+06	1.39324e+07	1.66573e+07	1.12504e+07	4.35403e+06	4.17835e+06	4.52305e+06
Zmmp003920	6	H-ILE-TRP-OH; 13589-06-5; Ile-Trp; Isoleucyl-Tryptophan	Amino acids and derivatives	2.76614e+06	3.6371e+06	6.26898e+06	4.89801e+06	3.6164e+06	6.04497e+06	2.02003e+06	2.80868e+06	2.10346e+06
Lmsn004090	6	1-O-Galloyl-3-O-p-Coumaroyl-β-D-glucose	Phenolic acids	20397.1	24702	21675	26495.2	13638.7	25555.2	10201.1	9398.87	13606.8
mws1075	6	7-Methoxycoumarin	Lignans and Coumarins	114833	178404	100697	55814.7	99747	184325	57411.1	72821.8	31587.7
Wcsn000472	6	Laminaran	Others	5.95846e+06	8.70543e+06	7.63815e+06	4.78466e+06	11019090	8.07743e+06	1.94628e+06	1.76517e+06	2.05221e+06
Lafp002722	6	3-Hydroxy-1-(4-hydroxy-3,5-dimethoxy-phenyl)-propan-1-one glucoside	Phenolic acids	225185	303660	189914	273600	193470	200562	105045	136735	101710
Lmsn000381	6	D-Maltose*	Others	6.37185e+07	8.35e+07	9.38335e+07	1.00546e+08	7.59122e+07	1.02985e+08	4.30759e+07	4.32093e+07	5.01506e+07
Lmxn000398	6	D-Lactose*	Others	6.37185e+07	8.35e+07	9.38335e+07	1.00546e+08	7.59122e+07	1.02985e+08	4.30759e+07	4.32093e+07	5.01506e+07
Cmyp005062	6	Salireposide	Phenolic acids	2.32289e+06	2.39779e+06	3.33129e+06	2.05528e+06	1.83593e+06	3446210	929457	1464160	1211805
pmn001363	6	Salvianolic acid N	Phenolic acids	83365	101710	115050	83178	80025	108380	35320.8	30103.5	59808.9
Latp004399	6	6,8-Dihydroxy-3-methylisocoumarin	Lignans and Coumarins	874345	554715	1196680	797230	621355	832430	430655	536010	339955
mws2120	6	Brevifolin carboxylic acid	Phenolic acids	661516	763651	658177	310805	509245	690005	175692	116752	164613
Zbqp003309	6	Asp-Ile-Leu	Amino acids and derivatives	3.98689e+06	3.64811e+06	13459650	6.0434e+06	4.42223e+06	9498410	2.13036e+06	3777800	3.02625e+06
HX1218	6	3-Acetoxy-18-hydroperoxy-12-oleanen-11-one	Terpenoids	45214.9	223957	224761	142893	135851	159608	72494.3	63823.9	61245.9
Wbtn002952	6	1-(β-D-Glucopyranosyl)-3-ethyl-4-methyl-1H-pyrrole-2,5-dione	Others	130065	203666	216725	140075	151511	200288	75601.9	72997.5	81002.7
Lmbp002336	6	Quercetin-3-O-(2''-O-rhamnosyl)galactoside*	Flavonoids	51467.3	53655.8	146745	67370.8	49398.7	118390	23340	73861.2	14107.1
pmn001506	6	Oleanolic acid-3-O-glucoside	Terpenoids	9185.69	13280.5	16285	14714.5	8760.92	13021.9	7126.51	6701.46	4755
pmb0998	6	Guanosine 5'-monophosphate	Nucleotides and derivatives	159258	167017	255209	120472	306831	165249	96873.4	102044	84880.2
Lmap001661	6	Grevilloside C	Phenolic acids	268180	229106	325375	151151	265549	160707	0	0	0
mws0056	6	Myricetin-3-O-rhamnoside (Myricitrin)	Flavonoids	36675	50015	6670	20005	13934.4	40010	8340	8100.72	6670
Lmjp001367	6	Cyanidin-3-O-(2''-O-xylosyl)galactoside	Flavonoids	236806	288387	252461	220831	161255	299130	80379.1	77418.8	97955.6
Lmjn002534	6	Darendoside A	Phenolic acids	39144.8	16175.7	39496.4	53129.7	22133.9	22665.5	0	0	0
Lmyn004144	6	Prunasin	Alkaloids	28514.2	26675	40197.7	35010	18086.8	33340	18550.6	11228.9	11670
ZbWn007500	6	(E)-16-hydroxyoctadeca-14,17-dienoic phenylmethanesulfonic anhydride	Others	55014.6	84149.9	55042.5	46875.6	30036.4	87913.6	13323.8	20668.6	22728.7
HJN003	6	1-O-Sinapoyl-β-D-glucose	Phenolic acids	23154225	22899025	26696565	27729565	1.42492e+07	33576905	9267220	9690760	9318760
Wchn004079	6	Juglanoside D	Others	1.03741e+07	8.59146e+06	1.05306e+07	9.64606e+06	16591130	8.73326e+06	3990140	2.20792e+06	2.40771e+06
Lakn004098	6	Dihydrophaseic acid	Terpenoids	5035855	6073525	5047935	2.32687e+06	4999610	5513055	2831205	2344140	1.08937e+06
MW0107316	6	His-lys	Amino acids and derivatives	11393615	5.51435e+06	5.68486e+06	6.35568e+06	5.2767e+06	7.67474e+06	3.64331e+06	3.1552e+06	3.52649e+06
pmb0235	6	O-Feruloyl coumarin	Lignans and Coumarins	243204	318369	265634	397225	119937	415610	77553.8	73117.2	150085
Lcsp002875	6	Gly-Val-Phe	Amino acids and derivatives	795443	1546690	2646030	1600615	761868	2673195	393199	646067	452451
mws2368	6	Tyrosol; 4-Hydroxyphenylethanol	Phenolic acids	56620.2	58264.2	66685	65020	45129.8	55959.4	35589.4	21345.5	32074.5

## Sheet: Sub class 5 and 7
Compound Index	Sub class	Compound name	Class	SD-1	SD-2	SD-3	CV-1	CV-2	CV-3	RS-1	RS-2	RS-3
MWS0946	5	Sphingosine-1-Phosphate	Lipids	58691.4	77158.4	73889.9	33845.2	24760.8	37344.6	67798.2	68976.5	59917.9
pmp000476	5	N-Isobutyl-4,5-epoxy-2E-decaenamide	Alkaloids	479204	558042	600231	131242	133620	192144	323309	317026	296762
MWS1900	5	Undecanedioic acid	Lipids	1.76591e+06	2.10687e+06	2.3818e+06	1.00381e+06	816265	1.00815e+06	1.28647e+06	1.46794e+06	1.42734e+06
Yalp005912	5	Swietenialide D	Terpenoids	273907	492959	680259	41321.2	140980	54425	580734	254451	386772
pmf0348	5	2,6-Dimethyl-7-octene-2,3,6-triol	Others	2.81684e+06	3.21474e+06	3.46355e+06	1.31283e+06	1.07222e+06	1.51707e+06	1.97997e+06	2.24428e+06	2.11511e+06
mws0237	5	Azelaic acid	Organic acids	2.66748e+07	3.25683e+07	3.48723e+07	1.46149e+07	1.23389e+07	1.59178e+07	2.15192e+07	2.28871e+07	2.16531e+07
mws0236	5	2-Aminoethanesulfonic acid	Organic acids	133203	138149	157275	63229.4	33459.6	19344.4	76041.4	90452.4	85258.3
Zbfn004495	5	3-O-(3,5-Dimethoxy-4-hydroxybenzoyl)-4-O-caffeoylquinic acid	Phenolic acids	1.06617e+06	1.36926e+06	1.59134e+06	552644	453129	693208	799788	970369	907117
MWSmce674	5	Phylloquinone (Vitamin K1)	Others	92195.3	92839.2	113132	49834.4	39389.2	49554.8	64382.7	71705.6	65677.8
Hmmp004965	5	Diosmetin-7-O-glucoside*	Flavonoids	3.45061e+06	4.94763e+06	10437590	1.58973e+06	1.09361e+06	5610075	5.3828e+06	5.93012e+06	4.36493e+06
Cmdn003997	5	6'-O-α-D-galactosylbarlerin*	Terpenoids	4084425	5644735	5172285	2027670	1657935	2979180	3415485	3781220	3335280
Cmdn004285	5	6'-O-β-D-glucosylbarlerin*	Terpenoids	4084425	5644735	5172285	2027670	1657935	2979180	3415485	3781220	3335280
Lcsn007077	5	Octyl-Beta-D-Glucopyranoside	Others	85400.8	112826	143648	50753.5	44208.1	54813.2	74624.6	77659.1	64509.3
mws4075	5	Hypoglycyrrhizic acid(β)	Terpenoids	4198.75	5307.17	5408.29	1896.41	1230.69	1741.9	4196.29	3585.7	3176.07
Lmbn005172	5	2,6-Dimethoxybenzaldehyde*	Others	48582.1	42114	66400	23340	26576.9	21675	26737.3	48584.6	38345
Lmrn003000	5	2-Hydroxy-3-phenylpropanoic acid	Phenolic acids	35631	38892.2	42107.8	0	0	0	33340	25914.5	41680
Wafn002081	5	Dihydroxybenzoyl xyloside	Phenolic acids	152444	202623	277121	27422.9	99953.6	102704	154600	195990	146728
Zbsp004136	5	Quercetin-3-O-(6''-O-arabinosyl)glucoside*	Flavonoids	399416	1023670	541312	149599	136034	165915	680266	566929	550740
Jmzn002987	5	Magnoloside E*	Lignans and Coumarins	2.26553e+06	6390285	5367655	1770950	1938105	3054075	3685425	4276615	3546975
Lmhp001671	5	Noreugenin-7-O-glucoside*	Others	230486	199575	203553	0	0	0	164276	217505	147521
Wmhn000049	5	cistanoside C*	Phenolic acids	11670	23249.1	16675	8683.76	8340	7148.14	9082.81	13572.2	16452.4
Lmsp004670	5	Kaempferol-3-O-glucoside-7-O-rhamnoside*	Flavonoids	400798	214773	630535	156760	196810	201815	235865	349187	208150
mws0853	5	Sinapyl alcohol*	Phenolic acids	1102590	705080	985065	532665	271142	413940	345698	941440	489792
Lmbn001981	5	2,5-Dihydroxybenzaldehyde	Others	1459110	1563540	1941485	904535	721425	692759	1379990	1393455	1100910
MWSCX014	5	Scopoletin (7-Hydroxy-6-methoxycoumarin)*	Lignans and Coumarins	5.37454e+06	8.8774e+06	6844005	3.42636e+06	2.94782e+06	3.62702e+06	7.26468e+06	5.62088e+06	5.5709e+06
mws1550	5	S-Allyl-L-cysteine	Amino acids and derivatives	218909	241021	163944	49288.6	14074	57247.1	265689	61427.8	44525.4
mws0373	5	4-Methyl-2-oxovalerate	Organic acids	19577.1	36296.4	20575.3	17149.2	9792.75	3340	19493.6	19491.6	11321.2
Lmjn004873	5	Leucosceptoside A*	Phenolic acids	23340	20005	23340	6670	4938.93	6568.2	13340	10005	13340
Zmhn002032	5	4-O-(6'-O-Glucosylcaffeoylglucosyl)-4-hydroxybenzyl alcohol*	Phenolic acids	2882215	2.29903e+06	4830585	2058105	607977	1880675	1.39408e+06	3115385	2685085
Wmjn000314	5	1,3,5-Trihydroxy-6-[2'',3''-epoxy-3''-methylbutyl]-2-[2''-methylbutyryl]-4-[3'-methyl-2'-butenyl]-benzene	Phenolic acids	63332.6	51968	52469.9	27684.1	29137.8	26245.1	58964.1	43912.4	24419.6
Zmhn001905	5	HydroxyAloe-emodin-8-O-glucoside	Quinones	1280740	1364845	1161390	490850	385525	286040	545366	1282420	1045495
pmb2165	7	LysoPC 10:0	Lipids	542681	781333	704662	258894	247601	368982	265194	251417	239880
mws0133	7	Nicotinamide	Others	5.85491e+06	7.34553e+06	9.83e+06	2.36447e+06	1.24886e+06	3.55832e+06	3.13291e+06	4.33826e+06	3.25969e+06
Zmtn001464	7	4,8-Dihydroxyquinoline-2-carboxylic acid	Organic acids	1.44515e+06	1.96045e+06	2.03107e+06	681883	626578	631200	549338	528993	503116
Wbsp000191	7	3,7,11-trimethyl-2-oxa-6,10,13-triazatricyclo[7.3.1.05,13]tridecane	Alkaloids	903223	969137	1.1478e+06	113021	75394.1	105167	269738	280535	255936
Zahp012577	7	Octadecadienamide	Alkaloids	2.52332e+06	3.22703e+06	2.72489e+06	1.22253e+06	1.07776e+06	1.73282e+06	1.85397e+06	1.1236e+06	1.10535e+06
Wcdp010864	7	Hexadecanamide	Alkaloids	4.87443e+06	5.3987e+06	4.0705e+06	2.62823e+06	1.87234e+06	2.15339e+06	3.67469e+06	2.71384e+06	2.49797e+06
mws0043	7	Nobiletin (5,6,7,8,3',4'-Hexamethoxyflavone)	Flavonoids	1.66938e+06	1.72853e+06	1.897e+06	483099	348353	518309	469908	629153	441390
Wmyn000216	7	methyl 6-O-galloyl-β-D-gluco-pyranosid	Phenolic acids	158844	152823	174137	70639.1	77522.9	88276	82681.5	85934.2	97904.5
Lmtn001630	7	2-Glucosyloxy-2-phenylacetic acid amide	Alkaloids	1.46596e+06	1.61516e+06	1.69984e+06	406901	289651	370850	519040	553161	526455
Wbsp000107	7	(2s)-2-[(5s)-5-hydroxyhexa-1,3-dien-1-yl]-5-methoxy-4-[(3r)-3-methoxybutanoyl]-2-methylfuran-3-one	Others	1.28028e+06	1.93339e+06	3239780	944055	787589	1.23444e+06	1300356	1.38906e+06	1.30904e+06
Wasn002329	7	Xanthurenic Acid 8-O-Glucoside	Alkaloids	1.03042e+07	1.14746e+07	1.16516e+07	6.14486e+06	4.55639e+06	6.06607e+06	5.28642e+06	6.13244e+06	5.14303e+06
Lazn005628	7	Hedyotisol B	Lignans and Coumarins	61286.7	77269.3	66397.5	11321.7	10288.2	14660	26242.6	27796.4	22546.3
pme3967	7	2-(Dimethylamino)guanosine*	Nucleotides and derivatives	570842	1.01589e+06	919630	430922	288928	93370	445869	483154	415678
Cmzp002057	7	6-O-Acetylarbutin	Phenolic acids	2.52005e+06	2.87757e+06	3.23892e+06	381202	564434	572088	429403	442239	363999
Lmhp011549	7	LysoPC 20:1	Lipids	218576	508812	714143	140675	131971	122596	143068	149255	145852
Zaxn005611	7	Methyl abieta	Terpenoids	464806	516146	549492	219410	220055	221647	282365	268838	232087
mws1313	7	Sinensetin (5,6,7,3',4'-pentamethoxyflavone)	Flavonoids	254847	253073	244957	33912.7	17733.3	24093.8	53933.3	39746.7	45066.8
mws1375	7	Nicotianamine	Alkaloids	1.10726e+07	1.0166e+07	1.09009e+07	6.32354e+06	1.33856e+06	6.72569e+06	5.69427e+06	6.32858e+06	5.82034e+06
Wagp005869	7	3-Hydroxy-beta-ionol 3-(6''-Malonyl)Glucoside*	Others	898783	1.37602e+06	1.37646e+06	480901	440050	706122	509653	604989	606139
Lmmn004032	7	Cis-Jasmone	Others	2.47078e+06	3.46635e+06	3.39678e+06	755282	571461	869876	387732	359068	364898
pmf0397	7	Arachidic acid	Lipids	9.86893e+06	9.92683e+06	1.10502e+07	3.53439e+06	3.4575e+06	3.28957e+06	4.69023e+06	4.8765e+06	3.98195e+06
Zahp013600	7	Octadec-2-enamide*	Alkaloids	9.14669e+06	1.2699e+07	9.42576e+06	5.60162e+06	3.6851e+06	6.16496e+06	8.82772e+06	5.8307e+06	5.67448e+06
Wccp011838	7	Octadec-8-enamide*	Alkaloids	9.14669e+06	1.2699e+07	9.42576e+06	5.60162e+06	3.6851e+06	6.16496e+06	8.82772e+06	5.8307e+06	5.67448e+06
pmb0296	7	1-Oleoyl-Sn-Glycerol	Lipids	965307	837191	721112	400015	331696	456235	443583	515690	466055
Wasn001007	7	Isoascorbic acid 2-O-glucoside	Others	6.67921e+06	6.9708e+06	6.25275e+06	3.8585e+06	2.67181e+06	3.60775e+06	2.64574e+06	3.43176e+06	2.67183e+06
Lmmp001410	7	Dihydrocaffeoylputrescine	Alkaloids	599673	960761	655637	352261	297047	199248	192216	205731	225490
pmb0197	7	N7-Methylguanosine	Nucleotides and derivatives	1.43337e+06	2.87971e+06	3.35621e+06	878505	640599	1.14098e+06	968813	1.22621e+06	945561
MWS2673	7	5,6-DiHETrE[(±)5,6-dihydroxy-8Z,11Z,14Z-eicosatrienoic acid]	Lipids	110858	124168	119093	64985.3	41663.9	48858.1	60981.5	73639.6	51342
mws0036	7	Hesperetin-7-O-rutinoside (Hesperidin)	Flavonoids	542705	700055	651490	93370	65020	51666.5	94527.9	198475	165100
pmb2507	7	2-Deoxyribose-1-phosphate*	Nucleotides and derivatives	5.99255e+06	7.53497e+06	8.29922e+06	2.87645e+06	3.6072e+06	3.35055e+06	2.36735e+06	2.26999e+06	3.20913e+06
Lmbn002737	7	3-Methylbenzaldehyde	Others	243545	278610	542705	28340	40010	48345	100040	105045	48345
Hmsp000364	7	L-Cyclopentylglycine	Amino acids and derivatives	1.10531e+07	9.32819e+06	1.08476e+07	4.32516e+06	3.95279e+06	6.01943e+06	6.82829e+06	6.51876e+06	6.37204e+06
pmb0550	7	Cyanidin-3-O-glucoside (Kuromanin)	Flavonoids	736883	944849	1.17245e+06	510924	411973	296794	432762	564388	495475
Wagp005779	7	3-Oxo-Alpha-Ionol 3'-(6''-Malonyl)Glucoside	Others	5.25881e+06	4.56554e+06	5.69385e+06	2.27308e+06	1.83897e+06	3.03128e+06	2.02484e+06	2.27586e+06	1.9098e+06
mws0791	7	Poncirin (Isosakuranetin-7-O-neohesperidoside)*	Flavonoids	33213.6	40543.6	33879.9	4814.67	1691.35	9669.08	14824.9	8629.15	9304.63
MWSslk252	7	Didymin (Isosakuranetin-7-O-rutinoside)*	Flavonoids	33213.6	40543.6	33879.9	4814.67	1691.35	9669.08	14824.9	8629.15	9304.63
pme3968	7	7-Methylguanine	Nucleotides and derivatives	91640.6	171311	176749	44192.2	41635.9	75229.2	47975.7	67539.6	53215.8
Cmxp003975	7	Okanin-4'-O-glucoside(Marein)*	Flavonoids	6.21037e+06	17135405	1.22594e+07	3.88938e+06	6.35789e+06	3.75409e+06	9.19766e+06	4.62328e+06	7.16216e+06
mws4163	7	Nystose	Others	267084	300131	414351	146966	163857	168066	148957	155557	195853
pmb0492	7	N',N'',N'''-p-Coumaroyl-cinnamoyl-caffeoyl spermidine	Alkaloids	1164750	644102	1.35761e+06	156567	156119	238379	283169	182055	195516
Hmmp003156	7	Isovitexin-7-O-glucoside(Saponarin)	Flavonoids	102287	70020	128395	23964.5	37992.2	43885.9	55110.7	45010	49679.5
pmn001371	7	Eucommin A*	Lignans and Coumarins	1501210	1378310	1965140	527645	770415	500885	520955	559435	552740
mws0863	7	2-Deoxyribose-5'-phosphate*	Nucleotides and derivatives	650091	592073	781887	184172	144295	258438	154400	171930	154080
Lmpp003930	7	Apigenin-7-O-(6''-p-Coumaryl)glucoside	Flavonoids	73355	143410	96167.1	19419.5	31675	12729.3	20005	30010	60020
Wayp001104	7	N-(1-Deoxy-1-fructosyl)Tyrosine	Nucleotides and derivatives	593082	1.32213e+06	653652	262826	367270	349867	578262	367616	381100
Lmlp005236	7	Dihydrokaempferol-3-O-glucoside*	Flavonoids	9.0232e+06	7.2571e+06	1.70585e+07	5.15938e+06	5.30232e+06	3.8458e+06	6.59213e+06	4.30477e+06	5.45722e+06
Lmyn006221	7	Gingerglycolipid C	Lipids	204147	263409	339313	100944	77662.5	136462	89333.1	82469.5	70928.6
Lmsn004674	7	1-O-Cinnamoyl-β-D-glucose	Phenolic acids	158674	158101	186794	91215.5	61866.5	105486	93015.1	85658.8	65838.8
Lmtn003032	7	Sambunigrin	Alkaloids	166770	128402	107935	57807.3	48228.4	63475.4	27213.1	101710	95035
Wbjp004870	7	(3R,4R,5S,6S)-3,4,5-trihydroxy-6-(hydroxymethyl)-6-((3,4,5-trihydroxy-6-(hydroxymethyl)tetrahydro-2H-pyran-2-yl)oxy)tetrahydro-2H-pyran-2,2,3,4,5-pentayl pentakis(2-methylpropanoate)	Alkaloids	492452	648179	686641	192597	161517	255331	241678	224339	212708
Yarn005023	7	Tortoside E	Lignans and Coumarins	46680	66685	82321.4	18090.6	31989.8	18340	24787.4	45933.1	35171.1
mws0572	7	5-Methylcytosine	Nucleotides and derivatives	85609.9	161655	138682	35700.8	90271.8	57282.4	43831	47207.6	56554.2
mws0206	7	2-Hydroxybutyric Acid	Organic acids	286206	322363	411978	43260.3	49060.7	76427.6	162814	140136	114624
Zmsp007375	7	3,5,7,3'4'-Pentamethoxyflavone	Flavonoids	133466	152616	158262	17640.9	13497	11654.6	37578.3	38016.4	29874.5
mws1292	7	Isoschaftoside	Flavonoids	78015.6	186521	317025	90235.5	65020	47760.4	51680	57123.4	148891
pmf0248	7	Delta-Tocopherol	Others	44023.7	56059.8	42979.1	15206.2	6166.6	17035.3	13692.7	16267	16399.4
pmn001352	7	6-Hydroxyrumicin-8-O-D-glucoside	Quinones	271072	254320	272272	128495	89427.1	90109.2	31374.2	89298.3	106287
Wagp004803	7	Abscisic acid D-glucopyranosyl ester	Others	334558	526585	779710	261910	173086	272852	196810	310934	357736
Lmmn001643	7	2-Hydroxycinnamic acid*	Phenolic acids	2520450	3711080	6915680	0	0	0	1137865	1300920	581190
Lmcp002302	7	N6-(2-Hydroxyethyl)adenosine*	Nucleotides and derivatives	582464	989991	840920	287412	236030	420413	415864	463402	350631
YC512113	7	Cotinine-glucoside	Alkaloids	465565	505939	612311	241293	216859	116152	158410	117909	148966
pmn001384	7	Isochlorogenic acid C*	Phenolic acids	301988	126730	374973	156760	110589	89282.6	125786	92621.3	104840
pmn001382	7	Isochlorogenic acid A*	Phenolic acids	301988	126730	374973	156760	110589	89282.6	125786	92621.3	104840
Ladp002110	7	4-hydroxy-2-oxo-1,2-dihydroquinoline-3-carboxylic acid	Alkaloids	1.31639e+07	36483620	1.46288e+07	6.8677e+06	5.83305e+06	1.03094e+07	8.54302e+06	9.23738e+06	7.77509e+06
MWSmce536	7	Methyl 2-furoate	Organic acids	4.25086e+07	5.02455e+07	4.5322e+07	6.27788e+06	5.02355e+06	6.9684e+06	4.21248e+06	3.69855e+06	4.27927e+06
mws4175	7	D-Glucurono-6,3-lactone	Others	1.03653e+06	582478	664063	295917	437217	373116	418777	324005	458303
MWSHY0118	7	5,6,7,4'-Tetramethoxyflavone	Flavonoids	65004.2	59820.2	78650.5	44232.1	15480.8	15043.7	15276.7	15955.7	18805.1
Lmln008320	7	Cholic acid	Organic acids	14592.2	20413.3	39656.8	3618.93	8045.7	3176.97	9856.09	5530.44	6931.6
pma0134	7	D-Threose	Others	6.38419e+06	6.98019e+06	9.18067e+06	467297	548376	573550	1.75439e+06	2.66003e+06	1852668
Zblp002987	7	2,4,4'-Trihydroxydihydrochalcone-4-O-glucoside	Flavonoids	196094	268131	331238	114862	82219.2	128432	107623	121326	94055.6
pmf0289	7	Riboprine	Nucleotides and derivatives	169074	252100	230088	117113	62495.6	145513	73837.8	105826	94789.1
mws0124	7	N-(3-Indolylacetyl)-L-alanine	Amino acids and derivatives	98489.4	203485	113038	55548.2	39345.8	55741.6	24384.9	46728.7	43437.8
mws1627	7	Bengenin	Phenolic acids	191470	180329	233917	102495	93257.8	144447	77868	114912	95744.6
pmp000593	7	Luteolin-7-O-rutinoside*	Flavonoids	1.40239e+06	2.02638e+06	3.49619e+06	285942	778085	126730	925489	503734	438775
Zmhp002409	7	Isoluteolin-6,8-di-C-glucoside	Flavonoids	377650	567486	705080	284363	277080	142467	271930	186654	399611
Waln010449	7	1-(2,3-dihydroxypropoxy)-3-(((2-(dimethylamino)ethoxy)(hydroxy)phosphoryl)oxy)propan-2-yl (E)-hexadec-9-enoate	Lipids	78166.9	208169	148610	69835.8	52407.9	89908	93446.1	96839.1	90067.4
MWSHY0190	7	Diosmetin-7-O-rutinoside (Diosmin)	Flavonoids	213500	385525	487505	158425	92175	124847	176807	207534	172060
pmp000117	7	3,5,6,7,8,3',4'-Heptamethoxyflavone	Flavonoids	78171.8	99779	107373	8718.15	8911.67	9229.61	27302.4	15193.9	9230.31
Hmpp002612	7	Luteolin-7-O-gentiobioside*	Flavonoids	75041.3	112969	198723	35010	34917.2	11091.5	81837.6	48345	18340
MWSHC20175	7	Methylsalicylate-2-O-glucoside	Phenolic acids	280971	310102	491845	146745	193130	93370	187032	188451	88365
Smcn001567	7	Leonoside E	Phenolic acids	170105	178450	148415	44310.3	53339.7	135070	78360	100040	73355
MWSHY0061	7	Kaempferol-3-O-neohesperidoside*	Flavonoids	2.97512e+06	5547700	3.89947e+06	1057250	900573	223515	1.76299e+06	939124	1.06242e+06
Lmpp003268	7	Kaempferol-3-O-rutinoside-7-O-glucoside	Flavonoids	942072	1781075	2.34607e+06	164428	371819	43831.4	360666	293064	256304
Jmzn003632	7	Manglieside D	Lignans and Coumarins	3931890	4828865	3839415	617649	1010240	1533215	1688285	1909385	1233660
Lmpp005784	7	6-Methoxyquercetin-3-O-Xyloside*	Flavonoids	160095	49632.1	81695	53256.2	21341.7	50810.5	40010	45253.6	55929.8
Yarn005295	7	Tortoside A	Lignans and Coumarins	265079	304641	201029	0	0	0	0	0	0
WaYp005219	7	1-O-(p-coumaroyl) 3-Hydroxy-3-methylglutaric acid	Phenolic acids	219039	243545	188616	136829	60020	148817	111715	65240.4	141429
Lmhn002321	7	Vnilloylcaffeoyltartaric acid	Phenolic acids	8093770	8093770	8575815	1.80386e+06	1.81671e+06	2.12171e+06	1.48434e+06	3169900	2872010
MWSmce248	7	3-Hydroxycinnamic Acid*	Phenolic acids	977874	1.58787e+06	3.21529e+06	483113	488746	744920	993460	647554	600401
Lmhn003990	7	Phellodenol E	Lignans and Coumarins	877017	918397	1.32565e+06	556090	362789	321247	404078	335290	362810
Lcrp000333	7	Fragransin B1*	Lignans and Coumarins	23900.9	22801.1	33302.4	5286.3	15362.9	8226.81	3528.06	20075.6	5353.69
Lcrp000377	7	Myristicanol B*	Lignans and Coumarins	23900.9	22801.1	33302.4	5286.3	15362.9	8226.81	3528.06	20075.6	5353.69
Zmhn002301	7	p-Coumaric acid-4-O-glucoside	Phenolic acids	36271335	3.70075e+07	43759810	19058880	7.84382e+06	19966875	1.09109e+07	2.10952e+07	2.09751e+07
Zmhp003112	7	Safflor yellow A (RG)*	Quinones	323705	377170	191982	41680	77271.5	128905	133400	50015	88365
MWSmce653	7	2'-Hydroxy-4'-Methylacetophenone	Phenolic acids	118211	127023	113312	73299.8	43277.7	70951.4	45964.1	57225.2	52931.4
MWSmce113	7	Guaifenesin	Others	48167.2	56535.9	81253.2	23340	20684.2	2388.27	18305.9	12940.3	31675
mws0232	7	Riboflavin (Vitamin B2)	Others	2.91703e+06	7604525	11031680	3.19905e+06	2.31558e+06	4.24873e+06	3658065	2.18133e+06	1.83327e+06
Zmhn001793	7	6-O-Caffeoyl-D-glucose*	Phenolic acids	4077570	5042760	3354050	1543320	865354	2315340	2010770	1890810	1620845
Hmcp001598	7	Isorhamnetin-3-O-(2''-O-xylosyl)glucoside	Flavonoids	193931	402240	164377	85140.9	29863.5	61685	75033.8	77128.8	73964.2
pmn001420	7	1-O-Caffeoyl-β-D-glucose*	Phenolic acids	3904480	4262880	4089570	1668050	1679855	2051340	2054720	1803015	1617470
HJAP148	7	Kaempferol-3-O-sambubioside	Flavonoids	80025	80025	100040	33157.4	33340	30043	58350	45010	40010
Lmbn002072	7	2-Propylsuccinic acid	Organic acids	1161390	1300920	1203400	402240	455735	705080	445700	450715	444030
Lman004552	7	Robustaside A;[6'-p-Coumarylarbutin]	Phenolic acids	993460	797230	725180	216835	166770	185125	84947.3	120055	150085
Lszp210010	7	Tatarine*	Alkaloids	2734340	3625585	1.9218e+06	1.02257e+06	990586	1.30642e+06	1.69712e+06	1.45689e+06	1.43052e+06
pmb3041	7	Tricin-7-O-saccharic acid	Flavonoids	1.91651e+06	2.37685e+06	2.70295e+06	1894185	426360	707588	642935	1.07877e+06	1857035
Wcgp003250	7	2-Methyl-3-hydroxyindan-1-one	Others	24761415	34071940	1.7377e+07	8.56814e+06	13454165	9.96166e+06	17676020	1.14177e+07	9.55149e+06
Lmdn004974	7	Syringalide A	Phenolic acids	15005	10633.8	30824.2	8340	10005	8340	14230.3	15100.6	4128.24
Xmyp004945	7	Kaempferol-3-O-(6''-Rhamnosyl-2''-Glucosyl)Glucoside (Camelliaside A)	Flavonoids	642344	1.77349e+06	1.2979e+06	132277	249988	11088.9	319333	209922	315627
MWSHY0080	7	Luteolin-7-O-neohesperidoside (Lonicerin)*	Flavonoids	3.50186e+06	2.26091e+06	4.04545e+06	504963	1.39117e+06	283039	2.07728e+06	993474	1.23574e+06
MWSslk254	7	Kaempferol-3-O-glucorhamnoside*	Flavonoids	3.50186e+06	2.26091e+06	4.04545e+06	504963	1.39117e+06	283039	2.07728e+06	993474	1.23574e+06
Zblp004362	7	Kaempferol-3-O-robinobioside(Biorobin)*	Flavonoids	3.50186e+06	2.26091e+06	4.04545e+06	504963	1.39117e+06	283039	2.07728e+06	993474	1.23574e+06
MW0105732	7	Arg-Tyr	Amino acids and derivatives	535078	657806	464563	112362	97530.9	64288.4	96819.3	183455	80530.8
Lazn004986	7	Dihydrobuddlenol B glucoside	Lignans and Coumarins	313852	482490	319404	177436	183455	238540	231860	128395	140948
Lmtn003096	7	Secoisolariciresinol 4-O-glucoside*	Lignans and Coumarins	27526.6	20005	17824.6	0	0	0	0	0	0
mws1066	7	Naringenin-7-O-Rutinoside(Narirutin)*	Flavonoids	88365	106710	136735	18340	8819.48	8340	15392.1	30010	53350
Cmqn003939	7	Syringaresinol-4,4'-O-bis-β-D-glucoside; Liriodendrin	Lignans and Coumarins	15005	43345	18340	13340	8340	15005	9388.97	11670	15005
Labp005299	7	Malonyl myrsinionoside A*	Terpenoids	168243	216835	206287	64992.6	58350	116310	86866.1	108964	114082
Hmcp001559	7	Isorhamnetin-3-O-rutinoside-7-O-arabinoside	Flavonoids	131735	145080	31072.4	23340	43345	6842.69	17893.5	10005	16799.6
mws0046	7	Naringenin-7-O-Neohesperidoside(Naringin)*	Flavonoids	123390	113385	125060	30010	10005	16675	23340	41680	48345
Lxmp122302	7	Dehydroxyampelopsisionoside*	Terpenoids	192794	725180	256999	141704	85967.2	135219	118388	255336	166489

## Sheet: Sub class 1 and 3
Compound Index	Sub class	Compound name	Class	SD-1	SD-2	SD-3	CV-1	CV-2	CV-3	RS-1	RS-2	RS-3
MWSHC20125	1	5-O-Caffeoylshikimic acid	Phenolic acids	32666	43345	46680	188465	138405	337070	45010	60020	51680
Cmmn012461	1	Dehydroabietic acid	Terpenoids	1.71295e+06	2.32102e+06	2.47809e+06	2.28174e+06	8.63724e+06	1.9257e+06	1.5223e+06	1.51606e+06	770750
Zmcp102206	1	(Z)-3,8-Dihydro 6,6·;7,3'a-diligustilide	Others	630396	813617	877561	791130	3.35669e+06	607469	539541	496634	325632
MWS2070	1	Propyl 4-hydroxybenzoate	Phenolic acids	123856	129679	133208	299266	243702	343104	107463	100194	109246
Wcgn012724	1	6-Hydroxyphomodiol	Others	9.6257e+06	1.12318e+07	1.08602e+07	2.77373e+07	2.27893e+07	2.93353e+07	8.51562e+06	8.51858e+06	8.39886e+06
Yalp002838	1	4-Methoxy-5-(hydroxymethyl)-2H-1-benzopyran-2-one	Lignans and Coumarins	6.93587e+06	7.3112e+06	17743730	9.42197e+06	8.7387e+06	23842075	2.94922e+06	7330700	2.94951e+06
MWS2426	1	Tryptophan glutamic acid	Amino acids and derivatives	222665	324688	465895	449923	348366	486761	213350	205458	176571
mws2108	1	Cryptochlorogenic acid (4-O-Caffeoylquinic acid)*	Phenolic acids	1.14726e+07	1.49738e+07	1.35174e+07	5.2101e+07	2.57012e+07	6.87405e+07	9.5762e+06	1.24452e+07	1.17059e+07
Lcsp001439	1	Pro-Leu-Glu	Amino acids and derivatives	1.5101e+06	3.00003e+06	3.1852e+06	3.08761e+06	3.59204e+06	4.4231e+06	1.26469e+06	1.3259e+06	1.24566e+06
Lcsp001437	1	Ala-Leu-Glu	Amino acids and derivatives	1.39307e+06	2.7352e+06	3.46393e+06	3.69787e+06	3.19238e+06	5.23485e+06	1.99252e+06	2.20648e+06	1.58209e+06
MW0015225	1	7-oxo-11-Dodecenoic acid	Lipids	180652	255497	175815	694034	727922	742531	224327	239350	193369
MW0106496	1	dl-Alanyl-dl-phenylalanine	Organic acids	282386	283579	340718	587757	389976	678469	211670	256098	259021
Lcsp001306	1	Ser-Ile-Asp	Amino acids and derivatives	870196	1.05546e+06	1.54846e+06	1.38732e+06	1.17075e+06	1.89011e+06	705226	776681	390853
Lmjn102210	1	Desmethylagrimonolide-6-O-β-D-glucopyranoside*	Lignans and Coumarins	94572.3	119133	93514.1	302335	225868	367956	92956.6	107933	92404.2
pmb2640	1	Dodecanoic acid (Lauric acid)	Lipids	1.06258e+06	1.29736e+06	1.19368e+06	3.18855e+06	2.53537e+06	3.40548e+06	896335	901274	901972
Lcsp003035	1	H-Leu-Trp-OH	Amino acids and derivatives	662976	698754	1857035	1529845	719867	1811455	437321	467036	413159
pmb0862	1	LysoPC 12:0	Lipids	70687.4	93368.9	112960	283714	232882	390338	33640.1	28423.7	27359.8
MW0107087	1	H-Gly-Phe-Ser-OH	Amino acids and derivatives	1.32395e+06	2.74223e+06	3.23498e+06	3.54019e+06	3.9039e+06	5.0807e+06	2.05541e+06	1.95381e+06	1.68555e+06
HJN055	1	Dihydrocharcone-4'-O-glucoside	Flavonoids	189268	244580	252987	485830	215578	258526	57880.9	47833.2	64002.8
Zbfn012252	1	2-(dodecanoyloxy)acetic acid	Lipids	117925	132697	129436	295411	247731	354366	87044.2	109623	102827
MWS2430	1	13-methylmyristic acid	Lipids	369379	410913	366043	999972	506468	373528	304992	319421	235916
Lmgn002253	1	Syringoylcaffeoylquinic acid-D-glucose	Phenolic acids	70862.4	126730	74044.1	290603	307000	721830	33563.9	37309.7	36545.9
Zayn001165	1	(S)-Malic acid-1-O-beta-D-glucopyranoside	Organic acids	1.61554e+06	4.62441e+06	3.69352e+06	4.32775e+06	4.77431e+06	5.85147e+06	1.65665e+06	1.46262e+06	2.87302e+06
mws0655	1	Pyridoxal-5'-phosphate	Others	28543.3	36858.5	31593.2	34907	41790.7	65377.1	18045.7	22263.2	15386.9
MWS201434	1	Ile-His	Amino acids and derivatives	1.13549e+06	1.08573e+06	1.14672e+06	1.63652e+06	2.13825e+06	1.29524e+06	749202	777910	986755
MWS201424	1	Ile-Asn	Amino acids and derivatives	2.26819e+06	2.7875e+06	2.53633e+06	2.72107e+06	2.94339e+06	3.49082e+06	1.47602e+06	1.26911e+06	1.28554e+06
MWStz261	1	Cyclo(D-Leu-L-Pro)	Amino acids and derivatives	123390	79684.5	98370	301990	255235	217099	72603.6	73355	101710
Lcyp000676	1	Isoscopoletin-β-D-glucoside*	Lignans and Coumarins	1.73994e+06	1.11852e+06	2759825	7.1171e+06	3.46756e+06	5.94964e+06	1.22899e+06	1.69564e+06	1.42192e+06
mws0178	1	Chlorogenic acid (3-O-Caffeoylquinic acid)*	Phenolic acids	2.77208e+06	8.70386e+06	4.69101e+06	1.28013e+07	5.6526e+06	1.56427e+07	1.36485e+06	1.66609e+06	2.32697e+06
Zaln004082	1	3-O-caffeoylshikimic acid*	Phenolic acids	56685	101710	48345	66685	106710	101710	48345	25005	31675
Zaln004057	1	4-caffeoylshikimic acid*	Phenolic acids	56685	101710	48345	66685	106710	101710	48345	25005	31675
Zmhp003716	1	Rhodionidin*	Flavonoids	68537.1	91700	91700	143410	166770	133400	80025	43345	33234.4
MWS5083	1	Flavin Single Nucleotide(FMN)	Nucleotides and derivatives	577435	1166430	692070	1.01855e+06	1366530	1887430	671690	707429	639127
WaYp005128	1	2-Aminotetradecane-1,5,13-triol	Lipids	17692945	1.15743e+07	25932285	23216630	25175735	36108065	1.32369e+07	1.27968e+07	1.32435e+07
Zmhn002227	1	4-O-Glucosyl-sinapate	Phenolic acids	8.88693e+06	8.6081e+06	1.10912e+07	1.39144e+07	8.84503e+06	1.3261e+07	3.39921e+06	4.28362e+06	4.23465e+06
mws0675	1	β-Nicotinamide mononucleotide	Nucleotides and derivatives	1.54268e+06	852078	1.21886e+06	979261	3.17816e+06	822410	515540	431482	775891
Lmfn003630	1	Myricetin-3-O-xyloside*	Flavonoids	21257	50015	61685	55015	68355	90035	35010	26675	19650.6
Wabn003563	1	3'-O-Beta-D-Glucopyranosyl plumbagic acid	Phenolic acids	4.04135e+06	8644810	4.98897e+06	6.29714e+06	12455710	5.55475e+06	3106865	1.81428e+06	1.79228e+06
Lmsn003628	1	6'-O-Sinapoylsucrose*	Phenolic acids	721830	420625	365475	544375	688330	963250	171775	205155	170105
Lmmn004951	3	2-Hydroxy-4-methyl-3-undecanoyloxypentanoic acid methyl ester*	Lipids	2.1684e+06	4.36361e+06	4.56279e+06	1.01606e+07	9.54377e+06	1.2102e+07	6.12422e+06	6.49435e+06	4.92372e+06
Lmln007483	3	Sanleng acid*	Lipids	2.1684e+06	4.36361e+06	4.56279e+06	1.01606e+07	9.54377e+06	1.2102e+07	6.12422e+06	6.49435e+06	4.92372e+06
Zmhn006530	3	4'-Methoxymagnaldehyde B	Lignans and Coumarins	17156.2	25446.2	12799.5	130151	143311	149396	88802.6	105453	102276
pmn001694	3	9,10,13-Trihydroxy-11-Octadecenoic Acid	Lipids	4.06254e+06	8.55702e+06	7.22423e+06	5.31032e+07	5.38355e+07	5.96234e+07	1.32083e+07	1.57996e+07	1.1933e+07
pmb0889	3	Punicic acid (9Z,11E,13Z-octadecatrienoic acid)	Lipids	2.20053e+06	5.07549e+06	5.12635e+06	1.46773e+07	1.52359e+07	1.6486e+07	6.66495e+06	7.45642e+06	5.96762e+06
Qmfp122218	3	2,3-Dihydroxyurs-12,18-dien-28-oic acid (Goreishic Acid I)*	Terpenoids	7184.82	8372.51	20315.6	44455.2	35946.1	65052.6	41193.9	44582.3	34998.6
Wbmn011269	3	Vitexilactone*	Terpenoids	2.19014e+06	5.56318e+06	5.35263e+06	1.3783e+07	1.3659e+07	1.50166e+07	6.53038e+06	7.08008e+06	5.53193e+06
Qmyp101336	3	JiangxiBaiyingsu I	Terpenoids	233296	316661	93465.9	3.47325e+06	3.26326e+06	3.9982e+06	3.33483e+06	3.83321e+06	3.28972e+06
Wcgp010223	3	3-(Cyclohexen-1-yl)-2-hydroxy-4a,5-dimethyl-2,3,4,5,6,7,8,8a-octahydronaphthalen-1-one*	Others	117957	230186	214575	1.57131e+06	1.62444e+06	1.80299e+06	863594	917512	703206
Wbmn010746	3	Negundoin A*	Terpenoids	48059.3	83212.3	90449	205496	219735	226000	139552	145575	127441
MWSslk149	3	5-Methoxysalicylic acid	Phenolic acids	425875	403210	447499	1.14619e+06	989148	1.19095e+06	768996	858592	785177
Hmqn003054	3	9,10,11-Trihydroxy-12-octadecenoic acid	Lipids	275440	554331	505645	3.14228e+06	3.35753e+06	3.65339e+06	860782	1.00246e+06	778641
Hmjn003948	3	2,3,6-Trihydroxyurs-12-en-28-oic acid (Madasiatic acid)*	Terpenoids	2.35424e+06	2.81491e+06	2808979	1.34352e+07	1.20602e+07	1.63972e+07	7.89701e+06	8.23139e+06	6.79697e+06
Zmjn004133	3	9S-Hydroperoxy-10E,12Z-octadecadienoic acid	Lipids	250091	340133	248805	2.58954e+06	2.58021e+06	3.13946e+06	1.64467e+06	1.64734e+06	1.50687e+06
Hmqp005455	3	15(R)-Hydroxylinoleic Acid*	Lipids	121715	295096	523785	1.81886e+06	1.83877e+06	2.11012e+06	1.1146e+06	1.25125e+06	972925
Zmyn004732	3	2R-hydroxy-9Z,12Z,15Z-octadecatrienoic acid	Lipids	2.07227e+06	3.26828e+06	1.02783e+06	2.57687e+07	2.55804e+07	2.67355e+07	1.51423e+07	1.69888e+07	1.33597e+07
pmb2787	3	9-Oxo-10E,12Z-octadecadienoic acid*	Lipids	80199.5	151474	41567.5	1.03598e+06	1.10771e+06	1.07059e+06	630403	678678	562596
pmb2804	3	13S-Hydroperoxy-9Z,11E-octadecadienoic acid	Lipids	124525	123569	85682.2	1.80782e+06	1.87395e+06	2.15744e+06	1.02314e+06	1.17867e+06	902046
Zjxp110301	3	3-Hydroxy-3,7,11-trimethyldodeca-1,6E,10-trien-9-yl isobutyrate	Terpenoids	1.32267e+06	2.40345e+06	701918	1.78104e+07	1.67208e+07	1.76439e+07	10631068	1.22951e+07	1.05913e+07
Lmsn011015	3	1-Oxo-Siaresinolic acid*	Terpenoids	12685.4	14574.8	12948.6	114424	101789	156366	38351.8	39810.8	38363.1
Wcdp009119	3	Elaidolinolenic acid	Phenolic acids	2.9569e+06	7.43571e+06	7.30129e+06	2.04845e+07	2.14881e+07	2.31511e+07	9.63265e+06	1.07963e+07	8.58455e+06
Hmqp005411	3	9-Oxo-12Z-Octadecenoic acid*	Lipids	130145	300693	499712	1.88189e+06	1.8818e+06	2.13078e+06	1.11642e+06	1.27532e+06	958923
Ymjm000099	3	3-Oxooleana-11,13(18)-dien-28-oic acid	Terpenoids	207018	309088	376692	1.29874e+06	1.03647e+06	1.73411e+06	649348	738521	693414
pmn001691	3	9,12,13-Trihydroxy-10,15-octadecadienoic acid	Lipids	101909	202459	166874	1.44026e+06	1.30873e+06	1.67523e+06	450570	533362	402944
pme3388	3	Homoarginine	Amino acids and derivatives	253881	76445.9	342551	564618	402545	458365	463813	431169	385614
Lmsn011201	3	2,3-Dihydroxy-19-oxo-18,19-secours-11,13(18)-dien-28-oic acid (Swinhoeic acid)*	Terpenoids	12555.9	14259.6	14994.7	106318	96241.1	143820	37311.7	43716.7	38140.9
Lmqp000427	3	N-Methyl-Trans-4-Hydroxy-L-Proline	Amino acids and derivatives	2.76383e+06	1.75429e+06	1.52623e+06	4.16574e+06	5.99432e+06	4.32973e+06	4.71119e+06	3.61459e+06	4.71857e+06
Lmbp000123	3	L-Homomethionine	Amino acids and derivatives	86127.5	237151	221998	947264	659593	947706	425967	391509	390435
Lmbn003970	3	9,12,13-TriHOME; 9(S),12(S),13(S)-Trihydroxy-10(E)-octadecenoic acid	Lipids	512280	1.14557e+06	953044	7.81169e+06	8.16947e+06	9.29151e+06	1.95907e+06	2.35339e+06	1.7398e+06
Lajp006279	3	5,3'-dihydroxy-6,7,4',5'-tetramethoxyflavone glucoside	Flavonoids	1.73544e+06	2.15879e+06	2.33179e+06	4.92447e+06	3.06534e+06	6.37213e+06	3.18706e+06	3.29078e+06	2.7125e+06
Zmyn004449	3	9-Hydroxy-12-oxo-10(E),15(Z)-octadecadienoic acid	Lipids	22612	32892.3	25516.1	63624	55193	73255.3	58490.7	54464.4	55137.3
Smpn009230	3	2,3,23-Trihydroxyolean-12-en-28-oic acid*	Terpenoids	2.36286e+06	3.30202e+06	3.12591e+06	1.38137e+07	1.21938e+07	1.62538e+07	8.89911e+06	7.94451e+06	7.47151e+06
Wbmn009702	3	2,3,23-Trihydroxyurs-12-en-28-oic acid*	Terpenoids	2.36286e+06	3.30202e+06	3.12591e+06	1.38137e+07	1.21938e+07	1.62538e+07	8.89911e+06	7.94451e+06	7.47151e+06
Lmgn007652	3	Tianshic acid	Organic acids	505619	1.05334e+06	911522	7.83084e+06	7.92126e+06	9.48105e+06	1.87745e+06	2.25162e+06	1.68958e+06
MW0017129	3	cis-10-Nonadecenoic acid	Lipids	136233	319329	456954	1.96775e+06	1.85645e+06	2.24365e+06	1.14801e+06	1.25269e+06	972244
Wbmp010456	3	Macrophypene B*	Terpenoids	115295	264760	247646	1.56211e+06	1.68053e+06	1.74423e+06	944598	935402	1.33231e+06
Zmgp005229	3	(5S)-5-Methoxy-1,7-diphenyl-3-heptanone	Others	16181.9	28372.4	13614.2	163886	142844	168638	109471	140362	98664.9
MW0011908	3	Dioleoyl phosphatidylserine	Lipids	10339.4	16053.5	7897.34	66613.3	70886.3	90637.9	63476.4	55484.7	47098.6
pme2268	3	Trigonelline	Alkaloids	1.38418e+07	1.0271e+07	1.01489e+07	2.77589e+07	3.85781e+07	2.70522e+07	3.00332e+07	2.89988e+07	3.02932e+07
Zjyp102910	3	11β-hydroxy-3-oxo-4(5),6(7)-diene-eudesman-12-ol	Terpenoids	61058.4	60934.9	74449.1	138012	172713	227087	119429	129654	116890
pme1738	3	3-Carbamyl-1-methylpyridinium;(1-Methylnicotinamide)	Alkaloids	1.38217e+07	1.0119e+07	1.06323e+07	2.84747e+07	3.95431e+07	2.7677e+07	3.0436e+07	3.02712e+07	3.16647e+07
MWSmce632	3	Vanillin acetate	Phenolic acids	135724	76113.5	104206	364355	325262	389871	178831	168978	158593
pmb1574	3	9,12-Octadecadien-6-Ynoic Acid	Lipids	83328.8	82193.4	49964.3	418289	409126	512143	300634	349864	270067
MWSmce584	3	L-Tyramine	Alkaloids	1.27383e+06	876958	967103	2.40903e+06	3.46691e+06	2.26846e+06	2.45687e+06	2.50311e+06	2.59948e+06
Zmzp000145	3	Trimethyllysine	Amino acids and derivatives	1.05512e+06	4.28381e+06	4.69878e+06	8.4856e+06	6.36198e+06	1.05527e+07	8.51427e+06	8.06947e+06	7.9567e+06
Lmgn010741	3	2α,3α,23-Trihydroxyurs-12,20(30)-dien-28-oic acid*	Terpenoids	8744.73	11873.2	10496.5	96285.5	90920.8	132967	35885.7	35732.2	33905.5
mws5035	3	L-Leucyl-L-phenylalanine	Amino acids and derivatives	3.23969e+06	1765885	1223570	5232770	3991855	8072620	4.49141e+06	4.50417e+06	4.50466e+06
MWSslk138	3	2,3,4-Trihydroxybenzoic acid	Phenolic acids	50063.6	72669.6	38123.8	110438	125147	125170	103134	100844	89860.8
Lmsn009900	3	1β-Hydroxy-2-oxopomolic acid	Terpenoids	3837.88	4235.79	4055.86	8858.24	7957.57	9807.8	6730.46	9628.37	5929.54
mws0567	3	4-Guanidinobutyric acid	Organic acids	3.33729e+06	3.54645e+06	3.59612e+06	12944985	4.07015e+06	14365535	4.18865e+06	4.96024e+06	5.02331e+06
Wdtp004957	3	6-[2,3-Dihydroxy-4-ethoxy-4-oxobutyl]-alpha-hydroxy-2-(4-methoxyphenyl)-1,3-dioxane-4-acetic acid ethyl ester	Phenolic acids	1.61723e+06	898246	2.17049e+06	4326420	3163085	5070380	3533305	3367700	3406950
Zmjp004311	3	5,4'-Dihydroxy-3,6,7,3'-tetramethoxyflavone-4'-O-glucoside	Flavonoids	1.79528e+06	2.21983e+06	2.84711e+06	4.73079e+06	3.76776e+06	7.86379e+06	2.78863e+06	3.07535e+06	2.76016e+06
Hmhn000927	3	Phloroglucinol-1-O-β-D-glucopyranoside	Phenolic acids	312102	511416	368201	1.79953e+06	2.02487e+06	2.52998e+06	616890	1.08391e+06	645909
Wmyp000215	3	2,4,6-trimethoxyphenol 1-O-β-D-(6'-O-galloyl)-glucopyranoside	Phenolic acids	20005	10005	9917.31	36675	38345	22589.1	29262.3	20005	43345
HJAP154	3	Galloylisorhamnetin	Flavonoids	83365	80168.8	127120	1.00432e+06	759988	1.42593e+06	341493	568551	567235
pmp001106	3	Vitexin-2''-O-glucoside	Flavonoids	242247	348495	410595	833150	655414	856896	516497	679281	307687
mws2212	3	Caffeic acid	Phenolic acids	349894	480111	489944	1.90208e+06	815169	3998710	1.00683e+06	2317035	1.27924e+06
mws0145	3	O-Anisic acid (2-Methoxybenzoic acid)	Phenolic acids	0	0	0	140107	87406.2	152063	75025	38773.8	52418.3
mws0712	3	N-Propionylglycine	Amino acids and derivatives	1.33103e+06	585992	272760	1.87802e+06	1.92243e+06	1.97685e+06	1.9782e+06	1.8177e+06	1.4005e+06
MWSprf004	3	Neochlorogenic acid (5-O-Caffeoylquinic acid)*	Phenolic acids	1.16938e+06	1.33597e+06	1085795	14442810	3.63066e+06	10217435	1.04541e+06	3364285	2574740
pme0241	3	Benzoic acid	Phenolic acids	380071	389496	318364	758944	636266	1857035	532337	1253835	515452
mws0117	3	Homovanillic acid; 4-Hydroxy-3-methoxyphenylacetic acid	Phenolic acids	135070	180120	36548.1	1027030	1378310	1524790	1555115	914600	714278

## Sheet: Sub class 4
Compound Index	Sub class	Compound name	Class	SD-1	SD-2	SD-3	CV-1	CV-2	CV-3	RS-1	RS-2	RS-3
MWS0952	4	Dihydrosphingosine-1-Phosphate	Lipids	16439.6	22881.7	24335.7	8060.83	8786.4	7354.39	31248.7	31828.5	16612.3
MWS0434	4	Trans-dehydrorosinone	Others	366969	453990	499495	240956	213034	310826	782588	798840	720644
Yalp106267	4	Swietenialide A	Terpenoids	1.95846e+06	2.70615e+06	3.11853e+06	903801	850753	946750	3.89222e+06	3.70307e+06	3.6044e+06
Lmyn007883	4	9,16-Dihydroxypalmitic acid	Lipids	5.24371e+06	6.93296e+06	7.85053e+06	3.48538e+06	3.10483e+06	4.89572e+06	1.10588e+07	1.23747e+07	1.10757e+07
MWStz043	4	3,4-Di-O-caffeoylquinic acid methyl ester	Phenolic acids	55160.5	57054	87250	54037.9	51782.4	79427.2	168884	168300	117990
MW0015494	4	15-keto-PGF1alpha	Lipids	939274	1.15106e+06	1.48609e+06	857434	769557	1.12477e+06	2.44697e+06	2.82541e+06	2.36972e+06
Lhmp122225	4	dalodorin B	Terpenoids	155767	202369	239635	108158	176597	244513	352080	363907	347099
Lmap001606	4	Helicidol	Phenolic acids	196465	185535	268995	255311	193025	47281.7	319138	419541	330247
Lmyn007622	4	9,10,18-Trihydroxystearic acid	Lipids	708691	934115	1.00292e+06	559415	467277	762538	1.80202e+06	1.88851e+06	1.62878e+06
pmn001686	4	10,16-Dihydroxypalmitic acid	Lipids	120764	149552	177382	82135.2	63094.9	97280.6	245672	259694	235907
mws0089	4	Kaempferol-7-O-glucoside*	Flavonoids	976675	750557	1188275	484160	315355	514265	1.27227e+06	1814830	1304285
Hmgp002238	4	Jaceosidin-7-O-Glucoside	Flavonoids	441084	515103	508195	359197	236004	450516	812807	1700095	636853
pmp000579	4	Diosmetin-7-O-galactoside*	Flavonoids	4.17981e+06	4.6804e+06	5.49775e+06	1.48148e+06	1.1133e+06	2.23206e+06	13057985	5.57146e+06	4.22228e+06
Lmjp003655	4	6-C-MethylKaempferol-3-glucoside*	Flavonoids	3.42351e+06	5.08825e+06	4.49426e+06	1.31663e+06	1.08862e+06	2.12866e+06	5.82632e+06	5.20375e+06	4.27367e+06
mws4183	4	Quercetin-3-O-arabinoside	Flavonoids	12813.6	25005	43345	13340	22048.5	17255	23855.5	56685	31498.9
Jmwn002117	4	2-(3,4-dihydroxyphenyl)ethanediol 1-O-β-D-glucopyranoside*	Phenolic acids	2.92144e+06	4.15476e+06	7.11626e+06	3.31495e+06	5.3125e+06	1.2968e+06	8.67695e+06	5.56716e+06	6.28281e+06
Lmmn001294	4	Koaburaside*	Phenolic acids	2.4599e+06	3.88395e+06	6.80515e+06	2.94143e+06	4.79994e+06	1.09481e+06	8.2485e+06	5.16126e+06	5.98579e+06
Yaap006468	4	Medioresinol B	Lignans and Coumarins	148137	122060	99032.7	55480.6	10055	104988	171549	169467	175999
pmp001309	4	6-Hydroxykaempferol-7-O-glucoside	Flavonoids	745403	1277375	1.27079e+06	546944	373808	772457	1.02436e+06	1.45543e+06	1.40257e+06
MWSmce486	4	Manninotriose	Others	150181	192734	207037	43345	224995	73355	283983	253257	260141
Zmxn003874	4	7,8-Dihydro-Buddlenol B(threo)	Phenolic acids	527791	585227	629847	335079	298951	416177	766489	730114	642393
Qmyp101401	4	11,12-O-Isopropyfidenesolajiangxin F	Terpenoids	53839.3	70206.6	92301.7	57411.8	33906.7	56815.9	149103	159916	137205
Hmln002362	4	Dehydrochebulic acid trimethyl ester	Tannins	15652.2	11975	12603	16609.3	11027.5	11661.9	29610.4	36675	23274.8
MWSslk114	4	Pherocon (4-(4-Acetoxyphenyl)-2-butanone)	Others	92680.5	60227.7	64978.3	26305.8	63708.3	48319.6	204733	202208	206701
pmn001716	4	Carthamone*	Flavonoids	971640	1216850	1013600	417280	355450	500885	1754075	1470895	1100910
pme1261	4	D-Panthenol	Others	377050	472829	392931	229895	165338	235511	514639	559772	638957
Lacp004935	4	Megastigm-5-en-3,9-diol glucoside*	Terpenoids	230024	263834	261910	136735	96180.5	175115	563923	241875	418795
mws0071	4	Apigenin-4'-O-rhamnoside	Flavonoids	43637	56052.5	2512.46	6670	19991	23733.4	167049	230365	121821
pmp001236	4	Clove chromone	Others	23357.8	38498.4	37776.4	19769.5	48493	27901.7	128118	134042	114847
Lmmp002463	4	Sexangularetin-3-O-glucoside-7-O-rhamnoside*	Flavonoids	4.27054e+06	4.33139e+06	5.5786e+06	1.58406e+06	1.44642e+06	1.94355e+06	6.3139e+06	5.4111e+06	4.68018e+06
Lmsp004721	4	Tamarixetin-3-O-glucoside-7-O-rhamnoside*	Flavonoids	4.27054e+06	4.33139e+06	5.5786e+06	1.58406e+06	1.44642e+06	1.94355e+06	6.3139e+06	5.4111e+06	4.68018e+06
Lmhn003240	4	Benzoylmalic acid	Phenolic acids	294962	409566	374920	48345	223641	328750	470144	468588	479036
Lmjp002596	4	Quercetin-3-O-sambubioside*	Flavonoids	462266	614040	943115	539360	145970	479145	955052	851104	688732
Hmgn002254	4	5,7,3'-Trihydroxy-4,6,5'-trimethoxyxanthone	Flavonoids	38075.4	61764.6	56112.2	32862.3	8091.07	44392.6	62526.1	56845.6	68155
pmn001356	4	Salvianolic acid L	Phenolic acids	11670	14390.8	3693.69	2785.56	11491	15547.1	31675	24167.9	22676.4
MWSHY0067	4	Quercetin-3-O-rutinoside (Rutin)*	Flavonoids	2.59053e+06	2.228e+06	3.0171e+06	1.34481e+06	762740	1.28245e+06	3.99779e+06	3.98815e+06	3.9535e+06
Cmsp004086	4	Dihydrokaempferide	Flavonoids	1216850	1708525	363231	434000	589555	500885	1.49311e+06	2032745	1894185
Wbtn006053	4	9-hydroxy-2-(2-hydroxy-3-methoxyphenyl)-3-(hydroxymethyl)-12-methoxy-2,3-dihydro-1,4,5-trioxatetraphen-10-one*	Others	21124.5	27721.4	28382.4	17013.1	16386.3	7960.9	29994.7	24427	30361.7
Zmcn102810	4	Cinchonain 1a*	Others	21124.5	27721.4	28382.4	17013.1	16386.3	7960.9	29994.7	24427	30361.7
MWSslk165	4	Diosmetin-7-O-Neohesperidoside (Neodiosmin)	Flavonoids	220107	183740	213764	110395	111715	127358	198725	322830	229655
Wcfn002460	4	2,3-Dihydroxy-1-(4'-hydroxy-3'-methoxyphenyl)-propan-1-one	Others	56685	53963	59555.2	40344.4	44590.1	30187.5	75709.1	78178.1	76865.3
mws0913	4	Kaempferol-3-O-galactoside (Trifolin)*	Flavonoids	476538	552123	567986	495865	160562	292965	417256	602367	1065645
Lmbn006032	4	Hypolaetin	Flavonoids	19497.5	51084.7	28380.5	31041.9	19412.8	41106.8	53891.2	74458.3	66170.7
Zbn004415	4	5,6-Dihydroxylucidin-3β-primeveroside	Quinones	1497840	1858725	1737205	536010	547725	820695	3202280	2164665	1767575
Lazn003560	4	Methoxy-erythro-Guaiacyl glycerol β-threo-syringyl glycerol ether	Lignans and Coumarins	250629	270077	281198	145080	91156	183318	355187	416962	350435
Hmgp002121	4	Hispidulin-7-O-(6''-O-p-Coumaroyl)Glucoside	Flavonoids	271930	440685	125523	110045	71690	236870	634750	460750	305330
Lmsp008443	4	3,3',5-Trihydroxy-4',7-dimethoxyflavanone	Flavonoids	38417.1	83714.9	36401.4	32284.1	56174.1	18374.1	83200	78034.2	117048
MWSHY0050	4	Kaempferol-3-O-rutinoside(Nicotiflorin)*	Flavonoids	449045	258777	567800	146745	161765	186795	750310	507575	252118
HJN051	4	Tamarixetin-3-O-rutinoside	Flavonoids	7629125	10097650	8042660	2928140	3365990	6648385	16897625	14575370	9354320
Lmjp003731	4	3,4-O-Dicaffeoylquinic Acid Methyl Ester*	Phenolic acids	64516.5	51194.7	69235.8	56986.2	35896.8	50050.2	93566.1	132560	77673.3
Lmjp003822	4	3,5-O-Dicaffeoylquinic Acid Methyl Ester*	Phenolic acids	64516.5	51194.7	69235.8	56986.2	35896.8	50050.2	93566.1	132560	77673.3
GQ512001	4	Quercetin-3-O-glucosyl(1→3)rhamnosyl(1→6)Galactoside	Flavonoids	5532.85	33807.1	21667.2	6896.34	3247.24	14503.5	41607.7	22181.2	11524.3
Zmhn002574	4	Rhamnazin 3-Glucosyl-Arabinofuranoside	Flavonoids	0	0	0	0	0	0	13340	43277.5	41058.2
Lmhp007840	4	LysoPC 19:2	Lipids	99096.1	154130	93768	53320.9	102079	127801	186505	211772	215468
Lmmp122803	4	Balanophonin E glucoside	Lignans and Coumarins	116720	215165	53350	58909.9	63469.6	80025	183455	106710	118390
MWSHY0046	4	Quercetin-3-O-glucoside (Isoquercitrin)*	Flavonoids	4592910	2936645	5111825	2228980	1305965	2154515	6639655	9665810	6132650
Smgp004575	4	Quercetin-5-O-β-D-glucoside*	Flavonoids	4592910	2936645	5111825	2228980	1305965	2154515	6639655	9665810	6132650
pmn001416	4	Catechin-(7,8-bc)-4α-(3,4-dihydroxyphenyl)-dihydro-2-(3H)-one*	Flavonoids	17011.2	30244.3	12603	8570.45	13237.6	16534.6	51680	24425.1	24423.9
Lmjp002461	4	Quercetin-3-O-neohesperidoside*	Flavonoids	1030385	670849	405596	623030	358790	191198	1.01592e+06	1696720	1366530
Zbqn004234	4	N-(malonyl)phenylalanine	Amino acids and derivatives	95761.2	146876	230872	33340	83365	96705	240205	142150	167011
Wbtn004861	4	1,8-dihydroxy-2,6-dimethoxy-5-{[(2s,3r,4s,5s,6r)-3,4,5-trihydroxy-6-(hydroxymethyl)oxan-2-yl]oxy}xanthen-9-one	Flavonoids	576170	674935	634750	517610	304383	643120	848492	1336245	1373260
Lmmp003091	4	Quercetin-3-O-(4''-O-glucosyl)rhamnoside*	Flavonoids	1.5117e+06	2.87474e+06	2.11352e+06	482778	719669	858226	6409455	3.28685e+06	2.56267e+06
Zbpp001992	4	Isorhamnetin-3-O-Glucoside*	Flavonoids	8400825	3.58212e+06	7209750	4003850	2374640	3444505	4.33551e+06	12830255	7829585
MWSHC2067	4	Protocatechualdehyde	Others	664885	944203	475800	410595	427331	387195	1.06926e+06	1.05983e+06	651490
pmb3002	4	Chrysoeriol-7-O-rutinoside	Flavonoids	939760	1216850	964930	435670	323705	524300	1853660	1671425	1136185
Lmcn005735	4	Methylhesperidin	Flavonoids	12298.2	13592.8	16675	15005	6670	11670	26675	31710.1	26535.4
Lmjp002906	4	Rhamnetin-3-O-Glucoside*	Flavonoids	2.84082e+06	3.2856e+06	3.69067e+06	1.36407e+06	1.12891e+06	1.63431e+06	6636165	3.45016e+06	2.62707e+06
Hmgp001888	4	Patuletin-3-O-rutinoside	Flavonoids	50375.4	59972.7	64679.4	57444.3	16675	56318.1	96705	88205.5	82941.5
Hmjp002999	4	Isorhamnetin-3-O-rutinoside (Narcissin)*	Flavonoids	14853765	5.14534e+06	12435735	5655140	1.62577e+06	5957090	6.06079e+06	21722075	11861300
Hmyp002315	4	3,5,7,4'-Tetrahydroxy-Coumaronochromone	Others	839135	1548375	581006	255121	400565	316624	1.36272e+06	834229	1627585
Lmjp003295	4	6-Methoxykaempferol-3-O-glucoside*	Flavonoids	2.27039e+06	3.17889e+06	3.38035e+06	1.39844e+06	1.09133e+06	2.03032e+06	7285115	3.67911e+06	2.68463e+06
Lssp210058	4	Quercetin-3-O-robinobioside*	Flavonoids	631400	356620	406364	229667	343755	221901	1521420	399664	928020
Ladp004020	4	tenuiflorin C glucoside*	Flavonoids	2.5355e+06	2.49558e+06	3.28837e+06	984705	1.04139e+06	1.64528e+06	11366575	3.08604e+06	6379835
Hmgp002036	4	Nepetin-7-O-glucoside(Nepitrin)*	Flavonoids	2.5355e+06	2.49558e+06	3.28837e+06	984705	1.04139e+06	1.64528e+06	11366575	3.08604e+06	6379835
Zbdp005176	4	Scandione	Flavonoids	1072360	814834	1295875	504230	321341	601270	1575335	1740575	1228615
Hmcp002207	4	Isorhamnetin-7-O-glucoside (Brassicin)*	Flavonoids	5898040	7817270	2.77357e+06	2362780	1636015	2649425	11103635	3.2342e+06	7810230
Lmdn003665	4	Farrerol-5,7-di-O-glucoside	Flavonoids	60644.2	69638.8	44172.4	26675	40010	60020	176780	56629.3	60646.5
