# Supplementary material for: Changes in the Metabolome and Nutritional Quality of Pulp from Three Types of Korla Fragrant Pears with Different Appearances as Revealed by Widely Targeted Metabolomics
Source: Plants (Basel). 2023 Nov 27;12(23):3981. doi: 10.3390/plants12233981 (PMC10707832; doi:10.3390/plants12233981)
Supplement: Supplementary file 1 [file plants-12-03981-s001.zip › plants-2702487-supplementary/Table S7 Comparison of antioxidant activity of different appearance fruits at different developmental stages..xlsx]

## Sheet: Sheet1
DPPH free radical-scavenging capacity (μmol/g)
	5WAF	5WAF	5WAF	10WAF	10WAF	10WAF	15WAF	15WAF	15WAF	20WAF	20WAF	20WAF
RS	27.84	29.61	30.5	13.59	16.04	14.17	7.84	9.67	7.44	5.38	4.54	4.69
SD	26.57	27.74	29.57	15.72	16.63	17.39	8.94	8.31	9.12	3.48	4.29	3.47
CV	27.29	26.67	29.35	15.42	17.29	16.45	6.95	6.38	7.21	3.76	4.27	4.58
ABTS cation radical-scavenging capacity (μmol/g)
	5WAF	5WAF	5WAF	10WAF	10WAF	10WAF	15WAF	15WAF	15WAF	20WAF	20WAF	20WAF
RS	74.51	77.96	81.24	44.86	41.26	38.67	18.77	16.91	17.58	7.83	6.84	7.52
SD	76.31	79.43	80.92	47.39	50.68	43.93	12.83	13.22	11.76	7.16	8.09	7.76
CV	73.39	74.38	75.49	36.25	27.85	30.26	13.08	11.36	10.23	8.15	7.45	7.92
